# Supplementary material for: Determinants of gastric cancer immune escape identified from non-coding immune-landscape quantitative trait loci
Source: Nat Commun. 2024 May 21;15:4319. doi: 10.1038/s41467-024-48436-5 (PMC11109163; doi:10.1038/s41467-024-48436-5)
Supplement: Supplementary file 4 — Supplementary Data 1–5 [file 41467_2024_48436_MOESM4_ESM.xlsx]

## Sheet: Supplementary Data 1
Supplementary Data 1. TCGA IDs, sex and self-reported race information about STAD patients included in the analysis
TCGA Patient ID	Sex	Self-reported racial background
TCGA-D7-5577	FEMALE	WHITE
TCGA-D7-6818	MALE	WHITE
TCGA-BR-7958	MALE	WHITE
TCGA-D7-8572	MALE	WHITE
TCGA-VQ-A91Z	FEMALE	WHITE
TCGA-HU-A4HD	MALE	ASIAN
TCGA-VQ-A8PQ	FEMALE	WHITE
TCGA-IN-A6RN	FEMALE	WHITE
TCGA-BR-8679	FEMALE	WHITE
TCGA-CG-5726	MALE	[Not Available]
TCGA-BR-6453	MALE	WHITE
TCGA-HU-A4GQ	MALE	ASIAN
TCGA-VQ-A8PP	MALE	[Unknown]
TCGA-HF-7132	MALE	[Not Available]
TCGA-BR-A4IV	MALE	ASIAN
TCGA-BR-4371	FEMALE	WHITE
TCGA-BR-8296	FEMALE	WHITE
TCGA-R5-A7ZR	FEMALE	BLACK OR AFRICAN AMERICAN
TCGA-BR-8680	MALE	ASIAN
TCGA-VQ-A8P2	MALE	WHITE
TCGA-IN-A6RL	MALE	WHITE
TCGA-CD-A48A	MALE	ASIAN
TCGA-VQ-A92D	MALE	WHITE
TCGA-CD-8533	MALE	ASIAN
TCGA-HU-A4GT	FEMALE	ASIAN
TCGA-KB-A6F7	FEMALE	[Unknown]
TCGA-D7-A74A	FEMALE	WHITE
TCGA-IN-A7NR	FEMALE	WHITE
TCGA-HU-8602	FEMALE	ASIAN
TCGA-BR-6456	FEMALE	WHITE
TCGA-CD-8524	FEMALE	ASIAN
TCGA-VQ-A8PO	MALE	WHITE
TCGA-BR-7717	MALE	WHITE
TCGA-CG-4475	MALE	[Not Available]
TCGA-HU-A4GP	FEMALE	ASIAN
TCGA-BR-A4J9	MALE	WHITE
TCGA-VQ-A91E	FEMALE	WHITE
TCGA-HU-A4GD	MALE	ASIAN
TCGA-CD-5804	MALE	ASIAN
TCGA-D7-A747	MALE	WHITE
TCGA-KB-A93G	MALE	WHITE
TCGA-RD-A8MV	MALE	WHITE
TCGA-BR-4256	MALE	WHITE
TCGA-FP-7735	MALE	BLACK OR AFRICAN AMERICAN
TCGA-VQ-A8PK	MALE	WHITE
TCGA-BR-7707	FEMALE	WHITE
TCGA-IN-A6RS	MALE	WHITE
TCGA-D7-6520	MALE	WHITE
TCGA-VQ-A91N	FEMALE	[Unknown]
TCGA-CG-4440	FEMALE	[Not Available]
TCGA-BR-8487	FEMALE	WHITE
TCGA-VQ-A94U	MALE	WHITE
TCGA-CG-5717	MALE	[Not Available]
TCGA-BR-A4CR	FEMALE	WHITE
TCGA-HU-8249	MALE	ASIAN
TCGA-BR-6454	MALE	WHITE
TCGA-BR-8295	FEMALE	WHITE
TCGA-HU-A4HB	MALE	ASIAN
TCGA-BR-4280	FEMALE	WHITE
TCGA-BR-7197	MALE	WHITE
TCGA-VQ-A94P	MALE	WHITE
TCGA-D7-8575	MALE	WHITE
TCGA-HU-A4H2	FEMALE	ASIAN
TCGA-VQ-A8E0	MALE	BLACK OR AFRICAN AMERICAN
TCGA-IN-A6RO	MALE	ASIAN
TCGA-BR-4369	MALE	WHITE
TCGA-VQ-AA68	FEMALE	WHITE
TCGA-BR-8372	MALE	WHITE
TCGA-VQ-A91Y	MALE	WHITE
TCGA-RD-A8MW	MALE	WHITE
TCGA-BR-8382	FEMALE	WHITE
TCGA-HU-A4GF	MALE	ASIAN
TCGA-R5-A7ZI	FEMALE	WHITE
TCGA-BR-8588	FEMALE	WHITE
TCGA-CD-5801	MALE	ASIAN
TCGA-CD-5800	FEMALE	ASIAN
TCGA-CG-4462	FEMALE	[Not Available]
TCGA-CD-8530	MALE	ASIAN
TCGA-VQ-A8PX	MALE	[Unknown]
TCGA-D7-8578	MALE	WHITE
TCGA-BR-6458	FEMALE	WHITE
TCGA-VQ-A8PB	FEMALE	WHITE
TCGA-D7-6822	MALE	WHITE
TCGA-BR-8284	FEMALE	WHITE
TCGA-3M-AB47	MALE	WHITE
TCGA-CD-A4MG	MALE	ASIAN
TCGA-BR-4191	MALE	WHITE
TCGA-BR-8366	FEMALE	WHITE
TCGA-CD-A486	MALE	ASIAN
TCGA-BR-8077	FEMALE	WHITE
TCGA-R5-A7O7	MALE	WHITE
TCGA-VQ-A8DZ	MALE	BLACK OR AFRICAN AMERICAN
TCGA-BR-A44T	FEMALE	WHITE
TCGA-HU-A4H6	FEMALE	ASIAN
TCGA-ZA-A8F6	MALE	WHITE
TCGA-BR-A4CS	MALE	WHITE
TCGA-R5-A7ZE	FEMALE	WHITE
TCGA-RD-A7BW	FEMALE	WHITE
TCGA-D7-8570	MALE	WHITE
TCGA-BR-4368	FEMALE	WHITE
TCGA-VQ-A8P3	MALE	WHITE
TCGA-D7-8579	FEMALE	WHITE
TCGA-BR-8060	FEMALE	WHITE
TCGA-VQ-AA69	MALE	WHITE
TCGA-VQ-A8E7	MALE	WHITE
TCGA-BR-8371	MALE	WHITE
TCGA-KB-A93J	MALE	WHITE
TCGA-D7-A4YU	MALE	WHITE
TCGA-BR-6705	FEMALE	WHITE
TCGA-D7-A6EX	FEMALE	WHITE
TCGA-HU-A4G9	FEMALE	ASIAN
TCGA-BR-6564	FEMALE	WHITE
TCGA-CG-4465	FEMALE	[Not Available]
TCGA-CG-4441	MALE	[Not Available]
TCGA-VQ-A8DV	MALE	WHITE
TCGA-CG-5719	FEMALE	[Not Available]
TCGA-HU-A4GX	FEMALE	ASIAN
TCGA-BR-8483	MALE	WHITE
TCGA-VQ-A8PC	MALE	WHITE
TCGA-CD-8526	FEMALE	ASIAN
TCGA-BR-8380	MALE	WHITE
TCGA-D7-8573	MALE	WHITE
TCGA-BR-8291	MALE	WHITE
TCGA-BR-6803	FEMALE	WHITE
TCGA-BR-A4QL	FEMALE	WHITE
TCGA-BR-8081	FEMALE	WHITE
TCGA-HU-A4H4	FEMALE	ASIAN
TCGA-VQ-A91K	MALE	WHITE
TCGA-BR-4367	MALE	WHITE
TCGA-BR-8297	MALE	WHITE
TCGA-BR-8687	FEMALE	WHITE
TCGA-BR-8683	MALE	ASIAN
TCGA-F1-A72C	MALE	ASIAN
TCGA-VQ-A8PM	MALE	WHITE
TCGA-VQ-A925	MALE	WHITE
TCGA-IN-7808	MALE	WHITE
TCGA-HU-A4G8	FEMALE	ASIAN
TCGA-RD-A8N2	FEMALE	WHITE
TCGA-B7-A5TJ	MALE	WHITE
TCGA-IN-8462	MALE	WHITE
TCGA-BR-4294	MALE	WHITE
TCGA-BR-A4J4	MALE	ASIAN
TCGA-IN-7806	MALE	WHITE
TCGA-VQ-AA6F	MALE	WHITE
TCGA-BR-A4J8	FEMALE	WHITE
TCGA-BR-6707	MALE	WHITE
TCGA-CG-5732	MALE	[Not Available]
TCGA-HU-A4H0	MALE	ASIAN
TCGA-BR-8677	FEMALE	WHITE
TCGA-FP-7998	MALE	WHITE
TCGA-D7-8574	MALE	WHITE
TCGA-BR-4267	MALE	WHITE
TCGA-CD-8532	MALE	ASIAN
TCGA-VQ-A91A	MALE	WHITE
TCGA-CG-4466	FEMALE	[Not Available]
TCGA-BR-8369	FEMALE	WHITE
TCGA-D7-A4Z0	FEMALE	WHITE
TCGA-CG-4444	MALE	[Not Available]
TCGA-BR-7715	MALE	WHITE
TCGA-BR-8590	MALE	WHITE
TCGA-VQ-A927	MALE	WHITE
TCGA-D7-A6EV	FEMALE	WHITE
TCGA-D7-A748	FEMALE	WHITE
TCGA-VQ-A91U	MALE	ASIAN
TCGA-IN-8663	MALE	WHITE
TCGA-CG-4477	FEMALE	[Not Available]
TCGA-BR-7722	MALE	WHITE
TCGA-ZQ-A9CR	FEMALE	WHITE
TCGA-CG-4460	FEMALE	[Not Available]
TCGA-RD-A8N5	MALE	WHITE
TCGA-BR-4363	FEMALE	WHITE
TCGA-D7-A6EZ	MALE	WHITE
TCGA-IN-A7NT	FEMALE	WHITE
TCGA-VQ-A8PD	MALE	WHITE
TCGA-VQ-A924	MALE	[Unknown]
TCGA-CG-4442	MALE	[Not Available]
TCGA-BR-7959	MALE	WHITE
TCGA-HU-A4GH	MALE	ASIAN
TCGA-HU-A4H8	MALE	ASIAN
TCGA-BR-4370	FEMALE	WHITE
TCGA-FP-A9TM	MALE	WHITE
TCGA-BR-6852	FEMALE	WHITE
TCGA-CG-4476	MALE	[Not Available]
TCGA-VQ-A8DU	MALE	WHITE
TCGA-CG-4443	MALE	[Not Available]
TCGA-BR-4257	FEMALE	WHITE
TCGA-VQ-A94R	MALE	WHITE
TCGA-BR-7723	MALE	WHITE
TCGA-RD-A8NB	FEMALE	WHITE
TCGA-D7-6519	FEMALE	WHITE
TCGA-BR-6452	FEMALE	WHITE
TCGA-IN-A6RR	MALE	WHITE
TCGA-VQ-A928	MALE	WHITE
TCGA-BR-A4J7	MALE	ASIAN
TCGA-BR-8059	MALE	WHITE
TCGA-VQ-A8DT	MALE	[Unknown]
TCGA-VQ-A8P8	FEMALE	BLACK OR AFRICAN AMERICAN
TCGA-VQ-A91D	MALE	WHITE
TCGA-BR-7901	MALE	WHITE
TCGA-BR-6565	MALE	WHITE
TCGA-BR-7704	FEMALE	WHITE
TCGA-CG-4436	MALE	[Not Available]
TCGA-HU-A4G2	MALE	ASIAN
TCGA-BR-8682	MALE	ASIAN
TCGA-VQ-A8PU	FEMALE	WHITE
TCGA-VQ-A8PJ	MALE	[Unknown]
TCGA-IN-A6RI	MALE	WHITE
TCGA-IN-A7NU	MALE	WHITE
TCGA-CD-8534	MALE	ASIAN
TCGA-D7-6815	FEMALE	WHITE
TCGA-FP-8631	MALE	WHITE
TCGA-BR-8381	MALE	WHITE
TCGA-D7-A6EY	FEMALE	WHITE
TCGA-D7-6526	FEMALE	WHITE
TCGA-BR-8364	FEMALE	WHITE
TCGA-BR-6563	MALE	WHITE
TCGA-CG-4306	MALE	[Not Available]
TCGA-BR-8676	MALE	WHITE
TCGA-CG-5721	MALE	[Not Available]
TCGA-HF-7133	FEMALE	[Not Available]
TCGA-BR-4279	MALE	WHITE
TCGA-CD-8528	FEMALE	ASIAN
TCGA-HU-A4GC	MALE	ASIAN
TCGA-CD-5813	MALE	ASIAN
TCGA-MX-A663	MALE	WHITE
TCGA-BR-6457	MALE	WHITE
TCGA-VQ-A8P5	MALE	WHITE
TCGA-FP-7916	MALE	ASIAN
TCGA-BR-4187	MALE	WHITE
TCGA-KB-A93H	FEMALE	ASIAN
TCGA-BR-8592	FEMALE	WHITE
TCGA-BR-4366	MALE	WHITE
TCGA-BR-7851	MALE	WHITE
TCGA-SW-A7EA	FEMALE	WHITE
TCGA-CD-5803	FEMALE	ASIAN
TCGA-D7-6525	MALE	WHITE
TCGA-RD-A8N9	FEMALE	ASIAN
TCGA-IN-AB1X	FEMALE	WHITE
TCGA-BR-8080	FEMALE	WHITE
TCGA-BR-A4PF	MALE	WHITE
TCGA-HU-A4G3	MALE	ASIAN
TCGA-CD-8531	FEMALE	ASIAN
TCGA-R5-A7ZF	FEMALE	BLACK OR AFRICAN AMERICAN
TCGA-VQ-A94T	MALE	[Unknown]
TCGA-D7-A6F2	MALE	WHITE
TCGA-BR-8384	MALE	WHITE
TCGA-B7-A5TN	MALE	WHITE
TCGA-B7-A5TI	MALE	WHITE
TCGA-BR-8368	FEMALE	WHITE
TCGA-BR-4357	MALE	WHITE
TCGA-CG-5718	FEMALE	[Not Available]
TCGA-HU-8244	FEMALE	ASIAN
TCGA-VQ-AA6J	MALE	BLACK OR AFRICAN AMERICAN
TCGA-CG-5724	MALE	[Not Available]
TCGA-VQ-A94O	MALE	BLACK OR AFRICAN AMERICAN
TCGA-BR-8591	MALE	WHITE
TCGA-VQ-AA64	MALE	WHITE
TCGA-FP-8099	MALE	WHITE
TCGA-F1-A448	MALE	WHITE
TCGA-VQ-A91V	MALE	[Unknown]
TCGA-VQ-A8E3	MALE	WHITE
TCGA-CD-8525	FEMALE	ASIAN
TCGA-FP-A4BF	MALE	WHITE
TCGA-FP-A8CX	MALE	WHITE
TCGA-RD-A7BS	MALE	WHITE
TCGA-BR-7716	FEMALE	WHITE
TCGA-MX-A666	MALE	WHITE
TCGA-VQ-AA6G	MALE	WHITE
TCGA-HU-A4H5	MALE	ASIAN
TCGA-BR-8484	MALE	WHITE
TCGA-F1-6875	MALE	BLACK OR AFRICAN AMERICAN
TCGA-CG-4437	MALE	[Not Available]
TCGA-HF-A5NB	FEMALE	[Not Evaluated]
TCGA-BR-8365	FEMALE	WHITE
TCGA-CD-8527	FEMALE	ASIAN
TCGA-D7-A6F0	FEMALE	WHITE
TCGA-BR-7957	FEMALE	WHITE
TCGA-BR-8678	MALE	WHITE
TCGA-FP-8211	MALE	WHITE
TCGA-D7-6528	FEMALE	WHITE
TCGA-HU-8238	MALE	ASIAN
TCGA-BR-8367	MALE	WHITE
TCGA-BR-7196	MALE	WHITE
TCGA-FP-7829	MALE	WHITE
TCGA-VQ-A922	MALE	[Unknown]
TCGA-RD-A8N0	FEMALE	WHITE
TCGA-CG-5725	MALE	[Not Available]
TCGA-CG-4305	MALE	[Not Available]
TCGA-BR-6455	MALE	WHITE
TCGA-BR-6802	MALE	WHITE
TCGA-BR-6709	FEMALE	WHITE
TCGA-B7-A5TK	MALE	WHITE
TCGA-CD-A4MH	FEMALE	ASIAN
TCGA-BR-6710	MALE	WHITE
TCGA-D7-6522	MALE	WHITE
TCGA-F1-6177	MALE	BLACK OR AFRICAN AMERICAN
TCGA-BR-4201	FEMALE	WHITE
TCGA-BR-4361	FEMALE	WHITE
TCGA-FP-8209	MALE	WHITE
TCGA-FP-8210	MALE	ASIAN
TCGA-HU-8604	FEMALE	ASIAN
TCGA-VQ-AA6A	MALE	WHITE
TCGA-RD-A8N1	MALE	WHITE
TCGA-BR-A44U	MALE	WHITE
TCGA-CG-4469	MALE	[Not Available]
TCGA-VQ-A8PH	MALE	WHITE
TCGA-D7-8576	FEMALE	WHITE
TCGA-CG-4438	MALE	[Not Available]
TCGA-VQ-AA6K	MALE	WHITE
TCGA-BR-8485	FEMALE	WHITE
TCGA-HU-A4GJ	FEMALE	ASIAN
TCGA-BR-8686	MALE	ASIAN
TCGA-BR-8589	MALE	WHITE
TCGA-RD-A8N6	FEMALE	WHITE
TCGA-D7-6524	MALE	WHITE
TCGA-CG-5722	FEMALE	[Not Available]
TCGA-BR-8486	FEMALE	WHITE
TCGA-VQ-A8PE	MALE	WHITE
TCGA-RD-A7C1	MALE	WHITE
TCGA-VQ-A91X	MALE	WHITE
TCGA-BR-A4J5	MALE	ASIAN
TCGA-CD-5798	MALE	ASIAN
TCGA-D7-6527	MALE	WHITE
TCGA-BR-8289	MALE	WHITE
TCGA-BR-6801	MALE	WHITE
TCGA-CG-5734	MALE	[Not Available]
TCGA-R5-A805	MALE	WHITE
TCGA-3M-AB46	MALE	WHITE
TCGA-CG-5716	MALE	[Not Available]
TCGA-BR-4253	FEMALE	WHITE
TCGA-BR-8058	FEMALE	WHITE
TCGA-CG-5720	MALE	[Not Available]
TCGA-HU-A4H3	FEMALE	ASIAN
TCGA-IP-7968	MALE	WHITE
TCGA-VQ-A8E2	MALE	ASIAN
TCGA-MX-A5UG	MALE	ASIAN
TCGA-RD-A8N4	FEMALE	WHITE
TCGA-IN-A6RJ	MALE	WHITE
TCGA-CG-4301	FEMALE	[Not Available]
TCGA-CG-5723	MALE	[Not Available]
TCGA-VQ-AA6D	FEMALE	[Unknown]
TCGA-F1-6874	MALE	WHITE
TCGA-CG-4304	MALE	[Not Available]
TCGA-VQ-A923	MALE	WHITE
TCGA-VQ-A8PF	MALE	[Not Evaluated]
TCGA-BR-8361	FEMALE	WHITE
TCGA-BR-8690	FEMALE	WHITE
TCGA-HJ-7597	FEMALE	WHITE
TCGA-RD-A7BT	MALE	NATIVE HAWAIIAN OR OTHER PACIFIC ISLANDER
TCGA-MX-A5UJ	FEMALE	WHITE
TCGA-VQ-A91Q	MALE	[Unknown]
TCGA-D7-5578	MALE	WHITE
TCGA-SW-A7EB	MALE	WHITE
TCGA-HU-A4GU	MALE	ASIAN
TCGA-D7-6521	MALE	WHITE
TCGA-D7-A4YX	MALE	WHITE
TCGA-IN-AB1V	MALE	WHITE
TCGA-HF-7134	MALE	[Not Available]
TCGA-CD-A48C	FEMALE	ASIAN
TCGA-HU-8610	MALE	ASIAN
TCGA-BR-8373	FEMALE	WHITE
TCGA-EQ-8122	FEMALE	WHITE
TCGA-B7-5818	MALE	WHITE
TCGA-CD-A487	MALE	ASIAN
TCGA-CD-8535	MALE	ASIAN
TCGA-HF-7131	FEMALE	[Not Available]
TCGA-CD-5799	MALE	ASIAN
TCGA-VQ-A91S	MALE	BLACK OR AFRICAN AMERICAN
TCGA-HU-A4GY	FEMALE	ASIAN
TCGA-HU-8608	MALE	ASIAN
TCGA-CD-A489	MALE	ASIAN
TCGA-BR-6566	FEMALE	WHITE
TCGA-BR-A4J6	FEMALE	WHITE
TCGA-BR-8286	MALE	WHITE
TCGA-CD-8529	MALE	ASIAN

## Sheet: Supplementary Data 2
Supplemetary Data 2.List of immune-related genes.
Gene	ensembl_id	Category
CD274	ENSG00000120217	Immune related
PDCD1	ENSG00000188389	Immune related
APLNR	ENSG00000134817	Immune related
B7-H4	ENSG00000134258	Immune related
CD34	ENSG00000174059	Immune related
CDKN2A	ENSG00000147889	Immune related
CXCL8	ENSG00000169429	Immune related
CXCL9	ENSG00000138755	Immune related
CXCL10	ENSG00000169245	Immune related
CXCL11	ENSG00000169248	Immune related
CXCL12	ENSG00000107562	Immune related
CXCL13	ENSG00000156234	Immune related
CXCL14	ENSG00000145824	Immune related
CXCL17	ENSG00000189377	Immune related
CX3CL1	ENSG00000006210	Immune related
CXCR3	ENSG00000186810	Immune related
CXCR7	ENSG00000144476	Immune related
CCR2	ENSG00000121807	Immune related
CCR4	ENSG00000183813	Immune related
CCR6	ENSG00000112486	Immune related
CCR9	ENSG00000173585	Immune related
CCR10	ENSG00000184451	Immune related
CCL2	ENSG00000108691	Immune related
CCL5	ENSG00000271503	Immune related
CCL17	ENSG00000102970	Immune related
CCL18	ENSG00000275385	Immune related
CCL20	ENSG00000115009	Immune related
CCL22	ENSG00000102962	Immune related
CCL24	ENSG00000106178	Immune related
CCL25	ENSG00000131142	Immune related
CCL28	ENSG00000151882	Immune related
CD155	ENSG00000073008	Immune related
CD40	ENSG00000101017	Immune related
CTLA4	ENSG00000163599	Immune related
IFNG	ENSG00000111537	Immune related
EDNRB	ENSG00000136160	Immune related
IFNGR1	ENSG00000027697	Immune related
IFNGR2	ENSG00000159128	Immune related
IL2	ENSG00000109471	Immune related
IL4	ENSG00000113520	Immune related
IL6	ENSG00000136244	Immune related
IL10	ENSG00000136634	Immune related
IL12A	ENSG00000168811	Immune related
IL12B	ENSG00000113302	Immune related
IL13	ENSG00000169194	Immune related
IL15	ENSG00000164136	Immune related
IL17	ENSG00000112115	Immune related
IL22	ENSG00000127318	Immune related
IL22RA2	ENSG00000164485	Immune related
IRF1	ENSG00000125347	Immune related
GNLY	ENSG00000115523	Immune related
JAK1	ENSG00000162434	Immune related
JAK2	ENSG00000096968	Immune related
PRF1	ENSG00000180644	Immune related
GZMA	ENSG00000145649	Immune related
GZMB	ENSG00000100453	Immune related
LAG3	ENSG00000089692	Immune related
MMP9	ENSG00000100985	Immune related
TGFB1	ENSG00000105329	Immune related
PTPN2	ENSG00000175354	Immune related
TNFRSF9	ENSG00000049249	Immune related
TNFSF14	ENSG00000125735	Immune related
C1QA	ENSG00000173372	Immune related
C1QB	ENSG00000173369	Immune related
C1QC	ENSG00000159189	Immune related
CD16	ENSG00000203747	Immune related
HLA-A	ENSG00000206503	MHC Machinery
HLA-B	ENSG00000234745	MHC Machinery
HLA-C	ENSG00000204525	MHC Machinery
HLA-E	ENSG00000204592	MHC Machinery
HLA-G	ENSG00000204632	MHC Machinery
B2M	ENSG00000166710	MHC Machinery
PSMB5	ENSG00000100804	MHC Machinery
TAP1	ENSG00000168394	MHC Machinery
TAP2	ENSG00000204267	MHC Machinery
TAPBP	ENSG00000231925	MHC Machinery
HLA-DMA	ENSG00000204257	MHC Machinery
HLA-DMB	ENSG00000242574	MHC Machinery
HLA-DOB	ENSG00000241106	MHC Machinery
HLA-DOA	ENSG00000204252	MHC Machinery
HLA-DRB5	ENSG00000198502	MHC Machinery
HLA-DQA1	ENSG00000196735	MHC Machinery
HLA-DQB1	ENSG00000179344	MHC Machinery
HLA-DRB1	ENSG00000196126	MHC Machinery
HLA-DPB1	ENSG00000223865	MHC Machinery
HLA-DPA1	ENSG00000231389	MHC Machinery
HLA-DRA	ENSG00000204287	MHC Machinery
HLA-DQA2	ENSG00000237541	MHC Machinery
HLA-DQB2	ENSG00000232629	MHC Machinery
A1R	NA	Metabolic reprogramming
A2R	NA	Metabolic reprogramming
A3R	NA	Metabolic reprogramming
A2BR	NA	Metabolic reprogramming
CD39	ENSG00000138185	Metabolic reprogramming
CD73	ENSG00000135318	Metabolic reprogramming
IDH1	ENSG00000138413	Metabolic reprogramming
IDO1	ENSG00000131203	Metabolic reprogramming
ARG1	ENSG00000118520	GO_UREA_CYCLE
ARG2	ENSG00000081181	GO_UREA_CYCLE
ASL	ENSG00000126522	GO_UREA_CYCLE
ASS1	ENSG00000130707	GO_UREA_CYCLE
CEBPA	ENSG00000245848	GO_UREA_CYCLE
CPS1	ENSG00000021826	GO_UREA_CYCLE
NAGS	ENSG00000161653	GO_UREA_CYCLE
NMRAL1	ENSG00000153406	GO_UREA_CYCLE
OTC	ENSG00000036473	GO_UREA_CYCLE
SLC25A15	ENSG00000102743	GO_UREA_CYCLE
SLC25A2	ENSG00000120329	GO_UREA_CYCLE
APC	ENSG00000134982	oncogenes pathways and complexes
EGFR	ENSG00000146648	oncogenes pathways and complexes
ALK	ENSG00000171094	oncogenes pathways and complexes
BRAF	ENSG00000157764	oncogenes pathways and complexes
BRCA1	ENSG00000012048	oncogenes pathways and complexes
BRCA2	ENSG00000139618	oncogenes pathways and complexes
SMARCC1	ENSG00000173473	BRG1-associated factor (BAF) / PBAF complex members
SMARCC2	ENSG00000139613	BRG1-associated factor (BAF) / PBAF complex members
ARID2	ENSG00000189079	BRG1-associated factor (BAF) / PBAF complex members
SS18	ENSG00000141380	BRG1-associated factor (BAF) / PBAF complex members
SMARCD1	ENSG00000066117	BRG1-associated factor (BAF) / PBAF complex members
SMARCD2	ENSG00000108604	BRG1-associated factor (BAF) / PBAF complex members
SMARCD3	ENSG00000082014	BRG1-associated factor (BAF) / PBAF complex members
ACTL6A	ENSG00000136518	BRG1-associated factor (BAF) / PBAF complex members
ACTL6B	ENSG00000077080	BRG1-associated factor (BAF) / PBAF complex members
SMARCA2	ENSG00000080503	BRG1-associated factor (BAF) / PBAF complex members
SMARCA4	ENSG00000127616	BRG1-associated factor (BAF) / PBAF complex members
SMARCB1	ENSG00000099956	BRG1-associated factor (BAF) / PBAF complex members
CASP8	ENSG00000064012	oncogenes pathways and complexes
CDKN2A	ENSG00000147889	oncogenes pathways and complexes
CDKN2B	ENSG00000147883	oncogenes pathways and complexes
GATA3	ENSG00000107485	oncogenes pathways and complexes
SUZ12	ENSG00000178691	EZH2–PRC2 chromatin remodeling complex members
EED	ENSG00000074266	EZH2–PRC2 chromatin remodeling complex members
EZH2	ENSG00000106462	EZH2–PRC2 chromatin remodeling complex members
EZH1	ENSG00000108799	EZH2–PRC2 chromatin remodeling complex members
JAK3	ENSG00000105639	Other Important Genes
TYK2	ENSG00000105397	Other Important Genes
STAT2	ENSG00000170581	Other Important Genes
STAT3	ENSG00000168610	Other Important Genes
STAT4	ENSG00000138378	Other Important Genes
STAT5A	ENSG00000126561	Other Important Genes
STAT5B	ENSG00000173757	Other Important Genes
STAT6	ENSG00000166888	Other Important Genes
NF1	ENSG00000196712	Other Important Genes
NOTCH1	ENSG00000148400	Other Important Genes
POLD	ENSG00000062822	Other Important Genes
POLE	ENSG00000177084	Other Important Genes
STK11	ENSG00000118046	Other Important Genes
SERINB3/4	NA	Other Important Genes
TP53	ENSG00000141510	Other Important Genes
TTF1	ENSG00000125482	Other Important Genes
TNFRSF4	ENSG00000186827	IMPRESS genes
CD28	ENSG00000178562	IMPRESS genes
CD86	ENSG00000114013	IMPRESS genes
CD80	ENSG00000121594	IMPRESS genes
TNFSF9	ENSG00000125657	IMPRESS genes
VISTA	ENSG00000107738	IMPRESS genes
HAVCR2	ENSG00000135077	IMPRESS genes
CD200	ENSG00000091972	IMPRESS genes
CD276	ENSG00000103855	IMPRESS genes
HVEM	ENSG00000157873	IMPRESS genes
ADORA2A	ENSG00000128271	Candidate Immune checkpoint molecules genes
BTLA	ENSG00000186265	Candidate Immune checkpoint molecules genes
CD200R1	ENSG00000163606	Candidate Immune checkpoint molecules genes
CD266	ENSG00000006327	Candidate Immune checkpoint molecules genes
CD40L	ENSG00000102245	Candidate Immune checkpoint molecules genes
CD70LG	NA	Candidate Immune checkpoint molecules genes
CEACAM1	ENSG00000079385	Candidate Immune checkpoint molecules genes
DR3	ENSG00000215788	Candidate Immune checkpoint molecules genes
LGALS3	ENSG00000131981	Candidate Immune checkpoint molecules genes
HAVCR1	ENSG00000113249	Candidate Immune checkpoint molecules genes
ICOSL	ENSG00000160223	Candidate Immune checkpoint molecules genes
KIR3DL1	ENSG00000167633	Candidate Immune checkpoint molecules genes
NAIL	ENSG00000122223	Candidate Immune checkpoint molecules genes
LAIR1	ENSG00000167613	Candidate Immune checkpoint molecules genes
PDCD1LG2	ENSG00000197646	Candidate Immune checkpoint molecules genes
PVR	ENSG00000073008	Candidate Immune checkpoint molecules genes
PVRL2	ENSG00000130202	Candidate Immune checkpoint molecules genes
SLAM	ENSG00000117090	Candidate Immune checkpoint molecules genes
TIGIT	ENSG00000181847	Candidate Immune checkpoint molecules genes
TIM2	NA	Candidate Immune checkpoint molecules genes
TNFRSF18	ENSG00000186891	Candidate Immune checkpoint molecules genes
TNFRSF4	ENSG00000186827	Candidate Immune checkpoint molecules genes
TNFSF18	ENSG00000120337	Candidate Immune checkpoint molecules genes
VTCN1	ENSG00000134258	Candidate Immune checkpoint molecules genes
CD8A	ENSG00000153563	TIDE genes
CD8B	ENSG00000172116	TIDE genes
SOX10	ENSG00000100146	TIDE genes
KCNMA1	ENSG00000156113	genes with significant T cell dysfunction scores in multiple cancer types
ADAM19	ENSG00000135074	genes with significant T cell dysfunction scores in multiple cancer types
NDST3	ENSG00000164100	genes with significant T cell dysfunction scores in multiple cancer types
VOPP1	ENSG00000154978	genes with significant T cell dysfunction scores in multiple cancer types
CD5	ENSG00000110448	genes with significant T cell dysfunction scores in multiple cancer types
IL2RB	ENSG00000100385	genes with significant T cell dysfunction scores in multiple cancer types
RORA	ENSG00000069667	genes with significant T cell dysfunction scores in multiple cancer types
GRP155	NA	genes with significant T cell dysfunction scores in multiple cancer types
BTN3A1	ENSG00000026950	genes with significant T cell dysfunction scores in multiple cancer types
ICOS	ENSG00000163600	genes with significant T cell dysfunction scores in multiple cancer types
TREML1	ENSG00000161911	genes with significant T cell dysfunction scores in multiple cancer types
ZNFX1	ENSG00000124201	genes with significant T cell dysfunction scores in multiple cancer types
NLRC5	ENSG00000140853	genes with significant T cell dysfunction scores in multiple cancer types
POU2F2	ENSG00000028277	genes with significant T cell dysfunction scores in multiple cancer types
ADGRG5	ENSG00000159618	genes with significant T cell dysfunction scores in multiple cancer types
ELMO1	ENSG00000155849	genes with significant T cell dysfunction scores in multiple cancer types
SPN	ENSG00000197471	genes with significant T cell dysfunction scores in multiple cancer types
NFATC3	ENSG00000072736	genes with significant T cell dysfunction scores in multiple cancer types
ANKRD29	ENSG00000154065	genes with significant T cell dysfunction scores in multiple cancer types
PNMT	ENSG00000141744	genes with significant T cell dysfunction scores in multiple cancer types
STARD3	ENSG00000131748	genes with significant T cell dysfunction scores in multiple cancer types
AIRD3B	NA	genes with significant T cell dysfunction scores in multiple cancer types
KCNA5	ENSG00000130037	genes with significant T cell dysfunction scores in multiple cancer types
LRMP	ENSG00000118308	genes with significant T cell dysfunction scores in multiple cancer types
FAM65B	ENSG00000111913	genes with significant T cell dysfunction scores in multiple cancer types
COQ10A	ENSG00000135469	genes with significant T cell dysfunction scores in multiple cancer types
SERPINB9	ENSG00000170542	genes with significant T cell dysfunction scores in multiple cancer types
NDST4	ENSG00000138653	genes with significant T cell dysfunction scores in multiple cancer types
DNAJC30	ENSG00000176410	genes with significant T cell dysfunction scores in multiple cancer types
TMPRSS3	ENSG00000160183	genes with significant T cell dysfunction scores in multiple cancer types
USH1G	ENSG00000182040	genes with significant T cell dysfunction scores in multiple cancer types
GUCA1A	ENSG00000048545	genes with significant T cell dysfunction scores in multiple cancer types
VSNL1	ENSG00000163032	genes with significant T cell dysfunction scores in multiple cancer types
COL11A2	ENSG00000204248	genes with significant T cell dysfunction scores in multiple cancer types
SFN	ENSG00000175793	genes with significant T cell dysfunction scores in multiple cancer types
NAV2	ENSG00000166833	genes with significant T cell dysfunction scores in multiple cancer types
ADAMTS17	ENSG00000140470	genes with significant T cell dysfunction scores in multiple cancer types
WNT10A	ENSG00000135925	genes with significant T cell dysfunction scores in multiple cancer types
XCL1	ENSG00000143184	genes with significant T cell dysfunction scores in multiple cancer types
KHNYN	ENSG00000100441	genes with significant T cell dysfunction scores in multiple cancer types
MAL	ENSG00000172005	genes with significant T cell dysfunction scores in multiple cancer types
WFS1	ENSG00000109501	genes with significant T cell dysfunction scores in multiple cancer types
DIDO1	ENSG00000101191	genes with significant T cell dysfunction scores in multiple cancer types
NUB1	ENSG00000013374	genes with significant T cell dysfunction scores in multiple cancer types
LIME1	ENSG00000203896	genes with significant T cell dysfunction scores in multiple cancer types
TMEM130	ENSG00000166448	genes with significant T cell dysfunction scores in multiple cancer types
CCDC43	ENSG00000180329	genes with significant T cell dysfunction scores in multiple cancer types
TRIT1	ENSG00000043514	genes with significant T cell dysfunction scores in multiple cancer types
HDAC2	ENSG00000196591	genes with significant T cell dysfunction scores in multiple cancer types
ATP5C1	ENSG00000165629	genes with significant T cell dysfunction scores in multiple cancer types
AMPD3	ENSG00000133805	genes with significant T cell dysfunction scores in multiple cancer types
LRRC15	ENSG00000172061	genes with significant T cell dysfunction scores in multiple cancer types
ZBTB7A	ENSG00000178951	genes with significant T cell dysfunction scores in multiple cancer types
IL21R	ENSG00000103522	genes with significant T cell dysfunction scores in multiple cancer types
PAPSS1	ENSG00000138801	genes with significant T cell dysfunction scores in multiple cancer types
PGM3	ENSG00000013375	genes with significant T cell dysfunction scores in multiple cancer types
COPB2	ENSG00000184432	genes with significant T cell dysfunction scores in multiple cancer types
PHGDH	ENSG00000092621	genes with significant T cell dysfunction scores in multiple cancer types
LMBRD2	ENSG00000164187	genes with significant T cell dysfunction scores in multiple cancer types
DXO	ENSG00000204348	genes with significant T cell dysfunction scores in multiple cancer types
HSDL2	ENSG00000119471	genes with significant T cell dysfunction scores in multiple cancer types
PEX13	ENSG00000162928	genes with significant T cell dysfunction scores in multiple cancer types
NDUFS2	ENSG00000158864	genes with significant T cell dysfunction scores in multiple cancer types
COPG1	ENSG00000181789	genes with significant T cell dysfunction scores in multiple cancer types
TIPRL	ENSG00000143155	genes with significant T cell dysfunction scores in multiple cancer types
ST3GAL6	ENSG00000064225	genes with significant T cell dysfunction scores in multiple cancer types
SESTD1	ENSG00000187231	genes with significant T cell dysfunction scores in multiple cancer types
DDX59	ENSG00000118197	genes with significant T cell dysfunction scores in multiple cancer types
PPP3CA	ENSG00000138814	genes with significant T cell dysfunction scores in multiple cancer types
SNRNP48	ENSG00000168566	genes with significant T cell dysfunction scores in multiple cancer types
SEC23A	ENSG00000100934	genes with significant T cell dysfunction scores in multiple cancer types
OSTC	ENSG00000198856	genes with significant T cell dysfunction scores in multiple cancer types
AXIN2	ENSG00000168646	genes with significant T cell dysfunction scores in multiple cancer types
CACNA2D2	ENSG00000007402	genes with significant T cell dysfunction scores in multiple cancer types
MBP4	NA	genes with significant T cell dysfunction scores in multiple cancer types
PDE1A	ENSG00000115252	genes with significant T cell dysfunction scores in multiple cancer types
GRK2	ENSG00000173020	genes with significant T cell dysfunction scores in multiple cancer types
KCNA3	ENSG00000177272	genes with significant T cell dysfunction scores in multiple cancer types
KLRB1	ENSG00000111796	genes with significant T cell dysfunction scores in multiple cancer types
SPOCK2	ENSG00000107742	genes with significant T cell dysfunction scores in multiple cancer types
CD6	ENSG00000013725	genes with significant T cell dysfunction scores in multiple cancer types
PVRIG	ENSG00000213413	genes with significant T cell dysfunction scores in multiple cancer types
LY9	ENSG00000122224	genes with significant T cell dysfunction scores in multiple cancer types
FCRL5	ENSG00000143297	genes with significant T cell dysfunction scores in multiple cancer types
PIM2	ENSG00000102096	genes with significant T cell dysfunction scores in multiple cancer types
RHOF	ENSG00000139725	genes with significant T cell dysfunction scores in multiple cancer types
ZBTB32	ENSG00000011590	genes with significant T cell dysfunction scores in multiple cancer types
CD3D	ENSG00000167286	Van Allen's
CD19	ENSG00000177455	Van Allen's
CD20	ENSG00000156738	Van Allen's
CD163	ENSG00000177575	Van Allen's
FOXP3	ENSG00000049768	Van Allen's
PDCD1LG2	ENSG00000197646	Van Allen's
BRAF	ENSG00000157764	IPRES genes with mutations or copy number alterations Responders vs nonresponders in melanoma
NRAS	ENSG00000213281	IPRES genes with mutations or copy number alterations Responders vs nonresponders in melanoma
NF1	ENSG00000196712	IPRES genes with mutations or copy number alterations Responders vs nonresponders in melanoma
FREM1	ENSG00000164946	IPRES genes with mutations or copy number alterations Responders vs nonresponders in melanoma
OR13C5	ENSG00000277556	IPRES genes with mutations or copy number alterations Responders vs nonresponders in melanoma
FMO1	ENSG00000010932	IPRES genes with mutations or copy number alterations Responders vs nonresponders in melanoma
UTRN	ENSG00000152818	IPRES genes with mutations or copy number alterations Responders vs nonresponders in melanoma
LPHN3	ENSG00000150471	IPRES genes with mutations or copy number alterations Responders vs nonresponders in melanoma
SP140L	ENSG00000185404	IPRES genes with mutations or copy number alterations Responders vs nonresponders in melanoma
ITGA9	ENSG00000144668	IPRES genes with mutations or copy number alterations Responders vs nonresponders in melanoma
ABCA7	ENSG00000064687	IPRES genes with mutations or copy number alterations Responders vs nonresponders in melanoma
OR10J1	ENSG00000196184	IPRES genes with mutations or copy number alterations Responders vs nonresponders in melanoma
MUC12	ENSG00000205277	IPRES genes with mutations or copy number alterations Responders vs nonresponders in melanoma
ZNF534	ENSG00000198633	IPRES genes with mutations or copy number alterations Responders vs nonresponders in melanoma
AMER3	ENSG00000178171	IPRES genes with mutations or copy number alterations Responders vs nonresponders in melanoma
BRCA2	ENSG00000139618	IPRES genes with mutations or copy number alterations Responders vs nonresponders in melanoma
TRPM2	ENSG00000142185	IPRES genes with mutations or copy number alterations Responders vs nonresponders in melanoma
CLEC14A	ENSG00000176435	IPRES genes with mutations or copy number alterations Responders vs nonresponders in melanoma
AXL	ENSG00000167601	IPRES genes with logfc neg
ROR2	ENSG00000169071	IPRES genes with logfc neg
WNT5A	ENSG00000114251	IPRES genes with logfc neg
LOXL2	ENSG00000134013	IPRES genes with logfc neg
TWIST2	ENSG00000233608	IPRES genes with logfc neg
TAGLN	ENSG00000149591	IPRES genes with logfc neg
FAP	ENSG00000078098	IPRES genes with logfc neg
IL10	ENSG00000136634	IPRES genes with logfc neg
VEGFA	ENSG00000112715	IPRES genes with logfc neg
VEGFC	ENSG00000150630	IPRES genes with logfc neg
CCL2	ENSG00000108691	IPRES genes with logfc neg
CCL7	ENSG00000108688	IPRES genes with logfc neg
CCL8	ENSG00000108700	IPRES genes with logfc neg
CCL13	ENSG00000181374	IPRES genes with logfc neg
ANGPT2	ENSG00000091879	ROY_WOUND_BLOOD_VESSEL_UP FDR<0.05 enriched gene set in NR
ANGPTL2	ENSG00000136859	ROY_WOUND_BLOOD_VESSEL_UP FDR<0.05 enriched gene set in NR
ANXA6	ENSG00000197043	ROY_WOUND_BLOOD_VESSEL_UP FDR<0.05 enriched gene set in NR
ATG4A	ENSG00000101844	ROY_WOUND_BLOOD_VESSEL_UP FDR<0.05 enriched gene set in NR
BMP1	ENSG00000168487	ROY_WOUND_BLOOD_VESSEL_UP FDR<0.05 enriched gene set in NR
CCN1	ENSG00000142871	ROY_WOUND_BLOOD_VESSEL_UP FDR<0.05 enriched gene set in NR
CDH5	ENSG00000179776	ROY_WOUND_BLOOD_VESSEL_UP FDR<0.05 enriched gene set in NR
CHN1	ENSG00000128656	ROY_WOUND_BLOOD_VESSEL_UP FDR<0.05 enriched gene set in NR
COL3A1	ENSG00000168542	ROY_WOUND_BLOOD_VESSEL_UP FDR<0.05 enriched gene set in NR
COL4A1	ENSG00000187498	ROY_WOUND_BLOOD_VESSEL_UP FDR<0.05 enriched gene set in NR
COL5A2	ENSG00000204262	ROY_WOUND_BLOOD_VESSEL_UP FDR<0.05 enriched gene set in NR
COL5A3	ENSG00000080573	ROY_WOUND_BLOOD_VESSEL_UP FDR<0.05 enriched gene set in NR
CYFIP2	ENSG00000055163	ROY_WOUND_BLOOD_VESSEL_UP FDR<0.05 enriched gene set in NR
DENND4B	ENSG00000198837	ROY_WOUND_BLOOD_VESSEL_UP FDR<0.05 enriched gene set in NR
FBXL7	ENSG00000183580	ROY_WOUND_BLOOD_VESSEL_UP FDR<0.05 enriched gene set in NR
FKBP1B	ENSG00000119782	ROY_WOUND_BLOOD_VESSEL_UP FDR<0.05 enriched gene set in NR
GALNT2	ENSG00000143641	ROY_WOUND_BLOOD_VESSEL_UP FDR<0.05 enriched gene set in NR
GBP1	ENSG00000117228	ROY_WOUND_BLOOD_VESSEL_UP FDR<0.05 enriched gene set in NR
GNA12	ENSG00000146535	ROY_WOUND_BLOOD_VESSEL_UP FDR<0.05 enriched gene set in NR
HEG1	ENSG00000173706	ROY_WOUND_BLOOD_VESSEL_UP FDR<0.05 enriched gene set in NR
HLA-DRB4	NA	ROY_WOUND_BLOOD_VESSEL_UP FDR<0.05 enriched gene set in NR
HYAL1	ENSG00000114378	ROY_WOUND_BLOOD_VESSEL_UP FDR<0.05 enriched gene set in NR
KCNJ8	ENSG00000121361	ROY_WOUND_BLOOD_VESSEL_UP FDR<0.05 enriched gene set in NR
KDM5D	ENSG00000012817	ROY_WOUND_BLOOD_VESSEL_UP FDR<0.05 enriched gene set in NR
LUM	ENSG00000139329	ROY_WOUND_BLOOD_VESSEL_UP FDR<0.05 enriched gene set in NR
MCTP1	ENSG00000175471	ROY_WOUND_BLOOD_VESSEL_UP FDR<0.05 enriched gene set in NR
MMP1	ENSG00000196611	ROY_WOUND_BLOOD_VESSEL_UP FDR<0.05 enriched gene set in NR
MSX1	ENSG00000163132	ROY_WOUND_BLOOD_VESSEL_UP FDR<0.05 enriched gene set in NR
NID2	ENSG00000087303	ROY_WOUND_BLOOD_VESSEL_UP FDR<0.05 enriched gene set in NR
NRP1	ENSG00000099250	ROY_WOUND_BLOOD_VESSEL_UP FDR<0.05 enriched gene set in NR
PCDH17	ENSG00000118946	ROY_WOUND_BLOOD_VESSEL_UP FDR<0.05 enriched gene set in NR
PEA15	ENSG00000162734	ROY_WOUND_BLOOD_VESSEL_UP FDR<0.05 enriched gene set in NR
PLAU	ENSG00000122861	ROY_WOUND_BLOOD_VESSEL_UP FDR<0.05 enriched gene set in NR
PLXDC1	ENSG00000161381	ROY_WOUND_BLOOD_VESSEL_UP FDR<0.05 enriched gene set in NR
POSTN	ENSG00000133110	ROY_WOUND_BLOOD_VESSEL_UP FDR<0.05 enriched gene set in NR
RAB31	ENSG00000168461	ROY_WOUND_BLOOD_VESSEL_UP FDR<0.05 enriched gene set in NR
S100A4	ENSG00000196154	ROY_WOUND_BLOOD_VESSEL_UP FDR<0.05 enriched gene set in NR
SEL1L3	ENSG00000091490	ROY_WOUND_BLOOD_VESSEL_UP FDR<0.05 enriched gene set in NR
SGCB	ENSG00000163069	ROY_WOUND_BLOOD_VESSEL_UP FDR<0.05 enriched gene set in NR
SLCO2A1	ENSG00000174640	ROY_WOUND_BLOOD_VESSEL_UP FDR<0.05 enriched gene set in NR
SRSF11	ENSG00000116754	ROY_WOUND_BLOOD_VESSEL_UP FDR<0.05 enriched gene set in NR
STC1	ENSG00000159167	ROY_WOUND_BLOOD_VESSEL_UP FDR<0.05 enriched gene set in NR
STOM	ENSG00000148175	ROY_WOUND_BLOOD_VESSEL_UP FDR<0.05 enriched gene set in NR
SULF1	ENSG00000137573	ROY_WOUND_BLOOD_VESSEL_UP FDR<0.05 enriched gene set in NR
TES	ENSG00000135269	ROY_WOUND_BLOOD_VESSEL_UP FDR<0.05 enriched gene set in NR
THY1	ENSG00000154096	ROY_WOUND_BLOOD_VESSEL_UP FDR<0.05 enriched gene set in NR
TIMP1	ENSG00000102265	ROY_WOUND_BLOOD_VESSEL_UP FDR<0.05 enriched gene set in NR
VCAN	ENSG00000038427	ROY_WOUND_BLOOD_VESSEL_UP FDR<0.05 enriched gene set in NR
XAF1	ENSG00000132530	ROY_WOUND_BLOOD_VESSEL_UP FDR<0.05 enriched gene set in NR
ZWINT	ENSG00000122952	ROY_WOUND_BLOOD_VESSEL_UP FDR<0.05 enriched gene set in NR
ADAM12	ENSG00000148848	MAPKi_INDUCED_ANGIOGENESIS
AURKA	ENSG00000087586	MAPKi_INDUCED_ANGIOGENESIS
BCAT1	ENSG00000060982	MAPKi_INDUCED_ANGIOGENESIS
BGN	ENSG00000182492	MAPKi_INDUCED_ANGIOGENESIS
CDH11	ENSG00000140937	MAPKi_INDUCED_ANGIOGENESIS
CENPF	ENSG00000117724	MAPKi_INDUCED_ANGIOGENESIS
CKS2	ENSG00000123975	MAPKi_INDUCED_ANGIOGENESIS
COL10A1	ENSG00000123500	MAPKi_INDUCED_ANGIOGENESIS
COL11A1	ENSG00000060718	MAPKi_INDUCED_ANGIOGENESIS
COL3A1	ENSG00000168542	MAPKi_INDUCED_ANGIOGENESIS
COL5A1	ENSG00000130635	MAPKi_INDUCED_ANGIOGENESIS
COL5A2	ENSG00000204262	MAPKi_INDUCED_ANGIOGENESIS
COL6A2	ENSG00000142173	MAPKi_INDUCED_ANGIOGENESIS
COL6A3	ENSG00000163359	MAPKi_INDUCED_ANGIOGENESIS
DTL	ENSG00000143476	MAPKi_INDUCED_ANGIOGENESIS
EPYC	ENSG00000083782	MAPKi_INDUCED_ANGIOGENESIS
FAP	ENSG00000078098	MAPKi_INDUCED_ANGIOGENESIS
FCGR1B	ENSG00000198019	MAPKi_INDUCED_ANGIOGENESIS
FN1	ENSG00000115414	MAPKi_INDUCED_ANGIOGENESIS
GREM1	ENSG00000166923	MAPKi_INDUCED_ANGIOGENESIS
IGHM	ENSG00000211899	MAPKi_INDUCED_ANGIOGENESIS
INHBA	ENSG00000122641	MAPKi_INDUCED_ANGIOGENESIS
KIF2C	ENSG00000142945	MAPKi_INDUCED_ANGIOGENESIS
LOXL2	ENSG00000134013	MAPKi_INDUCED_ANGIOGENESIS
LRRC15	ENSG00000172061	MAPKi_INDUCED_ANGIOGENESIS
MMP11	ENSG00000099953	MAPKi_INDUCED_ANGIOGENESIS
NCAPG	ENSG00000109805	MAPKi_INDUCED_ANGIOGENESIS
NID2	ENSG00000087303	MAPKi_INDUCED_ANGIOGENESIS
NUAK1	ENSG00000074590	MAPKi_INDUCED_ANGIOGENESIS
RRM2	ENSG00000171848	MAPKi_INDUCED_ANGIOGENESIS
SLC16A3	ENSG00000141526	MAPKi_INDUCED_ANGIOGENESIS
SULF1	ENSG00000137573	MAPKi_INDUCED_ANGIOGENESIS
TNFAIP6	ENSG00000123610	MAPKi_INDUCED_ANGIOGENESIS
VCAN	ENSG00000038427	MAPKi_INDUCED_ANGIOGENESIS
APLNR	ENSG00000134817	Patel et al 2017
CD58	ENSG00000116815	Patel et al 2017
MLANA	ENSG00000120215	Patel et al 2017
RPL23	ENSG00000125691	Patel et al 2017
hsa-mir-101-2	ENSG00000199065	Patel et al 2017
SRP54	ENSG00000100883	Patel et al 2017
COL17A1	ENSG00000065618	Patel et al 2017
STAT1	ENSG00000115415	Patel et al 2017
TAF3	ENSG00000165632	Patel et al 2017
RPL10A	ENSG00000198755	Patel et al 2017
RNPS1	ENSG00000205937	Patel et al 2017
CRKL	ENSG00000099942	Patel et al 2017
hsa-mir-548s	ENSG00000265056	Patel et al 2017
MAD2L1	ENSG00000164109	Patel et al 2017
ICAM1	ENSG00000090339	Patel et al 2017
CLECL1	ENSG00000184293	Patel et al 2017
LILRA1	ENSG00000104974	Patel et al 2017
LILRA3	NA	Patel et al 2017
ARHGEF18	ENSG00000104880	List of genes correlated with cytolytic activity for Skin Cutaneous Melanoma
ATP6V0E1	ENSG00000113732	List of genes correlated with cytolytic activity for Skin Cutaneous Melanoma
B2M	ENSG00000166710	List of genes correlated with cytolytic activity for Skin Cutaneous Melanoma
B3GALT4	ENSG00000235863	List of genes correlated with cytolytic activity for Skin Cutaneous Melanoma
BANK1	ENSG00000153064	List of genes correlated with cytolytic activity for Skin Cutaneous Melanoma
CALR	ENSG00000179218	List of genes correlated with cytolytic activity for Skin Cutaneous Melanoma
CAPN11	ENSG00000137225	List of genes correlated with cytolytic activity for Skin Cutaneous Melanoma
CASP7	ENSG00000165806	List of genes correlated with cytolytic activity for Skin Cutaneous Melanoma
CASP8	ENSG00000064012	List of genes correlated with cytolytic activity for Skin Cutaneous Melanoma
CCDC42B	ENSG00000186710	List of genes correlated with cytolytic activity for Skin Cutaneous Melanoma
CMTM6	ENSG00000091317	List of genes correlated with cytolytic activity for Skin Cutaneous Melanoma
COCH	ENSG00000100473	List of genes correlated with cytolytic activity for Skin Cutaneous Melanoma
COL23A1	ENSG00000050767	List of genes correlated with cytolytic activity for Skin Cutaneous Melanoma
CTBP1	ENSG00000159692	List of genes correlated with cytolytic activity for Skin Cutaneous Melanoma
DHH	ENSG00000139549	List of genes correlated with cytolytic activity for Skin Cutaneous Melanoma
DHRS4L2	ENSG00000187630	List of genes correlated with cytolytic activity for Skin Cutaneous Melanoma
DNASE1L3	ENSG00000163687	List of genes correlated with cytolytic activity for Skin Cutaneous Melanoma
F10	ENSG00000126218	List of genes correlated with cytolytic activity for Skin Cutaneous Melanoma
FCHO2	ENSG00000157107	List of genes correlated with cytolytic activity for Skin Cutaneous Melanoma
FSD1	ENSG00000105255	List of genes correlated with cytolytic activity for Skin Cutaneous Melanoma
GMIP	ENSG00000089639	List of genes correlated with cytolytic activity for Skin Cutaneous Melanoma
GPR116	ENSG00000069122	List of genes correlated with cytolytic activity for Skin Cutaneous Melanoma
GPSM3	ENSG00000213654	List of genes correlated with cytolytic activity for Skin Cutaneous Melanoma
HCLS1	ENSG00000180353	List of genes correlated with cytolytic activity for Skin Cutaneous Melanoma
HIVEP1	ENSG00000095951	List of genes correlated with cytolytic activity for Skin Cutaneous Melanoma
HLA-A	ENSG00000206503	List of genes correlated with cytolytic activity for Skin Cutaneous Melanoma
HLA-F	ENSG00000204642	List of genes correlated with cytolytic activity for Skin Cutaneous Melanoma
IFNGR2	ENSG00000159128	List of genes correlated with cytolytic activity for Skin Cutaneous Melanoma
IRAK3	ENSG00000090376	List of genes correlated with cytolytic activity for Skin Cutaneous Melanoma
IRF2	ENSG00000168310	List of genes correlated with cytolytic activity for Skin Cutaneous Melanoma
JAK1	ENSG00000162434	List of genes correlated with cytolytic activity for Skin Cutaneous Melanoma
JAK2	ENSG00000096968	List of genes correlated with cytolytic activity for Skin Cutaneous Melanoma
KCNK5	ENSG00000164626	List of genes correlated with cytolytic activity for Skin Cutaneous Melanoma
KCNMA1	ENSG00000156113	List of genes correlated with cytolytic activity for Skin Cutaneous Melanoma
KLF2	ENSG00000127528	List of genes correlated with cytolytic activity for Skin Cutaneous Melanoma
LAIR1	ENSG00000167613	List of genes correlated with cytolytic activity for Skin Cutaneous Melanoma
LBR	ENSG00000143815	List of genes correlated with cytolytic activity for Skin Cutaneous Melanoma
LILRA3	NA	List of genes correlated with cytolytic activity for Skin Cutaneous Melanoma
LMBR1L	ENSG00000139636	List of genes correlated with cytolytic activity for Skin Cutaneous Melanoma
LYPD1	ENSG00000150551	List of genes correlated with cytolytic activity for Skin Cutaneous Melanoma
MADCAM1	ENSG00000099866	List of genes correlated with cytolytic activity for Skin Cutaneous Melanoma
MAP3K5	ENSG00000197442	List of genes correlated with cytolytic activity for Skin Cutaneous Melanoma
MAP4K2	ENSG00000168067	List of genes correlated with cytolytic activity for Skin Cutaneous Melanoma
MAT2B	ENSG00000038274	List of genes correlated with cytolytic activity for Skin Cutaneous Melanoma
MICAL2	ENSG00000133816	List of genes correlated with cytolytic activity for Skin Cutaneous Melanoma
MSN	ENSG00000147065	List of genes correlated with cytolytic activity for Skin Cutaneous Melanoma
MUC1	ENSG00000185499	List of genes correlated with cytolytic activity for Skin Cutaneous Melanoma
MYH9	ENSG00000100345	List of genes correlated with cytolytic activity for Skin Cutaneous Melanoma
NHLRC3	ENSG00000188811	List of genes correlated with cytolytic activity for Skin Cutaneous Melanoma
NHLRC4	ENSG00000257108	List of genes correlated with cytolytic activity for Skin Cutaneous Melanoma
NID2	ENSG00000087303	List of genes correlated with cytolytic activity for Skin Cutaneous Melanoma
NUDT5	ENSG00000165609	List of genes correlated with cytolytic activity for Skin Cutaneous Melanoma
OPCML	ENSG00000183715	List of genes correlated with cytolytic activity for Skin Cutaneous Melanoma
OTOA	ENSG00000155719	List of genes correlated with cytolytic activity for Skin Cutaneous Melanoma
PHF1	ENSG00000112511	List of genes correlated with cytolytic activity for Skin Cutaneous Melanoma
PLD3	ENSG00000105223	List of genes correlated with cytolytic activity for Skin Cutaneous Melanoma
PMAIP1	ENSG00000141682	List of genes correlated with cytolytic activity for Skin Cutaneous Melanoma
PODN	ENSG00000174348	List of genes correlated with cytolytic activity for Skin Cutaneous Melanoma
PPP4C	ENSG00000149923	List of genes correlated with cytolytic activity for Skin Cutaneous Melanoma
PRDX1	ENSG00000117450	List of genes correlated with cytolytic activity for Skin Cutaneous Melanoma
PSMA6	ENSG00000100902	List of genes correlated with cytolytic activity for Skin Cutaneous Melanoma
PSMB3	ENSG00000277791	List of genes correlated with cytolytic activity for Skin Cutaneous Melanoma
PSMC2	ENSG00000161057	List of genes correlated with cytolytic activity for Skin Cutaneous Melanoma
RALGDS	ENSG00000160271	List of genes correlated with cytolytic activity for Skin Cutaneous Melanoma
RUNX1T1	ENSG00000079102	List of genes correlated with cytolytic activity for Skin Cutaneous Melanoma
SCAMP2	ENSG00000140497	List of genes correlated with cytolytic activity for Skin Cutaneous Melanoma
ABCC9	ENSG00000069431	List of genes correlated with cytolytic activity for Skin Cutaneous Melanoma
TAP1	ENSG00000168394	List of genes correlated with cytolytic activity for Skin Cutaneous Melanoma
TAP2	ENSG00000204267	List of genes correlated with cytolytic activity for Skin Cutaneous Melanoma
TAPBPL	ENSG00000139192	List of genes correlated with cytolytic activity for Skin Cutaneous Melanoma
TAPBP	ENSG00000231925	List of genes correlated with cytolytic activity for Skin Cutaneous Melanoma
TBXAS1	ENSG00000059377	List of genes correlated with cytolytic activity for Skin Cutaneous Melanoma
TRAF1	ENSG00000056558	List of genes correlated with cytolytic activity for Skin Cutaneous Melanoma
SOX10	ENSG00000100146	Second most enriched sgRNA metric (Enrichment analysis) FDR: 0.1%
hsa-mir-101-2	ENSG00000199065	Second most enriched sgRNA metric (Enrichment analysis) FDR: 0.1%
hsa-mir-548s	ENSG00000265056	Second most enriched sgRNA metric (Enrichment analysis) FDR: 0.1%
PSMB5	ENSG00000100804	Second most enriched sgRNA metric (Enrichment analysis) FDR: 0.1%
hsa-mir-1299	ENSG00000275377	Second most enriched sgRNA metric (Enrichment analysis) FDR: 0.1%
RIPK1	ENSG00000137275	Second most enriched sgRNA metric (Enrichment analysis) FDR: 0.1%
SUPT6H	ENSG00000109111	Second most enriched sgRNA metric (Enrichment analysis) FDR: 0.1%
RPL38	ENSG00000172809	Second most enriched sgRNA metric (Enrichment analysis) FDR: 0.1%
EEF2	ENSG00000167658	Second most enriched sgRNA metric (Enrichment analysis) FDR: 0.1%
KIF11	ENSG00000138160	Second most enriched sgRNA metric (Enrichment analysis) FDR: 0.1%
EQTN	ENSG00000120160	Second most enriched sgRNA metric (Enrichment analysis) FDR: 0.1%
RPL24	ENSG00000114391	Second most enriched sgRNA metric (Enrichment analysis) FDR: 0.1%
hsa-mir-654	ENSG00000207934	Second most enriched sgRNA metric (Enrichment analysis) FDR: 0.1%
MIPOL1	ENSG00000151338	Second most enriched sgRNA metric (Enrichment analysis) FDR: 0.1%
SEC61A1	ENSG00000058262	Second most enriched sgRNA metric (Enrichment analysis) FDR: 0.1%
TM4SF1	ENSG00000169908	Second most enriched sgRNA metric (Enrichment analysis) FDR: 0.1%
RBM18	ENSG00000119446	Second most enriched sgRNA metric (Enrichment analysis) FDR: 0.1%
NIPBL	ENSG00000164190	Second most enriched sgRNA metric (Enrichment analysis) FDR: 0.1%
TAF5	ENSG00000148835	Second most enriched sgRNA metric (Enrichment analysis) FDR: 0.1%
EPS15L1	ENSG00000127527	Second most enriched sgRNA metric (Enrichment analysis) FDR: 0.1%
GABPA	ENSG00000154727	Second most enriched sgRNA metric (Enrichment analysis) FDR: 0.1%
AURKA	ENSG00000087586	Second most enriched sgRNA metric (Enrichment analysis) FDR: 0.1%
KHDRBS1	ENSG00000121774	Second most enriched sgRNA metric (Enrichment analysis) FDR: 0.1%
FAM86B1	ENSG00000186523	Second most enriched sgRNA metric (Enrichment analysis) FDR: 0.1%
VHL	ENSG00000134086	Second most enriched sgRNA metric (Enrichment analysis) FDR: 0.1%
PRPF40A	ENSG00000196504	Second most enriched sgRNA metric (Enrichment analysis) FDR: 0.1%
DNTTIP2	ENSG00000067334	Second most enriched sgRNA metric (Enrichment analysis) FDR: 0.1%
ASH2L	ENSG00000129691	Second most enriched sgRNA metric (Enrichment analysis) FDR: 0.1%
RTF1	ENSG00000137815	Second most enriched sgRNA metric (Enrichment analysis) FDR: 0.1%
ACTG1	ENSG00000184009	Second most enriched sgRNA metric (Enrichment analysis) FDR: 0.1%
SRPR	ENSG00000182934	Second most enriched sgRNA metric (Enrichment analysis) FDR: 0.1%
SLC25A51	ENSG00000122696	Second most enriched sgRNA metric (Enrichment analysis) FDR: 0.1%
SLC1A7	ENSG00000162383	Second most enriched sgRNA metric (Enrichment analysis) FDR: 0.1%
FADD	ENSG00000168040	Second most enriched sgRNA metric (Enrichment analysis) FDR: 0.1%
hsa-mir-1268b	ENSG00000265561	Second most enriched sgRNA metric (Enrichment analysis) FDR: 0.1%
ZNF716	ENSG00000182111	Second most enriched sgRNA metric (Enrichment analysis) FDR: 0.1%
FSHB	ENSG00000131808	Second most enriched sgRNA metric (Enrichment analysis) FDR: 0.1%
SCMH1	ENSG00000010803	Second most enriched sgRNA metric (Enrichment analysis) FDR: 0.1%
RPL23A	ENSG00000198242	Second most enriched sgRNA metric (Enrichment analysis) FDR: 0.1%
RPL18A	ENSG00000105640	Second most enriched sgRNA metric (Enrichment analysis) FDR: 0.1%
ACY1	ENSG00000243989	Second most enriched sgRNA metric (Enrichment analysis) FDR: 0.1%
POU2F1	ENSG00000143190	Second most enriched sgRNA metric (Enrichment analysis) FDR: 0.1%
C22orf43	ENSG00000189269	Second most enriched sgRNA metric (Enrichment analysis) FDR: 0.1%
FAM47C	ENSG00000198173	Second most enriched sgRNA metric (Enrichment analysis) FDR: 0.1%
hsa-mir-1207	ENSG00000221176	Second most enriched sgRNA metric (Enrichment analysis) FDR: 0.1%
ANKLE2	ENSG00000176915	Second most enriched sgRNA metric (Enrichment analysis) FDR: 0.1%
KCNRG	ENSG00000198553	Second most enriched sgRNA metric (Enrichment analysis) FDR: 0.1%
CRTC3	ENSG00000140577	Second most enriched sgRNA metric (Enrichment analysis) FDR: 0.1%
RPL18	ENSG00000063177	Second most enriched sgRNA metric (Enrichment analysis) FDR: 0.1%
NIP7	ENSG00000132603	Second most enriched sgRNA metric (Enrichment analysis) FDR: 0.1%
RPL9	ENSG00000163682	Second most enriched sgRNA metric (Enrichment analysis) FDR: 0.1%
CLPSL2	ENSG00000196748	Second most enriched sgRNA metric (Enrichment analysis) FDR: 0.1%
STK38	ENSG00000112079	Second most enriched sgRNA metric (Enrichment analysis) FDR: 0.1%
AHSP	ENSG00000169877	Second most enriched sgRNA metric (Enrichment analysis) FDR: 0.1%
MED19	ENSG00000156603	Second most enriched sgRNA metric (Enrichment analysis) FDR: 0.1%
GPX8	ENSG00000164294	Second most enriched sgRNA metric (Enrichment analysis) FDR: 0.1%
TCEAL7	ENSG00000182916	Second most enriched sgRNA metric (Enrichment analysis) FDR: 0.1%
ELP5	ENSG00000170291	Second most enriched sgRNA metric (Enrichment analysis) FDR: 0.1%
RPS10	ENSG00000124614	Second most enriched sgRNA metric (Enrichment analysis) FDR: 0.1%
MBTPS2	ENSG00000012174	Second most enriched sgRNA metric (Enrichment analysis) FDR: 0.1%
ARIH1	ENSG00000166233	Second most enriched sgRNA metric (Enrichment analysis) FDR: 0.1%
PPIP5K2	ENSG00000145725	Second most enriched sgRNA metric (Enrichment analysis) FDR: 0.1%
MED22	ENSG00000148297	Second most enriched sgRNA metric (Enrichment analysis) FDR: 0.1%
hsa-mir-3929	ENSG00000265641	Second most enriched sgRNA metric (Enrichment analysis) FDR: 0.1%
hsa-mir-4489	ENSG00000265874	Second most enriched sgRNA metric (Enrichment analysis) FDR: 0.1%
MAU2	ENSG00000129933	Second most enriched sgRNA metric (Enrichment analysis) FDR: 0.1%
C11orf74	ENSG00000166352	Second most enriched sgRNA metric (Enrichment analysis) FDR: 0.1%
ROM1	ENSG00000149489	Second most enriched sgRNA metric (Enrichment analysis) FDR: 0.1%
HNRNPAB	ENSG00000197451	Second most enriched sgRNA metric (Enrichment analysis) FDR: 0.1%
APH1A	ENSG00000117362	Second most enriched sgRNA metric (Enrichment analysis) FDR: 0.1%
RPTOR	ENSG00000141564	Second most enriched sgRNA metric (Enrichment analysis) FDR: 0.1%
SP1	ENSG00000185591	Second most enriched sgRNA metric (Enrichment analysis) FDR: 0.1%
hsa-mir-544b	ENSG00000265981	Second most enriched sgRNA metric (Enrichment analysis) FDR: 0.1%
LRTM2	ENSG00000166159	Second most enriched sgRNA metric (Enrichment analysis) FDR: 0.1%
hsa-mir-520a	ENSG00000207594	Second most enriched sgRNA metric (Enrichment analysis) FDR: 0.1%
RAET1L	ENSG00000155918	Second most enriched sgRNA metric (Enrichment analysis) FDR: 0.1%
hsa-mir-4467	ENSG00000284596	Second most enriched sgRNA metric (Enrichment analysis) FDR: 0.1%
KANSL1L	ENSG00000144445	Second most enriched sgRNA metric (Enrichment analysis) FDR: 0.1%
hsa-mir-4503	ENSG00000266327	Second most enriched sgRNA metric (Enrichment analysis) FDR: 0.1%
INCENP	ENSG00000149503	Second most enriched sgRNA metric (Enrichment analysis) FDR: 0.1%
RAD1	ENSG00000113456	Second most enriched sgRNA metric (Enrichment analysis) FDR: 0.1%
SKA3	ENSG00000165480	Second most enriched sgRNA metric (Enrichment analysis) FDR: 0.1%
IFNA8	ENSG00000120242	Second most enriched sgRNA metric (Enrichment analysis) FDR: 0.1%
hsa-mir-6789	ENSG00000284129	Second most enriched sgRNA metric (Enrichment analysis) FDR: 0.1%
TSR1	ENSG00000167721	Second most enriched sgRNA metric (Enrichment analysis) FDR: 0.1%
ST18	ENSG00000147488	Second most enriched sgRNA metric (Enrichment analysis) FDR: 0.1%
SFTPA2	ENSG00000185303	Second most enriched sgRNA metric (Enrichment analysis) FDR: 0.1%
PTK7	ENSG00000112655	Second most enriched sgRNA metric (Enrichment analysis) FDR: 0.1%
SEMA6B	ENSG00000167680	Second most enriched sgRNA metric (Enrichment analysis) FDR: 0.1%
GPN1	ENSG00000198522	Second most enriched sgRNA metric (Enrichment analysis) FDR: 0.1%
SMARCB1	ENSG00000099956	Second most enriched sgRNA metric (Enrichment analysis) FDR: 0.1%
RPL8	ENSG00000161016	Second most enriched sgRNA metric (Enrichment analysis) FDR: 0.1%
RPL15	ENSG00000174748	Second most enriched sgRNA metric (Enrichment analysis) FDR: 0.1%
FOXM1	ENSG00000111206	Second most enriched sgRNA metric (Enrichment analysis) FDR: 0.1%
INPP4B	ENSG00000109452	Second most enriched sgRNA metric (Enrichment analysis) FDR: 0.1%
KRTAP24-1	ENSG00000188694	Second most enriched sgRNA metric (Enrichment analysis) FDR: 0.1%
TAF8	ENSG00000137413	Second most enriched sgRNA metric (Enrichment analysis) FDR: 0.1%
OTC	ENSG00000036473	Second most enriched sgRNA metric (Enrichment analysis) FDR: 0.1%
TBP	ENSG00000112592	Second most enriched sgRNA metric (Enrichment analysis) FDR: 0.1%
VN1R1	ENSG00000178201	Second most enriched sgRNA metric (Enrichment analysis) FDR: 0.1%
WDR74	ENSG00000133316	Second most enriched sgRNA metric (Enrichment analysis) FDR: 0.1%
TCHHL1	ENSG00000182898	Second most enriched sgRNA metric (Enrichment analysis) FDR: 0.1%
RPL3	ENSG00000100316	Second most enriched sgRNA metric (Enrichment analysis) FDR: 0.1%
BRAF	ENSG00000157764	Second most enriched sgRNA metric (Enrichment analysis) FDR: 0.1%
NR4A3	ENSG00000119508	Second most enriched sgRNA metric (Enrichment analysis) FDR: 0.1%
CCP110	ENSG00000103540	Second most enriched sgRNA metric (Enrichment analysis) FDR: 0.1%
SYTL2	ENSG00000137501	Second most enriched sgRNA metric (Enrichment analysis) FDR: 0.1%
U2SURP	ENSG00000163714	Second most enriched sgRNA metric (Enrichment analysis) FDR: 0.1%
TAF7	ENSG00000178913	Second most enriched sgRNA metric (Enrichment analysis) FDR: 0.1%
NLGN3	ENSG00000196338	Second most enriched sgRNA metric (Enrichment analysis) FDR: 0.1%
WAC	ENSG00000095787	Second most enriched sgRNA metric (Enrichment analysis) FDR: 0.1%
hsa-mir-3925	ENSG00000263894	Second most enriched sgRNA metric (Enrichment analysis) FDR: 0.1%
USP10	ENSG00000103194	Second most enriched sgRNA metric (Enrichment analysis) FDR: 0.1%
CENPF	ENSG00000117724	Second most enriched sgRNA metric (Enrichment analysis) FDR: 0.1%
SULT1A1	ENSG00000196502	Second most enriched sgRNA metric (Enrichment analysis) FDR: 0.1%
GLTSCR2	ENSG00000105373	Second most enriched sgRNA metric (Enrichment analysis) FDR: 0.1%
NUP93	ENSG00000102900	Second most enriched sgRNA metric (Enrichment analysis) FDR: 0.1%
SPRY4	ENSG00000187678	Second most enriched sgRNA metric (Enrichment analysis) FDR: 0.1%
ELP4	ENSG00000109911	Second most enriched sgRNA metric (Enrichment analysis) FDR: 0.1%
hsa-mir-1910	ENSG00000283416	Second most enriched sgRNA metric (Enrichment analysis) FDR: 0.1%
VPS37D	ENSG00000176428	Second most enriched sgRNA metric (Enrichment analysis) FDR: 0.1%
PSORS1C1	ENSG00000204540	Second most enriched sgRNA metric (Enrichment analysis) FDR: 0.1%
CKMT1B	ENSG00000237289	Second most enriched sgRNA metric (Enrichment analysis) FDR: 0.1%
TRAK1	ENSG00000182606	Second most enriched sgRNA metric (Enrichment analysis) FDR: 0.1%
PROM2	ENSG00000155066	Second most enriched sgRNA metric (Enrichment analysis) FDR: 0.1%
PSMD14	ENSG00000115233	Second most enriched sgRNA metric (Enrichment analysis) FDR: 0.1%
LIMD1	ENSG00000144791	Second most enriched sgRNA metric (Enrichment analysis) FDR: 0.1%
ZNF430	ENSG00000118620	Second most enriched sgRNA metric (Enrichment analysis) FDR: 0.1%
GTF2H5	ENSG00000272047	Second most enriched sgRNA metric (Enrichment analysis) FDR: 0.1%
WDR33	ENSG00000136709	Second most enriched sgRNA metric (Enrichment analysis) FDR: 0.1%
EEF1B2	ENSG00000114942	Second most enriched sgRNA metric (Enrichment analysis) FDR: 0.1%
HIST1H2AI	ENSG00000196747	Second most enriched sgRNA metric (Enrichment analysis) FDR: 0.1%
hsa-mir-4728	ENSG00000265178	Second most enriched sgRNA metric (Enrichment analysis) FDR: 0.1%
CETN1	ENSG00000177143	Second most enriched sgRNA metric (Enrichment analysis) FDR: 0.1%
hsa-mir-3197	ENSG00000263681	Second most enriched sgRNA metric (Enrichment analysis) FDR: 0.1%
hsa-mir-487a	ENSG00000207742	Second most enriched sgRNA metric (Enrichment analysis) FDR: 0.1%
RFPL4B	ENSG00000251258	Second most enriched sgRNA metric (Enrichment analysis) FDR: 0.1%
CNTD1	ENSG00000176563	Second most enriched sgRNA metric (Enrichment analysis) FDR: 0.1%
TXNL4A	ENSG00000141759	Second most enriched sgRNA metric (Enrichment analysis) FDR: 0.1%
UNC79	ENSG00000133958	Second most enriched sgRNA metric (Enrichment analysis) FDR: 0.1%
TPST2	ENSG00000128294	Second most enriched sgRNA metric (Enrichment analysis) FDR: 0.1%
hsa-mir-4484	ENSG00000265092	Second most enriched sgRNA metric (Enrichment analysis) FDR: 0.1%
hsa-mir-7114	ENSG00000284317	Second most enriched sgRNA metric (Enrichment analysis) FDR: 0.1%
MLEC	ENSG00000110917	Second most enriched sgRNA metric (Enrichment analysis) FDR: 0.1%
ZC3H12C	ENSG00000149289	Second most enriched sgRNA metric (Enrichment analysis) FDR: 0.1%
VPS8	ENSG00000156931	Second most enriched sgRNA metric (Enrichment analysis) FDR: 0.1%
hsa-mir-4665	ENSG00000263575	Second most enriched sgRNA metric (Enrichment analysis) FDR: 0.1%
NELFE	ENSG00000204356	Second most enriched sgRNA metric (Enrichment analysis) FDR: 0.1%
ACAD9	ENSG00000177646	Second most enriched sgRNA metric (Enrichment analysis) FDR: 0.1%
NCBP2	ENSG00000114503	Second most enriched sgRNA metric (Enrichment analysis) FDR: 0.1%
C11orf85	ENSG00000168070	Second most enriched sgRNA metric (Enrichment analysis) FDR: 0.1%
ANG	ENSG00000214274	Second most enriched sgRNA metric (Enrichment analysis) FDR: 0.1%
hsa-mir-1273a	NA	Second most enriched sgRNA metric (Enrichment analysis) FDR: 0.1%
ZNF154	ENSG00000179909	Second most enriched sgRNA metric (Enrichment analysis) FDR: 0.1%
CHCHD7	ENSG00000170791	Second most enriched sgRNA metric (Enrichment analysis) FDR: 0.1%
LPHN2	ENSG00000117114	Second most enriched sgRNA metric (Enrichment analysis) FDR: 0.1%
USP31	ENSG00000103404	Second most enriched sgRNA metric (Enrichment analysis) FDR: 0.1%
DSCR3	ENSG00000157538	Second most enriched sgRNA metric (Enrichment analysis) FDR: 0.1%
STYXL1	ENSG00000127952	Second most enriched sgRNA metric (Enrichment analysis) FDR: 0.1%
TMEM134	ENSG00000172663	Second most enriched sgRNA metric (Enrichment analysis) FDR: 0.1%
RAD21	ENSG00000164754	Second most enriched sgRNA metric (Enrichment analysis) FDR: 0.1%
ATXN2L	ENSG00000168488	Second most enriched sgRNA metric (Enrichment analysis) FDR: 0.1%
PTPRQ	ENSG00000139304	Second most enriched sgRNA metric (Enrichment analysis) FDR: 0.1%
NFIC	ENSG00000141905	Second most enriched sgRNA metric (Enrichment analysis) FDR: 0.1%
RNF39	ENSG00000204618	Second most enriched sgRNA metric (Enrichment analysis) FDR: 0.1%
NELFB	ENSG00000188986	Second most enriched sgRNA metric (Enrichment analysis) FDR: 0.1%
LUZP4	ENSG00000102021	Second most enriched sgRNA metric (Enrichment analysis) FDR: 0.1%
CDC7	ENSG00000097046	Second most enriched sgRNA metric (Enrichment analysis) FDR: 0.1%
HIST1H2BO	ENSG00000274641	Second most enriched sgRNA metric (Enrichment analysis) FDR: 0.1%
EIF2S1	ENSG00000134001	Second most enriched sgRNA metric (Enrichment analysis) FDR: 0.1%
SLC23A3	ENSG00000213901	Second most enriched sgRNA metric (Enrichment analysis) FDR: 0.1%
hsa-mir-489	ENSG00000207656	Second most enriched sgRNA metric (Enrichment analysis) FDR: 0.1%
SRP19	ENSG00000153037	Second most enriched sgRNA metric (Enrichment analysis) FDR: 0.1%
AURKB	ENSG00000178999	Second most enriched sgRNA metric (Enrichment analysis) FDR: 0.1%
STK40	ENSG00000196182	Second most enriched sgRNA metric (Enrichment analysis) FDR: 0.1%
RPL35A	ENSG00000182899	Second most enriched sgRNA metric (Enrichment analysis) FDR: 0.1%
ADM5	ENSG00000224420	Second most enriched sgRNA metric (Enrichment analysis) FDR: 0.1%
PRG2	ENSG00000186652	Second most enriched sgRNA metric (Enrichment analysis) FDR: 0.1%
RPS29	ENSG00000213741	Second most enriched sgRNA metric (Enrichment analysis) FDR: 0.1%
FAM53B	ENSG00000189319	Second most enriched sgRNA metric (Enrichment analysis) FDR: 0.1%
MPG	ENSG00000103152	Second most enriched sgRNA metric (Enrichment analysis) FDR: 0.1%
hsa-mir-4651	ENSG00000284334	Second most enriched sgRNA metric (Enrichment analysis) FDR: 0.1%
RPLP1	ENSG00000137818	Second most enriched sgRNA metric (Enrichment analysis) FDR: 0.1%
LDLRAD3	ENSG00000179241	Second most enriched sgRNA metric (Enrichment analysis) FDR: 0.1%
ATP6V0C	ENSG00000185883	Second most enriched sgRNA metric (Enrichment analysis) FDR: 0.1%
ZNF619	ENSG00000177873	Second most enriched sgRNA metric (Enrichment analysis) FDR: 0.1%
EIF3L	ENSG00000100129	Second most enriched sgRNA metric (Enrichment analysis) FDR: 0.1%
C5orf54	ENSG00000221886	Second most enriched sgRNA metric (Enrichment analysis) FDR: 0.1%
FIP1L1	ENSG00000145216	Second most enriched sgRNA metric (Enrichment analysis) FDR: 0.1%
RNF146	ENSG00000118518	Second most enriched sgRNA metric (Enrichment analysis) FDR: 0.1%
TRIM23	ENSG00000113595	Second most enriched sgRNA metric (Enrichment analysis) FDR: 0.1%
PLA2G4B	ENSG00000243708	Second most enriched sgRNA metric (Enrichment analysis) FDR: 0.1%
SETD9	ENSG00000155542	Second most enriched sgRNA metric (Enrichment analysis) FDR: 0.1%
AATF	ENSG00000275700	Second most enriched sgRNA metric (Enrichment analysis) FDR: 0.1%
MYC	ENSG00000136997	Second most enriched sgRNA metric (Enrichment analysis) FDR: 0.1%
CENPC1	ENSG00000145241	Second most enriched sgRNA metric (Enrichment analysis) FDR: 0.1%
WWTR1	ENSG00000018408	Second most enriched sgRNA metric (Enrichment analysis) FDR: 0.1%
C6orf52	ENSG00000137434	Second most enriched sgRNA metric (Enrichment analysis) FDR: 0.1%
TGIF2LX	ENSG00000153779	Second most enriched sgRNA metric (Enrichment analysis) FDR: 0.1%
RRAGA	ENSG00000155876	Second most enriched sgRNA metric (Enrichment analysis) FDR: 0.1%
ZNF566	ENSG00000186017	Second most enriched sgRNA metric (Enrichment analysis) FDR: 0.1%
RPL7A	ENSG00000148303	Second most enriched sgRNA metric (Enrichment analysis) FDR: 0.1%
hsa-mir-6127	ENSG00000276835	Second most enriched sgRNA metric (Enrichment analysis) FDR: 0.1%
ZKSCAN2	ENSG00000155592	Second most enriched sgRNA metric (Enrichment analysis) FDR: 0.1%
hsa-mir-1236	ENSG00000284446	Second most enriched sgRNA metric (Enrichment analysis) FDR: 0.1%
HECTD2	ENSG00000165338	Second most enriched sgRNA metric (Enrichment analysis) FDR: 0.1%
ARID2	ENSG00000189079	Second most enriched sgRNA metric (Enrichment analysis) FDR: 0.1%
RECQL4	ENSG00000160957	Second most enriched sgRNA metric (Enrichment analysis) FDR: 0.1%
ERH	ENSG00000100632	Second most enriched sgRNA metric (Enrichment analysis) FDR: 0.1%
AP2S1	ENSG00000042753	Second most enriched sgRNA metric (Enrichment analysis) FDR: 0.1%
hsa-mir-410	ENSG00000199092	Second most enriched sgRNA metric (Enrichment analysis) FDR: 0.1%
ZNF519	ENSG00000175322	Second most enriched sgRNA metric (Enrichment analysis) FDR: 0.1%
hsa-mir-1303	ENSG00000221552	Second most enriched sgRNA metric (Enrichment analysis) FDR: 0.1%
SV2B	ENSG00000185518	Second most enriched sgRNA metric (Enrichment analysis) FDR: 0.1%
MLF1	ENSG00000178053	Second most enriched sgRNA metric (Enrichment analysis) FDR: 0.1%
hsa-mir-4425	ENSG00000264371	Second most enriched sgRNA metric (Enrichment analysis) FDR: 0.1%
TNFSF9	ENSG00000125657	Second most enriched sgRNA metric (Enrichment analysis) FDR: 0.1%
TMEM230	ENSG00000089063	Second most enriched sgRNA metric (Enrichment analysis) FDR: 0.1%
hsa-mir-4538	ENSG00000263413	Second most enriched sgRNA metric (Enrichment analysis) FDR: 0.1%
C8orf59	ENSG00000176731	Second most enriched sgRNA metric (Enrichment analysis) FDR: 0.1%
hsa-mir-153-1	ENSG00000207647	Second most enriched sgRNA metric (Enrichment analysis) FDR: 0.1%
LAMB1	ENSG00000091136	Second most enriched sgRNA metric (Enrichment analysis) FDR: 0.1%
RRP36	ENSG00000124541	Second most enriched sgRNA metric (Enrichment analysis) FDR: 0.1%
MKI67IP	ENSG00000155438	Second most enriched sgRNA metric (Enrichment analysis) FDR: 0.1%
hsa-mir-657	ENSG00000207736	Second most enriched sgRNA metric (Enrichment analysis) FDR: 0.1%
SHISA4	ENSG00000198892	Second most enriched sgRNA metric (Enrichment analysis) FDR: 0.1%
RNF20	ENSG00000155827	Second most enriched sgRNA metric (Enrichment analysis) FDR: 0.1%
CDK20	ENSG00000156345	Second most enriched sgRNA metric (Enrichment analysis) FDR: 0.1%
CRTC1	ENSG00000105662	Second most enriched sgRNA metric (Enrichment analysis) FDR: 0.1%
hsa-mir-548e	ENSG00000221214	Second most enriched sgRNA metric (Enrichment analysis) FDR: 0.1%
FARSB	ENSG00000116120	Second most enriched sgRNA metric (Enrichment analysis) FDR: 0.1%
ITPR3	ENSG00000096433	Second most enriched sgRNA metric (Enrichment analysis) FDR: 0.1%
URI1	ENSG00000105176	Second most enriched sgRNA metric (Enrichment analysis) FDR: 0.1%
GTPBP3	ENSG00000130299	Second most enriched sgRNA metric (Enrichment analysis) FDR: 0.1%
GRSF1	ENSG00000132463	Second most enriched sgRNA metric (Enrichment analysis) FDR: 0.1%
hsa-mir-4639	ENSG00000263712	Second most enriched sgRNA metric (Enrichment analysis) FDR: 0.1%
SPPL2C	ENSG00000185294	Second most enriched sgRNA metric (Enrichment analysis) FDR: 0.1%
SPAG1	ENSG00000104450	Second most enriched sgRNA metric (Enrichment analysis) FDR: 0.1%
CPSF4	ENSG00000160917	Second most enriched sgRNA metric (Enrichment analysis) FDR: 0.1%
RBBP5	ENSG00000117222	Second most enriched sgRNA metric (Enrichment analysis) FDR: 0.1%
hsa-mir-566	NA	Second most enriched sgRNA metric (Enrichment analysis) FDR: 0.1%
BMP8A	ENSG00000183682	Second most enriched sgRNA metric (Enrichment analysis) FDR: 0.1%
MYF6	ENSG00000111046	Second most enriched sgRNA metric (Enrichment analysis) FDR: 0.1%
NR2F6	ENSG00000160113	Second most enriched sgRNA metric (Enrichment analysis) FDR: 0.1%
LOC100862671	NA	Second most enriched sgRNA metric (Enrichment analysis) FDR: 0.1%
HIST1H1A	ENSG00000124610	Second most enriched sgRNA metric (Enrichment analysis) FDR: 0.1%
ATXN7L2	ENSG00000162650	Second most enriched sgRNA metric (Enrichment analysis) FDR: 0.1%
SPATA2	ENSG00000158480	Second most enriched sgRNA metric (Enrichment analysis) FDR: 0.1%
KPNA1	ENSG00000114030	Second most enriched sgRNA metric (Enrichment analysis) FDR: 0.1%
CDC73	ENSG00000134371	Second most enriched sgRNA metric (Enrichment analysis) FDR: 0.1%
FAM98B	ENSG00000171262	Second most enriched sgRNA metric (Enrichment analysis) FDR: 0.1%
SEC11C	ENSG00000166562	Second most enriched sgRNA metric (Enrichment analysis) FDR: 0.1%
FAM86C1	ENSG00000158483	Second most enriched sgRNA metric (Enrichment analysis) FDR: 0.1%
LIMA1	ENSG00000050405	Second most enriched sgRNA metric (Enrichment analysis) FDR: 0.1%
CAPN8	ENSG00000203697	Second most enriched sgRNA metric (Enrichment analysis) FDR: 0.1%
PTF1A	ENSG00000168267	Second most enriched sgRNA metric (Enrichment analysis) FDR: 0.1%
B3GAT3	ENSG00000149541	Second most enriched sgRNA metric (Enrichment analysis) FDR: 0.1%
BARHL2	ENSG00000143032	Second most enriched sgRNA metric (Enrichment analysis) FDR: 0.1%
NKX6-3	ENSG00000165066	Second most enriched sgRNA metric (Enrichment analysis) FDR: 0.1%
HIST1H2BF	ENSG00000277224	Second most enriched sgRNA metric (Enrichment analysis) FDR: 0.1%
KANSL1	ENSG00000120071	Second most enriched sgRNA metric (Enrichment analysis) FDR: 0.1%
ZNF433	ENSG00000197647	Second most enriched sgRNA metric (Enrichment analysis) FDR: 0.1%
ORM1	ENSG00000229314	Second most enriched sgRNA metric (Enrichment analysis) FDR: 0.1%
EIF4H	ENSG00000106682	Second most enriched sgRNA metric (Enrichment analysis) FDR: 0.1%
SLC5A9	ENSG00000117834	Second most enriched sgRNA metric (Enrichment analysis) FDR: 0.1%
GNL2	ENSG00000134697	Second most enriched sgRNA metric (Enrichment analysis) FDR: 0.1%
hsa-mir-320e	ENSG00000211513	Second most enriched sgRNA metric (Enrichment analysis) FDR: 0.1%
hsa-mir-4442	ENSG00000283971	Second most enriched sgRNA metric (Enrichment analysis) FDR: 0.1%
RPP25L	ENSG00000164967	Second most enriched sgRNA metric (Enrichment analysis) FDR: 0.1%
hsa-mir-877	ENSG00000216101	Second most enriched sgRNA metric (Enrichment analysis) FDR: 0.1%
hsa-mir-6891	ENSG00000277402	Second most enriched sgRNA metric (Enrichment analysis) FDR: 0.1%
KRT37	ENSG00000108417	Second most enriched sgRNA metric (Enrichment analysis) FDR: 0.1%
KRTAP5-1	ENSG00000205869	Second most enriched sgRNA metric (Enrichment analysis) FDR: 0.1%
ELAVL1	ENSG00000066044	Second most enriched sgRNA metric (Enrichment analysis) FDR: 0.1%
TMED5	ENSG00000117500	Second most enriched sgRNA metric (Enrichment analysis) FDR: 0.1%
NAPG	ENSG00000134265	Second most enriched sgRNA metric (Enrichment analysis) FDR: 0.1%
SNRPE	ENSG00000182004	Second most enriched sgRNA metric (Enrichment analysis) FDR: 0.1%
MED16	ENSG00000175221	Second most enriched sgRNA metric (Enrichment analysis) FDR: 0.1%
C16orf3	ENSG00000221819	Second most enriched sgRNA metric (Enrichment analysis) FDR: 0.1%
MPLKIP	ENSG00000168303	Second most enriched sgRNA metric (Enrichment analysis) FDR: 0.1%
C6orf136	ENSG00000204564	Second most enriched sgRNA metric (Enrichment analysis) FDR: 0.1%
RPL21	ENSG00000122026	Second most enriched sgRNA metric (Enrichment analysis) FDR: 0.1%
TTPAL	ENSG00000124120	Second most enriched sgRNA metric (Enrichment analysis) FDR: 0.1%
PICALM	ENSG00000073921	Second most enriched sgRNA metric (Enrichment analysis) FDR: 0.1%
RPLP0	ENSG00000089157	Second most enriched sgRNA metric (Enrichment analysis) FDR: 0.1%
WDR4	ENSG00000160193	Second most enriched sgRNA metric (Enrichment analysis) FDR: 0.1%
ERBB2IP	ENSG00000112851	Second most enriched sgRNA metric (Enrichment analysis) FDR: 0.1%
CDK3	ENSG00000250506	Second most enriched sgRNA metric (Enrichment analysis) FDR: 0.1%
CWC22	ENSG00000163510	Second most enriched sgRNA metric (Enrichment analysis) FDR: 0.1%
H2AFZ	ENSG00000164032	Second most enriched sgRNA metric (Enrichment analysis) FDR: 0.1%
TAF1L	ENSG00000122728	Second most enriched sgRNA metric (Enrichment analysis) FDR: 0.1%
COG8	ENSG00000213380	Second most enriched sgRNA metric (Enrichment analysis) FDR: 0.1%
SPDEF	ENSG00000124664	Second most enriched sgRNA metric (Enrichment analysis) FDR: 0.1%
SMC3	ENSG00000108055	Second most enriched sgRNA metric (Enrichment analysis) FDR: 0.1%
GPR112	ENSG00000156920	Second most enriched sgRNA metric (Enrichment analysis) FDR: 0.1%
FARSA	ENSG00000179115	Second most enriched sgRNA metric (Enrichment analysis) FDR: 0.1%
ZNF561	ENSG00000171469	Second most enriched sgRNA metric (Enrichment analysis) FDR: 0.1%
OS9	ENSG00000135506	Second most enriched sgRNA metric (Enrichment analysis) FDR: 0.1%
CAPZA3	ENSG00000177938	Second most enriched sgRNA metric (Enrichment analysis) FDR: 0.1%
ZFYVE28	ENSG00000159733	Second most enriched sgRNA metric (Enrichment analysis) FDR: 0.1%
CRCP	ENSG00000241258	Second most enriched sgRNA metric (Enrichment analysis) FDR: 0.1%
RRS1	ENSG00000179041	Second most enriched sgRNA metric (Enrichment analysis) FDR: 0.1%
S100G	ENSG00000169906	Second most enriched sgRNA metric (Enrichment analysis) FDR: 0.1%
CYP4F11	ENSG00000171903	Second most enriched sgRNA metric (Enrichment analysis) FDR: 0.1%
APOBEC2	ENSG00000124701	Second most enriched sgRNA metric (Enrichment analysis) FDR: 0.1%
UBE2K	ENSG00000078140	Second most enriched sgRNA metric (Enrichment analysis) FDR: 0.1%
MRPL14	ENSG00000180992	Second most enriched sgRNA metric (Enrichment analysis) FDR: 0.1%
UCKL1	ENSG00000198276	Second most enriched sgRNA metric (Enrichment analysis) FDR: 0.1%
SQSTM1	ENSG00000161011	Second most enriched sgRNA metric (Enrichment analysis) FDR: 0.1%
PROL1	ENSG00000171199	Second most enriched sgRNA metric (Enrichment analysis) FDR: 0.1%
LRFN3	ENSG00000126243	Second most enriched sgRNA metric (Enrichment analysis) FDR: 0.1%
DYRK1A	ENSG00000157540	Second most enriched sgRNA metric (Enrichment analysis) FDR: 0.1%
APMAP	ENSG00000101474	Second most enriched sgRNA metric (Enrichment analysis) FDR: 0.1%
ZNF124	ENSG00000196418	Second most enriched sgRNA metric (Enrichment analysis) FDR: 0.1%
BCORL1	ENSG00000085185	Second most enriched sgRNA metric (Enrichment analysis) FDR: 0.1%
MITF	ENSG00000187098	Second most enriched sgRNA metric (Enrichment analysis) FDR: 0.1%
SCD	ENSG00000099194	Second most enriched sgRNA metric (Enrichment analysis) FDR: 0.1%
UXS1	ENSG00000115652	Second most enriched sgRNA metric (Enrichment analysis) FDR: 0.1%
GPBP1L1	ENSG00000159592	Second most enriched sgRNA metric (Enrichment analysis) FDR: 0.1%
GNRH1	ENSG00000147437	Second most enriched sgRNA metric (Enrichment analysis) FDR: 0.1%
SUPT4H1	ENSG00000213246	Second most enriched sgRNA metric (Enrichment analysis) FDR: 0.1%
TEX35	ENSG00000240021	Second most enriched sgRNA metric (Enrichment analysis) FDR: 0.1%
CYP2A7	ENSG00000198077	Second most enriched sgRNA metric (Enrichment analysis) FDR: 0.1%
ZNF850	ENSG00000267041	Second most enriched sgRNA metric (Enrichment analysis) FDR: 0.1%
QARS	ENSG00000172053	Second most enriched sgRNA metric (Enrichment analysis) FDR: 0.1%
MAP7D3	ENSG00000129680	Second most enriched sgRNA metric (Enrichment analysis) FDR: 0.1%
SRP9	ENSG00000143742	Second most enriched sgRNA metric (Enrichment analysis) FDR: 0.1%
CA9	ENSG00000107159	Second most enriched sgRNA metric (Enrichment analysis) FDR: 0.1%
OR51Q1	ENSG00000167360	Second most enriched sgRNA metric (Enrichment analysis) FDR: 0.1%
EVPL	ENSG00000167880	Second most enriched sgRNA metric (Enrichment analysis) FDR: 0.1%
DPM2	ENSG00000136908	Second most enriched sgRNA metric (Enrichment analysis) FDR: 0.1%
CTNNA1	ENSG00000044115	Second most enriched sgRNA metric (Enrichment analysis) FDR: 0.1%
MED12	ENSG00000184634	Second most enriched sgRNA metric (Enrichment analysis) FDR: 0.1%
TAF1	ENSG00000147133	Second most enriched sgRNA metric (Enrichment analysis) FDR: 0.1%
C5orf47	ENSG00000185056	Second most enriched sgRNA metric (Enrichment analysis) FDR: 0.1%
RPL22L1	ENSG00000163584	Second most enriched sgRNA metric (Enrichment analysis) FDR: 0.1%
hsa-mir-421	ENSG00000202566	Second most enriched sgRNA metric (Enrichment analysis) FDR: 0.1%
MLL4	ENSG00000272333	Second most enriched sgRNA metric (Enrichment analysis) FDR: 0.1%
LAMTOR5	ENSG00000134248	Second most enriched sgRNA metric (Enrichment analysis) FDR: 0.1%
C12orf56	ENSG00000185306	Second most enriched sgRNA metric (Enrichment analysis) FDR: 0.1%
MLYCD	ENSG00000103150	Second most enriched sgRNA metric (Enrichment analysis) FDR: 0.1%
TMC3	ENSG00000188869	Second most enriched sgRNA metric (Enrichment analysis) FDR: 0.1%
ATP5J	ENSG00000154723	Second most enriched sgRNA metric (Enrichment analysis) FDR: 0.1%
CCKAR	ENSG00000163394	Second most enriched sgRNA metric (Enrichment analysis) FDR: 0.1%
TOR1AIP1	ENSG00000143337	Second most enriched sgRNA metric (Enrichment analysis) FDR: 0.1%
hsa-mir-3064	ENSG00000284564	Second most enriched sgRNA metric (Enrichment analysis) FDR: 0.1%
2021-09-09	NA	Second most enriched sgRNA metric (Enrichment analysis) FDR: 0.1%
YY1	ENSG00000100811	Second most enriched sgRNA metric (Enrichment analysis) FDR: 0.1%
CUL5	ENSG00000166266	Second most enriched sgRNA metric (Enrichment analysis) FDR: 0.1%
RPL34	ENSG00000109475	Second most enriched sgRNA metric (Enrichment analysis) FDR: 0.1%
FOXO3	ENSG00000118689	Second most enriched sgRNA metric (Enrichment analysis) FDR: 0.1%
APOO	ENSG00000184831	Second most enriched sgRNA metric (Enrichment analysis) FDR: 0.1%
NAA30	ENSG00000139977	Second most enriched sgRNA metric (Enrichment analysis) FDR: 0.1%
CCL24	ENSG00000106178	Second most enriched sgRNA metric (Enrichment analysis) FDR: 0.1%
TP53TG5	ENSG00000124251	Second most enriched sgRNA metric (Enrichment analysis) FDR: 0.1%
hsa-mir-378f	ENSG00000264926	Second most enriched sgRNA metric (Enrichment analysis) FDR: 0.1%
hsa-mir-7856	ENSG00000278281	Second most enriched sgRNA metric (Enrichment analysis) FDR: 0.1%
TIMP1	ENSG00000102265	Second most enriched sgRNA metric (Enrichment analysis) FDR: 0.1%
E2F1	ENSG00000101412	Second most enriched sgRNA metric (Enrichment analysis) FDR: 0.1%
hsa-mir-6516	ENSG00000284250	Second most enriched sgRNA metric (Enrichment analysis) FDR: 0.1%
CCL27	ENSG00000213927	Second most enriched sgRNA metric (Enrichment analysis) FDR: 0.1%
TLR5	ENSG00000187554	Second most enriched sgRNA metric (Enrichment analysis) FDR: 0.1%
ZNF728	ENSG00000269067	Second most enriched sgRNA metric (Enrichment analysis) FDR: 0.1%
LCE1A	ENSG00000186844	Second most enriched sgRNA metric (Enrichment analysis) FDR: 0.1%
TAZ	ENSG00000102125	Second most enriched sgRNA metric (Enrichment analysis) FDR: 0.1%
MED24	ENSG00000008838	Second most enriched sgRNA metric (Enrichment analysis) FDR: 0.1%
MYO1B	ENSG00000128641	Second most enriched sgRNA metric (Enrichment analysis) FDR: 0.1%
ZSCAN18	ENSG00000121413	Second most enriched sgRNA metric (Enrichment analysis) FDR: 0.1%
LINGO3	ENSG00000220008	Second most enriched sgRNA metric (Enrichment analysis) FDR: 0.1%
RPL13	ENSG00000167526	Second most enriched sgRNA metric (Enrichment analysis) FDR: 0.1%
FZD4	ENSG00000174804	Second most enriched sgRNA metric (Enrichment analysis) FDR: 0.1%
AMZ2	ENSG00000196704	Second most enriched sgRNA metric (Enrichment analysis) FDR: 0.1%
PRSS23	ENSG00000150687	Second most enriched sgRNA metric (Enrichment analysis) FDR: 0.1%
RPAP2	ENSG00000122484	Second most enriched sgRNA metric (Enrichment analysis) FDR: 0.1%
GLIPR1L2	ENSG00000180481	Second most enriched sgRNA metric (Enrichment analysis) FDR: 0.1%
C16orf72	ENSG00000182831	Second most enriched sgRNA metric (Enrichment analysis) FDR: 0.1%
QKI	ENSG00000112531	Second most enriched sgRNA metric (Enrichment analysis) FDR: 0.1%
ZNF689	ENSG00000156853	Second most enriched sgRNA metric (Enrichment analysis) FDR: 0.1%
PSMC4	ENSG00000013275	Second most enriched sgRNA metric (Enrichment analysis) FDR: 0.1%
CCDC151	ENSG00000198003	Second most enriched sgRNA metric (Enrichment analysis) FDR: 0.1%
OIP5	ENSG00000104147	Second most enriched sgRNA metric (Enrichment analysis) FDR: 0.1%
TCEB3	ENSG00000011007	Second most enriched sgRNA metric (Enrichment analysis) FDR: 0.1%
SELT	ENSG00000198843	Second most enriched sgRNA metric (Enrichment analysis) FDR: 0.1%
KANSL2	ENSG00000139620	Second most enriched sgRNA metric (Enrichment analysis) FDR: 0.1%
POU1F1	ENSG00000064835	Second most enriched sgRNA metric (Enrichment analysis) FDR: 0.1%
SLC4A7	ENSG00000033867	Second most enriched sgRNA metric (Enrichment analysis) FDR: 0.1%
TMEM209	ENSG00000146842	Second most enriched sgRNA metric (Enrichment analysis) FDR: 0.1%
SMARCA5	ENSG00000153147	Second most enriched sgRNA metric (Enrichment analysis) FDR: 0.1%
MCM10	ENSG00000065328	Second most enriched sgRNA metric (Enrichment analysis) FDR: 0.1%
FLCN	ENSG00000154803	Second most enriched sgRNA metric (Enrichment analysis) FDR: 0.1%
WBSCR22	ENSG00000071462	Second most enriched sgRNA metric (Enrichment analysis) FDR: 0.1%
CFDP1	ENSG00000153774	Second most enriched sgRNA metric (Enrichment analysis) FDR: 0.1%
RPS19	ENSG00000105372	Second most enriched sgRNA metric (Enrichment analysis) FDR: 0.1%
MED23	ENSG00000112282	Second most enriched sgRNA metric (Enrichment analysis) FDR: 0.1%
MAGEC3	ENSG00000165509	Second most enriched sgRNA metric (Enrichment analysis) FDR: 0.1%
TOMM6	ENSG00000214736	Second most enriched sgRNA metric (Enrichment analysis) FDR: 0.1%
hsa-mir-611	ENSG00000284108	Second most enriched sgRNA metric (Enrichment analysis) FDR: 0.1%
HIST1H2AC	ENSG00000180573	Second most enriched sgRNA metric (Enrichment analysis) FDR: 0.1%
PAM16	ENSG00000217930	Second most enriched sgRNA metric (Enrichment analysis) FDR: 0.1%
SYVN1	ENSG00000162298	Second most enriched sgRNA metric (Enrichment analysis) FDR: 0.1%
ELP2	ENSG00000134759	Second most enriched sgRNA metric (Enrichment analysis) FDR: 0.1%
EIF3D	ENSG00000100353	Second most enriched sgRNA metric (Enrichment analysis) FDR: 0.1%
PRMT2	ENSG00000160310	Second most enriched sgRNA metric (Enrichment analysis) FDR: 0.1%
CLDN22	ENSG00000177300	Second most enriched sgRNA metric (Enrichment analysis) FDR: 0.1%
hsa-mir-4675	ENSG00000265372	Second most enriched sgRNA metric (Enrichment analysis) FDR: 0.1%
hsa-mir-1321	ENSG00000283435	Second most enriched sgRNA metric (Enrichment analysis) FDR: 0.1%
AVPR2	ENSG00000126895	Second most enriched sgRNA metric (Enrichment analysis) FDR: 0.1%
hsa-mir-3936	ENSG00000263597	Second most enriched sgRNA metric (Enrichment analysis) FDR: 0.1%
RARG	ENSG00000172819	Second most enriched sgRNA metric (Enrichment analysis) FDR: 0.1%
STX17	ENSG00000136874	Second most enriched sgRNA metric (Enrichment analysis) FDR: 0.1%
ATP6V1G3	ENSG00000151418	Second most enriched sgRNA metric (Enrichment analysis) FDR: 0.1%
SULT1E1	ENSG00000109193	Second most enriched sgRNA metric (Enrichment analysis) FDR: 0.1%
CENPQ	ENSG00000031691	Second most enriched sgRNA metric (Enrichment analysis) FDR: 0.1%
HOXC11	ENSG00000123388	Second most enriched sgRNA metric (Enrichment analysis) FDR: 0.1%
hsa-mir-4700	ENSG00000284143	Second most enriched sgRNA metric (Enrichment analysis) FDR: 0.1%
KRTAP23-1	ENSG00000186980	Second most enriched sgRNA metric (Enrichment analysis) FDR: 0.1%
ZNF415	ENSG00000170954	Second most enriched sgRNA metric (Enrichment analysis) FDR: 0.1%
SAMD15	ENSG00000100583	Second most enriched sgRNA metric (Enrichment analysis) FDR: 0.1%
TFRC	ENSG00000072274	Second most enriched sgRNA metric (Enrichment analysis) FDR: 0.1%
LEF1	ENSG00000138795	Second most enriched sgRNA metric (Enrichment analysis) FDR: 0.1%
SOAT2	ENSG00000167780	Second most enriched sgRNA metric (Enrichment analysis) FDR: 0.1%
MNF1	ENSG00000137288	Second most enriched sgRNA metric (Enrichment analysis) FDR: 0.1%
ALDH3B2	ENSG00000132746	Second most enriched sgRNA metric (Enrichment analysis) FDR: 0.1%
TNIK	ENSG00000154310	Second most enriched sgRNA metric (Enrichment analysis) FDR: 0.1%
STAM	ENSG00000136738	Second most enriched sgRNA metric (Enrichment analysis) FDR: 0.1%
MT1B	ENSG00000169688	Second most enriched sgRNA metric (Enrichment analysis) FDR: 0.1%
UBL5	ENSG00000198258	Second most enriched sgRNA metric (Enrichment analysis) FDR: 0.1%
TARS	ENSG00000113407	Second most enriched sgRNA metric (Enrichment analysis) FDR: 0.1%
ODC1	ENSG00000115758	Second most enriched sgRNA metric (Enrichment analysis) FDR: 0.1%
IARS	ENSG00000196305	Second most enriched sgRNA metric (Enrichment analysis) FDR: 0.1%
CR2	ENSG00000117322	Second most enriched sgRNA metric (Enrichment analysis) FDR: 0.1%
DOK7	ENSG00000175920	Second most enriched sgRNA metric (Enrichment analysis) FDR: 0.1%
TCF24	ENSG00000261787	Second most enriched sgRNA metric (Enrichment analysis) FDR: 0.1%
SLC2A3	ENSG00000059804	Second most enriched sgRNA metric (Enrichment analysis) FDR: 0.1%
hsa-mir-1289-2	ENSG00000221287	Second most enriched sgRNA metric (Enrichment analysis) FDR: 0.1%
PCDHB7	ENSG00000113212	Second most enriched sgRNA metric (Enrichment analysis) FDR: 0.1%
OBSCN	ENSG00000154358	Second most enriched sgRNA metric (Enrichment analysis) FDR: 0.1%
OR52I2	ENSG00000226288	Second most enriched sgRNA metric (Enrichment analysis) FDR: 0.1%
TSTD2	ENSG00000136925	Second most enriched sgRNA metric (Enrichment analysis) FDR: 0.1%
SUGP2	ENSG00000064607	Second most enriched sgRNA metric (Enrichment analysis) FDR: 0.1%
ALG10B	ENSG00000175548	Second most enriched sgRNA metric (Enrichment analysis) FDR: 0.1%
KIAA1257	ENSG00000114656	Second most enriched sgRNA metric (Enrichment analysis) FDR: 0.1%
hsa-mir-328	ENSG00000207948	Second most enriched sgRNA metric (Enrichment analysis) FDR: 0.1%
RPL10	ENSG00000147403	Second most enriched sgRNA metric (Enrichment analysis) FDR: 0.1%
KIF20B	ENSG00000138182	Second most enriched sgRNA metric (Enrichment analysis) FDR: 0.1%
TMEM14C	ENSG00000111843	Second most enriched sgRNA metric (Enrichment analysis) FDR: 0.1%
PPARD	ENSG00000112033	Second most enriched sgRNA metric (Enrichment analysis) FDR: 0.1%
RGP1	ENSG00000107185	Second most enriched sgRNA metric (Enrichment analysis) FDR: 0.1%
TLR10	ENSG00000174123	Second most enriched sgRNA metric (Enrichment analysis) FDR: 0.1%
HSD17B13	ENSG00000170509	Second most enriched sgRNA metric (Enrichment analysis) FDR: 0.1%
SULT1A3	ENSG00000261052	Second most enriched sgRNA metric (Enrichment analysis) FDR: 0.1%
CCNDBP1	ENSG00000166946	Second most enriched sgRNA metric (Enrichment analysis) FDR: 0.1%
C6orf106	ENSG00000196821	Second most enriched sgRNA metric (Enrichment analysis) FDR: 0.1%
CXXC1	ENSG00000154832	Second most enriched sgRNA metric (Enrichment analysis) FDR: 0.1%
FAM115A	ENSG00000198420	Second most enriched sgRNA metric (Enrichment analysis) FDR: 0.1%
SLC1A5	ENSG00000105281	Second most enriched sgRNA metric (Enrichment analysis) FDR: 0.1%
HGSNAT	ENSG00000165102	Second most enriched sgRNA metric (Enrichment analysis) FDR: 0.1%
BLCAP	ENSG00000166619	Second most enriched sgRNA metric (Enrichment analysis) FDR: 0.1%
CPSF7	ENSG00000149532	Second most enriched sgRNA metric (Enrichment analysis) FDR: 0.1%
SLC4A10	ENSG00000144290	Second most enriched sgRNA metric (Enrichment analysis) FDR: 0.1%
C6orf1	ENSG00000186577	Second most enriched sgRNA metric (Enrichment analysis) FDR: 0.1%
TOPAZ1	ENSG00000173769	Second most enriched sgRNA metric (Enrichment analysis) FDR: 0.1%
C9orf123	ENSG00000137038	Second most enriched sgRNA metric (Enrichment analysis) FDR: 0.1%
NAT14	ENSG00000090971	Second most enriched sgRNA metric (Enrichment analysis) FDR: 0.1%
hsa-mir-4443	ENSG00000265483	Second most enriched sgRNA metric (Enrichment analysis) FDR: 0.1%
PRTN3	ENSG00000196415	Second most enriched sgRNA metric (Enrichment analysis) FDR: 0.1%
MSH2	ENSG00000095002	Mismatch repair genes (MMR)
MSH6	ENSG00000116062	Mismatch repair genes (MMR)
MLH1	ENSG00000076242	Mismatch repair genes (MMR)
PMS2	ENSG00000122512	Mismatch repair genes (MMR)
MSH3	ENSG00000113318	Mismatch repair genes (MMR)
MSH4	ENSG00000057468	Mismatch repair genes (MMR)
MSH5	ENSG00000204410	Mismatch repair genes (MMR)
MLH3	ENSG00000119684	Mismatch repair genes (MMR)
PMS1	ENSG00000064933	Mismatch repair genes (MMR)
PMS2L3	ENSG00000127957	Mismatch repair genes (MMR)
KIT	ENSG00000157404	Microsatellite instability
APC	ENSG00000134982	Microsatellite instability
PTEN	ENSG00000171862	Cancer Cell Metabolism Genes: KIRC
TP53	ENSG00000141510	Cancer Cell Metabolism Genes: KIRC
MTOR	ENSG00000198793	Cancer Cell Metabolism Genes: KIRC
GUSB	ENSG00000169919	Cancer Cell Metabolism Genes: KIRC
PIK3CA	ENSG00000121879	Cancer Cell Metabolism Genes: KIRC
TP53	ENSG00000141510	Cancer Cell Metabolism Genes: melanoma
PTEN	ENSG00000171862	Cancer Cell Metabolism Genes: melanoma
ACO1	ENSG00000122729	Cancer Cell Metabolism Genes: melanoma
MED24	ENSG00000008838	Cancer Cell Metabolism Genes
INPP4A	ENSG00000040933	Cancer Cell Metabolism Genes
MED17	ENSG00000042429	Cancer Cell Metabolism Genes
PABPC1	ENSG00000070756	Cancer Cell Metabolism Genes
LMAN1	ENSG00000074695	Cancer Cell Metabolism Genes
CNOT4	ENSG00000080802	Cancer Cell Metabolism Genes
PTGS1	ENSG00000095303	Cancer Cell Metabolism Genes
PNPLA3	ENSG00000100344	Cancer Cell Metabolism Genes
PSMA6	ENSG00000100902	Cancer Cell Metabolism Genes
NUP93	ENSG00000102900	Cancer Cell Metabolism Genes
PSMD11	ENSG00000108671	Cancer Cell Metabolism Genes
NUP107	ENSG00000111581	Cancer Cell Metabolism Genes
XRN1	ENSG00000114127	Cancer Cell Metabolism Genes
EEF1B2	ENSG00000114942	Cancer Cell Metabolism Genes
RPS15	ENSG00000115268	Cancer Cell Metabolism Genes
GOT1	ENSG00000120053	Cancer Cell Metabolism Genes
CAT	ENSG00000121691	Cancer Cell Metabolism Genes
RPL5	ENSG00000122406	Cancer Cell Metabolism Genes
ACO1	ENSG00000122729	Cancer Cell Metabolism Genes
UPF3B	ENSG00000125351	Cancer Cell Metabolism Genes
EIF2S2	ENSG00000125977	Cancer Cell Metabolism Genes
GNAI1	ENSG00000127955	Cancer Cell Metabolism Genes
TPTE2	ENSG00000132958	Cancer Cell Metabolism Genes
ARNTL	ENSG00000133794	Cancer Cell Metabolism Genes
LDHA	ENSG00000134333	Cancer Cell Metabolism Genes
CLOCK	ENSG00000134852	Cancer Cell Metabolism Genes
UGT2A3	ENSG00000135220	Cancer Cell Metabolism Genes
KIF13A	ENSG00000137177	Cancer Cell Metabolism Genes
SEC31A	ENSG00000138674	Cancer Cell Metabolism Genes
LUM	ENSG00000139329	Cancer Cell Metabolism Genes
RPS2	ENSG00000140988	Cancer Cell Metabolism Genes
SLC44A3	ENSG00000143036	Cancer Cell Metabolism Genes
PIP5K1A	ENSG00000143398	Cancer Cell Metabolism Genes
ITPKB	ENSG00000143772	Cancer Cell Metabolism Genes
RQCD1	ENSG00000144580	Cancer Cell Metabolism Genes
CCT5	ENSG00000150753	Cancer Cell Metabolism Genes
SEC24D	ENSG00000150961	Cancer Cell Metabolism Genes
ACAD8	ENSG00000151498	Cancer Cell Metabolism Genes
HPD	ENSG00000158104	Cancer Cell Metabolism Genes
MAT2A	ENSG00000168906	Cancer Cell Metabolism Genes
GUSB	ENSG00000169919	Cancer Cell Metabolism Genes
PAIP1	ENSG00000172239	Cancer Cell Metabolism Genes
EIF1AX	ENSG00000173674	Cancer Cell Metabolism Genes
TBL1XR1	ENSG00000177565	Cancer Cell Metabolism Genes
RPS27	ENSG00000177954	Cancer Cell Metabolism Genes
PLCB1	ENSG00000182621	Cancer Cell Metabolism Genes
SRPR	ENSG00000182934	Cancer Cell Metabolism Genes
MUC6	ENSG00000184956	Cancer Cell Metabolism Genes
WBSCR17	ENSG00000185274	Cancer Cell Metabolism Genes
GNG2	ENSG00000186469	Cancer Cell Metabolism Genes
GPX5	ENSG00000224586	Cancer Cell Metabolism Genes
AMY2B	ENSG00000240038	Cancer Cell Metabolism Genes
POM121	ENSG00000196313	Cancer Cell Metabolism Genes
CNOT3	ENSG00000088038	Cancer Cell Metabolism Genes
VCAN	ENSG00000038427	Cancer Cell Metabolism Genes
MED29	ENSG00000063322	Cancer Cell Metabolism Genes
NUP133	ENSG00000069248	Cancer Cell Metabolism Genes
PLA2G10	ENSG00000069764	Cancer Cell Metabolism Genes
SLC44A1	ENSG00000070214	Cancer Cell Metabolism Genes
LRP2	ENSG00000081479	Cancer Cell Metabolism Genes
AACS	ENSG00000081760	Cancer Cell Metabolism Genes
SI	ENSG00000090402	Cancer Cell Metabolism Genes
ITPR3	ENSG00000096433	Cancer Cell Metabolism Genes
PLCB4	ENSG00000101333	Cancer Cell Metabolism Genes
OGN	ENSG00000106809	Cancer Cell Metabolism Genes
UGT2B10	ENSG00000109181	Cancer Cell Metabolism Genes
LTA4H	ENSG00000111144	Cancer Cell Metabolism Genes
GNB4	ENSG00000114450	Cancer Cell Metabolism Genes
DGUOK	ENSG00000114956	Cancer Cell Metabolism Genes
TPO	ENSG00000115705	Cancer Cell Metabolism Genes
ACADM	ENSG00000117054	Cancer Cell Metabolism Genes
MUC5B	ENSG00000117983	Cancer Cell Metabolism Genes
PDE1B	ENSG00000123360	Cancer Cell Metabolism Genes
MOCS1	ENSG00000124615	Cancer Cell Metabolism Genes
MED1	ENSG00000125686	Cancer Cell Metabolism Genes
ASL	ENSG00000126522	Cancer Cell Metabolism Genes
NUP210	ENSG00000132182	Cancer Cell Metabolism Genes
DMGDH	ENSG00000132837	Cancer Cell Metabolism Genes
SLCO1B1	ENSG00000134538	Cancer Cell Metabolism Genes
CD36	ENSG00000135218	Cancer Cell Metabolism Genes
GALNT5	ENSG00000136542	Cancer Cell Metabolism Genes
PIK3C2G	ENSG00000139144	Cancer Cell Metabolism Genes
INHBE	ENSG00000139269	Cancer Cell Metabolism Genes
GUK1	ENSG00000143774	Cancer Cell Metabolism Genes
ABCG8	ENSG00000143921	Cancer Cell Metabolism Genes
GALNT13	ENSG00000144278	Cancer Cell Metabolism Genes
CHST7	ENSG00000147119	Cancer Cell Metabolism Genes
PRPS1	ENSG00000147224	Cancer Cell Metabolism Genes
EIF3H	ENSG00000147677	Cancer Cell Metabolism Genes
POLR3A	ENSG00000148606	Cancer Cell Metabolism Genes
ALLC	ENSG00000151360	Cancer Cell Metabolism Genes
GUCY1A2	ENSG00000152402	Cancer Cell Metabolism Genes
CCT8	ENSG00000156261	Cancer Cell Metabolism Genes
ACAN	ENSG00000157766	Cancer Cell Metabolism Genes
EIF5A2	ENSG00000163577	Cancer Cell Metabolism Genes
NOS3	ENSG00000164867	Cancer Cell Metabolism Genes
ABCA1	ENSG00000165029	Cancer Cell Metabolism Genes
KCNC2	ENSG00000166006	Cancer Cell Metabolism Genes
DPAGT1	ENSG00000172269	Cancer Cell Metabolism Genes
GALNTL6	ENSG00000174473	Cancer Cell Metabolism Genes
CHST1	ENSG00000175264	Cancer Cell Metabolism Genes
ALOX12B	ENSG00000179477	Cancer Cell Metabolism Genes
ALOX15B	ENSG00000179593	Cancer Cell Metabolism Genes
SEPHS2	ENSG00000179918	Cancer Cell Metabolism Genes
MUC16	ENSG00000181143	Cancer Cell Metabolism Genes
ST6GALNAC3	ENSG00000184005	Cancer Cell Metabolism Genes
PDE4B	ENSG00000184588	Cancer Cell Metabolism Genes
DPYD	ENSG00000188641	Cancer Cell Metabolism Genes
ACSL5	ENSG00000197142	Cancer Cell Metabolism Genes
PI4KA	ENSG00000241973	Cancer Cell Metabolism Genes
MGAM	ENSG00000257335	Cancer Cell Metabolism Genes
ABCB11	ENSG00000073734	Cancer Cell Metabolism Genes
PNLIPRP2	ENSG00000266200	Cancer Cell Metabolism Genes
BGN	ENSG00000182492	Cancer Cell Metabolism Genes
TNPO1	ENSG00000083312	Cancer Cell Metabolism Genes
DIS3	ENSG00000083520	Cancer Cell Metabolism Genes
ARFGEF2	ENSG00000124198	Cancer Cell Metabolism Genes
MUC17	ENSG00000169876	Cancer Cell Metabolism Genes
GPC5	ENSG00000179399	Cancer Cell Metabolism Genes
GPC6	ENSG00000183098	Cancer Cell Metabolism Genes
CD38	ENSG00000004468	Cancer Cell Metabolism Genes
PDK4	ENSG00000004799	Cancer Cell Metabolism Genes
PRKAR2B	ENSG00000005249	Cancer Cell Metabolism Genes
PDK2	ENSG00000005882	Cancer Cell Metabolism Genes
NOS2	ENSG00000007171	Cancer Cell Metabolism Genes
IYD	ENSG00000009765	Cancer Cell Metabolism Genes
ACPP	ENSG00000014257	Cancer Cell Metabolism Genes
CD44	ENSG00000026508	Cancer Cell Metabolism Genes
CP	ENSG00000047457	Cancer Cell Metabolism Genes
RRM2B	ENSG00000048392	Cancer Cell Metabolism Genes
F7	ENSG00000057593	Cancer Cell Metabolism Genes
POLD1	ENSG00000062822	Cancer Cell Metabolism Genes
SPHK2	ENSG00000063176	Cancer Cell Metabolism Genes
CTSA	ENSG00000064601	Cancer Cell Metabolism Genes
DGKA	ENSG00000065357	Cancer Cell Metabolism Genes
ELAVL1	ENSG00000066044	Cancer Cell Metabolism Genes
FECH	ENSG00000066926	Cancer Cell Metabolism Genes
PDK3	ENSG00000067992	Cancer Cell Metabolism Genes
POLR1A	ENSG00000068654	Cancer Cell Metabolism Genes
MAOB	ENSG00000069535	Cancer Cell Metabolism Genes
GUCY2C	ENSG00000070019	Cancer Cell Metabolism Genes
PRKACA	ENSG00000072062	Cancer Cell Metabolism Genes
PLD1	ENSG00000075651	Cancer Cell Metabolism Genes
DGKD	ENSG00000077044	Cancer Cell Metabolism Genes
POLD3	ENSG00000077514	Cancer Cell Metabolism Genes
RAPGEF3	ENSG00000079337	Cancer Cell Metabolism Genes
EIF3I	ENSG00000084623	Cancer Cell Metabolism Genes
GCKR	ENSG00000084734	Cancer Cell Metabolism Genes
B4GALT1	ENSG00000086062	Cancer Cell Metabolism Genes
SLC9A1	ENSG00000090020	Cancer Cell Metabolism Genes
RAPGEF4	ENSG00000091428	Cancer Cell Metabolism Genes
PHGDH	ENSG00000092621	Cancer Cell Metabolism Genes
COMT	ENSG00000093010	Cancer Cell Metabolism Genes
POLR2F	ENSG00000100142	Cancer Cell Metabolism Genes
HMOX1	ENSG00000100292	Cancer Cell Metabolism Genes
CERK	ENSG00000100422	Cancer Cell Metabolism Genes
POLE2	ENSG00000100479	Cancer Cell Metabolism Genes
MTHFD1	ENSG00000100714	Cancer Cell Metabolism Genes
PSMC1	ENSG00000100764	Cancer Cell Metabolism Genes
PSMB5	ENSG00000100804	Cancer Cell Metabolism Genes
TRIB3	ENSG00000101255	Cancer Cell Metabolism Genes
AHCY	ENSG00000101444	Cancer Cell Metabolism Genes
POLA1	ENSG00000101868	Cancer Cell Metabolism Genes
GUCY2F	ENSG00000101890	Cancer Cell Metabolism Genes
USP11	ENSG00000102226	Cancer Cell Metabolism Genes
DGKH	ENSG00000102780	Cancer Cell Metabolism Genes
PSMD7	ENSG00000103035	Cancer Cell Metabolism Genes
CA2	ENSG00000104267	Cancer Cell Metabolism Genes
GPI	ENSG00000105220	Cancer Cell Metabolism Genes
POLR2I	ENSG00000105258	Cancer Cell Metabolism Genes
PIK3R2	ENSG00000105647	Cancer Cell Metabolism Genes
OGDH	ENSG00000105953	Cancer Cell Metabolism Genes
PRKAG2	ENSG00000106617	Cancer Cell Metabolism Genes
GCK	ENSG00000106633	Cancer Cell Metabolism Genes
TYRP1	ENSG00000107165	Cancer Cell Metabolism Genes
PSMD3	ENSG00000108344	Cancer Cell Metabolism Genes
ASPA	ENSG00000108381	Cancer Cell Metabolism Genes
ENO3	ENSG00000108515	Cancer Cell Metabolism Genes
APOA5	ENSG00000110243	Cancer Cell Metabolism Genes
RPS13	ENSG00000110700	Cancer Cell Metabolism Genes
DAO	ENSG00000110887	Cancer Cell Metabolism Genes
MVK	ENSG00000110921	Cancer Cell Metabolism Genes
EIF2B1	ENSG00000111361	Cancer Cell Metabolism Genes
GAPDH	ENSG00000111640	Cancer Cell Metabolism Genes
PRKAB1	ENSG00000111725	Cancer Cell Metabolism Genes
COL4A3BP	ENSG00000113163	Cancer Cell Metabolism Genes
ARSB	ENSG00000113273	Cancer Cell Metabolism Genes
PPP2CA	ENSG00000113575	Cancer Cell Metabolism Genes
PRKAR2A	ENSG00000114302	Cancer Cell Metabolism Genes
FBXO6	ENSG00000116663	Cancer Cell Metabolism Genes
RPE65	ENSG00000116745	Cancer Cell Metabolism Genes
AMPD1	ENSG00000116748	Cancer Cell Metabolism Genes
GALE	ENSG00000117308	Cancer Cell Metabolism Genes
APOA1	ENSG00000118137	Cancer Cell Metabolism Genes
FBXL5	ENSG00000118564	Cancer Cell Metabolism Genes
ABCG2	ENSG00000118777	Cancer Cell Metabolism Genes
EIF2B2	ENSG00000119718	Cancer Cell Metabolism Genes
NFYB	ENSG00000120837	Cancer Cell Metabolism Genes
ADCY7	ENSG00000121281	Cancer Cell Metabolism Genes
ACADS	ENSG00000122971	Cancer Cell Metabolism Genes
EXOSC9	ENSG00000123737	Cancer Cell Metabolism Genes
RPS10	ENSG00000124614	Cancer Cell Metabolism Genes
NUP153	ENSG00000124789	Cancer Cell Metabolism Genes
SLC10A2	ENSG00000125255	Cancer Cell Metabolism Genes
POLR1B	ENSG00000125630	Cancer Cell Metabolism Genes
F10	ENSG00000126218	Cancer Cell Metabolism Genes
NR1D1	ENSG00000126368	Cancer Cell Metabolism Genes
TPH1	ENSG00000129167	Cancer Cell Metabolism Genes
ADCY4	ENSG00000129467	Cancer Cell Metabolism Genes
LDLR	ENSG00000130164	Cancer Cell Metabolism Genes
PRKCSH	ENSG00000130175	Cancer Cell Metabolism Genes
APOE	ENSG00000130203	Cancer Cell Metabolism Genes
PRKAA1	ENSG00000132356	Cancer Cell Metabolism Genes
EIF5A	ENSG00000132507	Cancer Cell Metabolism Genes
GUCY2D	ENSG00000132518	Cancer Cell Metabolism Genes
CSNK1G2	ENSG00000133275	Cancer Cell Metabolism Genes
RDH5	ENSG00000135437	Cancer Cell Metabolism Genes
SMPD2	ENSG00000135587	Cancer Cell Metabolism Genes
AGT	ENSG00000135744	Cancer Cell Metabolism Genes
DGKB	ENSG00000136267	Cancer Cell Metabolism Genes
STXBP1	ENSG00000136854	Cancer Cell Metabolism Genes
DPM2	ENSG00000136908	Cancer Cell Metabolism Genes
POLR1E	ENSG00000137054	Cancer Cell Metabolism Genes
ITPKA	ENSG00000137825	Cancer Cell Metabolism Genes
HADHB	ENSG00000138029	Cancer Cell Metabolism Genes
SLC5A6	ENSG00000138074	Cancer Cell Metabolism Genes
HNRNPD	ENSG00000138668	Cancer Cell Metabolism Genes
MTTP	ENSG00000138823	Cancer Cell Metabolism Genes
FURIN	ENSG00000140564	Cancer Cell Metabolism Genes
PARN	ENSG00000140694	Cancer Cell Metabolism Genes
RPS11	ENSG00000142534	Cancer Cell Metabolism Genes
SLC2A5	ENSG00000142583	Cancer Cell Metabolism Genes
RPL11	ENSG00000142676	Cancer Cell Metabolism Genes
PRKACB	ENSG00000142875	Cancer Cell Metabolism Genes
PFDN2	ENSG00000143256	Cancer Cell Metabolism Genes
CERS2	ENSG00000143418	Cancer Cell Metabolism Genes
ACP1	ENSG00000143727	Cancer Cell Metabolism Genes
EIF2B5	ENSG00000145191	Cancer Cell Metabolism Genes
DGKQ	ENSG00000145214	Cancer Cell Metabolism Genes
GLUD1	ENSG00000148672	Cancer Cell Metabolism Genes
DGKZ	ENSG00000149091	Cancer Cell Metabolism Genes
RPS3	ENSG00000149273	Cancer Cell Metabolism Genes
HNMT	ENSG00000150540	Cancer Cell Metabolism Genes
EIF4E	ENSG00000151247	Cancer Cell Metabolism Genes
FBXO4	ENSG00000151876	Cancer Cell Metabolism Genes
MGAT5	ENSG00000152127	Cancer Cell Metabolism Genes
PDK1	ENSG00000152256	Cancer Cell Metabolism Genes
RANBP2	ENSG00000153201	Cancer Cell Metabolism Genes
DGKE	ENSG00000153933	Cancer Cell Metabolism Genes
PRKCA	ENSG00000154229	Cancer Cell Metabolism Genes
CDK19	ENSG00000155111	Cancer Cell Metabolism Genes
SLC16A1	ENSG00000155380	Cancer Cell Metabolism Genes
RPL30	ENSG00000156482	Cancer Cell Metabolism Genes
PHKG2	ENSG00000156873	Cancer Cell Metabolism Genes
SMG1	ENSG00000157106	Cancer Cell Metabolism Genes
DGKI	ENSG00000157680	Cancer Cell Metabolism Genes
PFKFB1	ENSG00000158571	Cancer Cell Metabolism Genes
APOA2	ENSG00000158874	Cancer Cell Metabolism Genes
FBXW5	ENSG00000159069	Cancer Cell Metabolism Genes
NPR2	ENSG00000159899	Cancer Cell Metabolism Genes
PSMC2	ENSG00000161057	Cancer Cell Metabolism Genes
ADCY9	ENSG00000162104	Cancer Cell Metabolism Genes
PRKAA2	ENSG00000162409	Cancer Cell Metabolism Genes
AGL	ENSG00000162688	Cancer Cell Metabolism Genes
ALB	ENSG00000163631	Cancer Cell Metabolism Genes
PSMD6	ENSG00000163636	Cancer Cell Metabolism Genes
POLR2H	ENSG00000163882	Cancer Cell Metabolism Genes
PRKACG	ENSG00000165059	Cancer Cell Metabolism Genes
FXN	ENSG00000165060	Cancer Cell Metabolism Genes
HPRT1	ENSG00000165704	Cancer Cell Metabolism Genes
PDIA3	ENSG00000167004	Cancer Cell Metabolism Genes
SMG8	ENSG00000167447	Cancer Cell Metabolism Genes
LALBA	ENSG00000167531	Cancer Cell Metabolism Genes
TUBA1A	ENSG00000167552	Cancer Cell Metabolism Genes
TK1	ENSG00000167900	Cancer Cell Metabolism Genes
POLR2G	ENSG00000168002	Cancer Cell Metabolism Genes
BMP1	ENSG00000168487	Cancer Cell Metabolism Genes
NPR1	ENSG00000169418	Cancer Cell Metabolism Genes
FABP4	ENSG00000170323	Cancer Cell Metabolism Genes
PLA2G1B	ENSG00000170890	Cancer Cell Metabolism Genes
HAS2	ENSG00000170961	Cancer Cell Metabolism Genes
C1GALT1C1	ENSG00000171155	Cancer Cell Metabolism Genes
POLR1C	ENSG00000171453	Cancer Cell Metabolism Genes
PAH	ENSG00000171759	Cancer Cell Metabolism Genes
SMN1	ENSG00000172062	Cancer Cell Metabolism Genes
ALG14	ENSG00000172339	Cancer Cell Metabolism Genes
AGXT	ENSG00000172482	Cancer Cell Metabolism Genes
DCP2	ENSG00000172795	Cancer Cell Metabolism Genes
ADCY5	ENSG00000173175	Cancer Cell Metabolism Genes
PSMD1	ENSG00000173692	Cancer Cell Metabolism Genes
ADCY6	ENSG00000174233	Cancer Cell Metabolism Genes
RPL4	ENSG00000174444	Cancer Cell Metabolism Genes
POLD4	ENSG00000175482	Cancer Cell Metabolism Genes
SPHK1	ENSG00000176170	Cancer Cell Metabolism Genes
POLR2L	ENSG00000177700	Cancer Cell Metabolism Genes
DPM3	ENSG00000179085	Cancer Cell Metabolism Genes
CALR	ENSG00000179218	Cancer Cell Metabolism Genes
AKAP5	ENSG00000179841	Cancer Cell Metabolism Genes
TH	ENSG00000180176	Cancer Cell Metabolism Genes
F2	ENSG00000180210	Cancer Cell Metabolism Genes
NQO1	ENSG00000181019	Cancer Cell Metabolism Genes
POLR2A	ENSG00000181222	Cancer Cell Metabolism Genes
GLUD2	ENSG00000182890	Cancer Cell Metabolism Genes
PROS1	ENSG00000184500	Cancer Cell Metabolism Genes
MAPK11	ENSG00000185386	Cancer Cell Metabolism Genes
PSMD13	ENSG00000185627	Cancer Cell Metabolism Genes
POLR1D	ENSG00000186184	Cancer Cell Metabolism Genes
PPP1CC	ENSG00000186298	Cancer Cell Metabolism Genes
EIF4EBP1	ENSG00000187840	Cancer Cell Metabolism Genes
PRKAR1B	ENSG00000188191	Cancer Cell Metabolism Genes
UROS	ENSG00000188690	Cancer Cell Metabolism Genes
MAOA	ENSG00000189221	Cancer Cell Metabolism Genes
PIK3R4	ENSG00000196455	Cancer Cell Metabolism Genes
SULT1A1	ENSG00000196502	Cancer Cell Metabolism Genes
PSMD12	ENSG00000197170	Cancer Cell Metabolism Genes
GK	ENSG00000198814	Cancer Cell Metabolism Genes
HSPA1B	ENSG00000204388	Cancer Cell Metabolism Genes
LSM2	ENSG00000204392	Cancer Cell Metabolism Genes
NUP62	ENSG00000213024	Cancer Cell Metabolism Genes
VDAC1	ENSG00000213585	Cancer Cell Metabolism Genes
GALT	ENSG00000213930	Cancer Cell Metabolism Genes
PPP2R2A	ENSG00000221914	Cancer Cell Metabolism Genes
AMY1A	ENSG00000237763	Cancer Cell Metabolism Genes
MIF	ENSG00000240972	Cancer Cell Metabolism Genes
UGT1A9	ENSG00000241119	Cancer Cell Metabolism Genes
GSTA1	ENSG00000243955	Cancer Cell Metabolism Genes
BCKDHA	ENSG00000248098	Cancer Cell Metabolism Genes
INS	ENSG00000254647	Cancer Cell Metabolism Genes
PDE3B	ENSG00000152270	Cancer Cell Metabolism Genes
MLXIPL	ENSG00000009950	Cancer Cell Metabolism Genes
ALOX5	ENSG00000012779	Cancer Cell Metabolism Genes
MAPKAPK2	ENSG00000162889	Cancer Cell Metabolism Genes
GSPT2	ENSG00000189369	Cancer Cell Metabolism Genes
GLA	ENSG00000102393	Cancer Cell Metabolism Genes
G6PD	ENSG00000160211	Cancer Cell Metabolism Genes
NT5C3A	ENSG00000122643	Cancer Cell Metabolism Genes
POLR2B	ENSG00000047315	Cancer Cell Metabolism Genes
PIK3CB	ENSG00000051382	Cancer Cell Metabolism Genes
DGKG	ENSG00000058866	Cancer Cell Metabolism Genes
CAD	ENSG00000084774	Cancer Cell Metabolism Genes
HSPA8	ENSG00000109971	Cancer Cell Metabolism Genes
EIF4G1	ENSG00000114867	Cancer Cell Metabolism Genes
PIK3R3	ENSG00000117461	Cancer Cell Metabolism Genes
PLCG1	ENSG00000124181	Cancer Cell Metabolism Genes
PIK3C2B	ENSG00000133056	Cancer Cell Metabolism Genes
ADCY1	ENSG00000164742	Cancer Cell Metabolism Genes
INPPL1	ENSG00000165458	Cancer Cell Metabolism Genes
SIN3A	ENSG00000169375	Cancer Cell Metabolism Genes
SHMT1	ENSG00000176974	Cancer Cell Metabolism Genes
POLE	ENSG00000177084	Cancer Cell Metabolism Genes
ZFP36L1	ENSG00000185650	Cancer Cell Metabolism Genes
NCOR2	ENSG00000196498	Cancer Cell Metabolism Genes
MTOR	ENSG00000198793	Cancer Cell Metabolism Genes
GNAI2	ENSG00000114353	Cancer Cell Metabolism Genes
RXRA	ENSG00000186350	Cancer Cell Metabolism Genes
GNA15	ENSG00000060558	Cancer Cell Metabolism Genes
ADCY2	ENSG00000078295	Cancer Cell Metabolism Genes
NCOA3	ENSG00000124151	Cancer Cell Metabolism Genes
PLD2	ENSG00000129219	Cancer Cell Metabolism Genes
ADCY3	ENSG00000138031	Cancer Cell Metabolism Genes
ADCY8	ENSG00000155897	Cancer Cell Metabolism Genes
NAT2	ENSG00000156006	Cancer Cell Metabolism Genes
PRKD1	ENSG00000184304	Cancer Cell Metabolism Genes
NCOA6	ENSG00000198646	Cancer Cell Metabolism Genes
SMG5	ENSG00000198952	Cancer Cell Metabolism Genes
PRKAB2	ENSG00000131791	Cancer Cell Metabolism Genes
NCOR1	ENSG00000141027	Cancer Cell Metabolism Genes
ALDH2	ENSG00000111275	Cancer Cell Metabolism Genes
SDC4	ENSG00000124145	Cancer Cell Metabolism Genes
MED12	ENSG00000184634	Cancer Cell Metabolism Genes
WWTR1	ENSG00000018408	Cancer Cell Metabolism Genes
OMD	ENSG00000127083	Cancer Cell Metabolism Genes
CANT1	ENSG00000171302	Cancer Cell Metabolism Genes
GNA11	ENSG00000088256	Cancer Cell Metabolism Genes
PPP2R1A	ENSG00000105568	Cancer Cell Metabolism Genes
DNMT3A	ENSG00000119772	Cancer Cell Metabolism Genes
ACSL3	ENSG00000123983	Cancer Cell Metabolism Genes
PIK3R1	ENSG00000145675	Cancer Cell Metabolism Genes
IDH2	ENSG00000182054	Cancer Cell Metabolism Genes
XPO1	ENSG00000082898	Cancer Cell Metabolism Genes
NCOA1	ENSG00000084676	Cancer Cell Metabolism Genes
KDSR	ENSG00000119537	Cancer Cell Metabolism Genes
NCOA2	ENSG00000140396	Cancer Cell Metabolism Genes
SDHC	ENSG00000143252	Cancer Cell Metabolism Genes
GNAQ	ENSG00000156052	Cancer Cell Metabolism Genes
GMPS	ENSG00000163655	Cancer Cell Metabolism Genes
RPN1	ENSG00000163902	Cancer Cell Metabolism Genes
PAFAH1B2	ENSG00000168092	Cancer Cell Metabolism Genes
GPHN	ENSG00000171723	Cancer Cell Metabolism Genes
GNAS	ENSG00000087460	Cancer Cell Metabolism Genes
EP300	ENSG00000100393	Cancer Cell Metabolism Genes
RPL22	ENSG00000116251	Cancer Cell Metabolism Genes
ATIC	ENSG00000138363	Cancer Cell Metabolism Genes
EIF4A2	ENSG00000156976	Cancer Cell Metabolism Genes
ACSL6	ENSG00000164398	Cancer Cell Metabolism Genes
PLAUR	ENSG00000011422	Cancer Cell Metabolism Genes
HEXB	ENSG00000049860	Cancer Cell Metabolism Genes
SREBF1	ENSG00000072310	Cancer Cell Metabolism Genes
PIGU	ENSG00000101464	Cancer Cell Metabolism Genes
EIF3E	ENSG00000104408	Cancer Cell Metabolism Genes
SLC5A5	ENSG00000105641	Cancer Cell Metabolism Genes
HSPB1	ENSG00000106211	Cancer Cell Metabolism Genes
NUP88	ENSG00000108559	Cancer Cell Metabolism Genes
PFDN5	ENSG00000123349	Cancer Cell Metabolism Genes
ITPA	ENSG00000125877	Cancer Cell Metabolism Genes
RAP1B	ENSG00000127314	Cancer Cell Metabolism Genes
MUC4	ENSG00000145113	Cancer Cell Metabolism Genes
FASN	ENSG00000169710	Cancer Cell Metabolism Genes
TYMS	ENSG00000176890	Cancer Cell Metabolism Genes
SNRPE	ENSG00000182004	Cancer Cell Metabolism Genes
P4HB	ENSG00000185624	Cancer Cell Metabolism Genes
ENTPD5	ENSG00000187097	Cancer Cell Metabolism Genes
RPL7A	ENSG00000148303	Cancer Cell Metabolism Genes
ACTB	ENSG00000075624	Cancer Cell Metabolism Genes
PIK3CG	ENSG00000105851	Cancer Cell Metabolism Genes
LSM1	ENSG00000175324	Cancer Cell Metabolism Genes
PLCG2	ENSG00000197943	Cancer Cell Metabolism Genes
TPR	ENSG00000047410	Cancer Cell Metabolism Genes
NUP214	ENSG00000126883	Cancer Cell Metabolism Genes
PPARG	ENSG00000132170	Cancer Cell Metabolism Genes
CDX2	ENSG00000165556	Cancer Cell Metabolism Genes
DDX6	ENSG00000110367	Cancer Cell Metabolism Genes
NFYA	ENSG00000001167	Cancer Cell Metabolism Genes
PAX6	ENSG00000007372	Cancer Cell Metabolism Genes
MDH1	ENSG00000014641	Cancer Cell Metabolism Genes
PPAP2A	ENSG00000067113	Cancer Cell Metabolism Genes
RORA	ENSG00000069667	Cancer Cell Metabolism Genes
CA12	ENSG00000074410	Cancer Cell Metabolism Genes
ENO1	ENSG00000074800	Cancer Cell Metabolism Genes
PIK3C3	ENSG00000078142	Cancer Cell Metabolism Genes
GSTP1	ENSG00000084207	Cancer Cell Metabolism Genes
AKR1B1	ENSG00000085662	Cancer Cell Metabolism Genes
MTAP	ENSG00000099810	Cancer Cell Metabolism Genes
PRODH	ENSG00000100033	Cancer Cell Metabolism Genes
PRMT5	ENSG00000100462	Cancer Cell Metabolism Genes
PPP2CB	ENSG00000104695	Cancer Cell Metabolism Genes
TUSC3	ENSG00000104723	Cancer Cell Metabolism Genes
CAV1	ENSG00000105974	Cancer Cell Metabolism Genes
INPP4B	ENSG00000109452	Cancer Cell Metabolism Genes
MAPK14	ENSG00000112062	Cancer Cell Metabolism Genes
CCNC	ENSG00000112237	Cancer Cell Metabolism Genes
NIT2	ENSG00000114021	Cancer Cell Metabolism Genes
PROC	ENSG00000115718	Cancer Cell Metabolism Genes
ARG1	ENSG00000118520	Cancer Cell Metabolism Genes
CTGF	ENSG00000118523	Cancer Cell Metabolism Genes
INHA	ENSG00000123999	Cancer Cell Metabolism Genes
GNMT	ENSG00000124713	Cancer Cell Metabolism Genes
ZFP36	ENSG00000128016	Cancer Cell Metabolism Genes
DNMT1	ENSG00000130816	Cancer Cell Metabolism Genes
EIF2S1	ENSG00000134001	Cancer Cell Metabolism Genes
GRP	ENSG00000134443	Cancer Cell Metabolism Genes
PLCE1	ENSG00000138193	Cancer Cell Metabolism Genes
GLIPR1	ENSG00000139278	Cancer Cell Metabolism Genes
ANP32A	ENSG00000140350	Cancer Cell Metabolism Genes
ARF1	ENSG00000143761	Cancer Cell Metabolism Genes
PTGES	ENSG00000148344	Cancer Cell Metabolism Genes
FAU	ENSG00000149806	Cancer Cell Metabolism Genes
ALOX15	ENSG00000161905	Cancer Cell Metabolism Genes
PRKCD	ENSG00000163932	Cancer Cell Metabolism Genes
NUDT2	ENSG00000164978	Cancer Cell Metabolism Genes
PSMC3	ENSG00000165916	Cancer Cell Metabolism Genes
RRM1	ENSG00000167325	Cancer Cell Metabolism Genes
SDC2	ENSG00000169439	Cancer Cell Metabolism Genes
BSG	ENSG00000172270	Cancer Cell Metabolism Genes
PLA2G16	ENSG00000176485	Cancer Cell Metabolism Genes
MTHFR	ENSG00000177000	Cancer Cell Metabolism Genes
UPP1	ENSG00000183696	Cancer Cell Metabolism Genes
GSTT1	NA	Cancer Cell Metabolism Genes
PPARA	ENSG00000186951	Cancer Cell Metabolism Genes
PLCD1	ENSG00000187091	Cancer Cell Metabolism Genes
DPP4	ENSG00000197635	Cancer Cell Metabolism Genes
CNOT7	ENSG00000198791	Cancer Cell Metabolism Genes
GPX3	ENSG00000211445	Cancer Cell Metabolism Genes
RPS29	ENSG00000213741	Cancer Cell Metabolism Genes
NAT6	ENSG00000243477	Cancer Cell Metabolism Genes
HYAL1	ENSG00000114378	Cancer Cell Metabolism Genes
PPP2R1B	ENSG00000137713	Cancer Cell Metabolism Genes
VBP1	ENSG00000155959	Cancer Cell Metabolism Genes
RPL10	ENSG00000147403	Cancer Cell Metabolism Genes
ABCB1	ENSG00000085563	Cancer Cell Metabolism Genes
MED23	ENSG00000112282	Cancer Cell Metabolism Genes
ACACA	ENSG00000278540	Cancer Cell Metabolism Genes
EEF1A1	ENSG00000156508	Cancer Cell Metabolism Genes
HDAC3	ENSG00000171720	Cancer Cell Metabolism Genes
INHBA	ENSG00000122641	Cancer Cell Metabolism Genes
XDH	ENSG00000158125	Cancer Cell Metabolism Genes
PPM1L	ENSG00000163590	Cancer Cell Metabolism Genes
YWHAZ	ENSG00000164924	Cancer Cell Metabolism Genes
YWHAB	ENSG00000166913	Cancer Cell Metabolism Genes
FHIT	ENSG00000189283	Cancer Cell Metabolism Genes
FH	ENSG00000091483	Cancer Cell Metabolism Genes
SDHB	ENSG00000117118	Cancer Cell Metabolism Genes
GPC3	ENSG00000147257	Cancer Cell Metabolism Genes
EXT2	ENSG00000151348	Cancer Cell Metabolism Genes
EXT1	ENSG00000182197	Cancer Cell Metabolism Genes
SDHD	ENSG00000204370	Cancer Cell Metabolism Genes
CREBBP	ENSG00000005339	Cancer Cell Metabolism Genes
FBXW7	ENSG00000109670	Cancer Cell Metabolism Genes
IDH1	ENSG00000138413	Cancer Cell Metabolism Genes
TP53	ENSG00000141510	Cancer Cell Metabolism Genes
PTGS2	ENSG00000073756	Cancer Cell Metabolism Genes
DNMT3B	ENSG00000088305	Cancer Cell Metabolism Genes
HIF1A	ENSG00000100644	Cancer Cell Metabolism Genes
CA9	ENSG00000107159	Cancer Cell Metabolism Genes
RAP1A	ENSG00000116473	Cancer Cell Metabolism Genes
NME1	ENSG00000239672	Cancer Cell Metabolism Genes
YAP1	ENSG00000137693	Cancer Cell Metabolism Genes
AKR1B10	ENSG00000198074	Cancer Cell Metabolism Genes
PRKAR1A	ENSG00000108946	Cancer Cell Metabolism Genes
STK11	ENSG00000118046	Cancer Cell Metabolism Genes
PIK3CA	ENSG00000121879	Cancer Cell Metabolism Genes
AKT1	ENSG00000142208	Cancer Cell Metabolism Genes
CTNNB1	ENSG00000168036	Cancer Cell Metabolism Genes
PTEN	ENSG00000171862	Cancer Cell Metabolism Genes
AKT1	ENSG00000142208	MAPK pathway genes (gsea-msigdb - KEGG)
AKT2	ENSG00000105221	MAPK pathway genes (gsea-msigdb - KEGG)
AKT3	ENSG00000117020	MAPK pathway genes (gsea-msigdb - KEGG)
ARRB1	ENSG00000137486	MAPK pathway genes (gsea-msigdb - KEGG)
ARRB2	ENSG00000141480	MAPK pathway genes (gsea-msigdb - KEGG)
ATF2	ENSG00000115966	MAPK pathway genes (gsea-msigdb - KEGG)
ATF4	ENSG00000128272	MAPK pathway genes (gsea-msigdb - KEGG)
BDNF	ENSG00000176697	MAPK pathway genes (gsea-msigdb - KEGG)
BRAF	ENSG00000157764	MAPK pathway genes (gsea-msigdb - KEGG)
CACNA1A	ENSG00000141837	MAPK pathway genes (gsea-msigdb - KEGG)
CACNA1B	ENSG00000148408	MAPK pathway genes (gsea-msigdb - KEGG)
CACNA1C	ENSG00000151067	MAPK pathway genes (gsea-msigdb - KEGG)
CACNA1D	ENSG00000157388	MAPK pathway genes (gsea-msigdb - KEGG)
CACNA1E	ENSG00000198216	MAPK pathway genes (gsea-msigdb - KEGG)
CACNA1F	ENSG00000102001	MAPK pathway genes (gsea-msigdb - KEGG)
CACNA1G	ENSG00000006283	MAPK pathway genes (gsea-msigdb - KEGG)
CACNA1H	ENSG00000196557	MAPK pathway genes (gsea-msigdb - KEGG)
CACNA1I	ENSG00000100346	MAPK pathway genes (gsea-msigdb - KEGG)
CACNA1S	ENSG00000081248	MAPK pathway genes (gsea-msigdb - KEGG)
CACNA2D1	ENSG00000153956	MAPK pathway genes (gsea-msigdb - KEGG)
CACNA2D2	ENSG00000007402	MAPK pathway genes (gsea-msigdb - KEGG)
CACNA2D3	ENSG00000157445	MAPK pathway genes (gsea-msigdb - KEGG)
CACNA2D4	ENSG00000151062	MAPK pathway genes (gsea-msigdb - KEGG)
CACNB1	ENSG00000067191	MAPK pathway genes (gsea-msigdb - KEGG)
CACNB2	ENSG00000165995	MAPK pathway genes (gsea-msigdb - KEGG)
CACNB3	ENSG00000167535	MAPK pathway genes (gsea-msigdb - KEGG)
CACNB4	ENSG00000182389	MAPK pathway genes (gsea-msigdb - KEGG)
CACNG1	ENSG00000108878	MAPK pathway genes (gsea-msigdb - KEGG)
CACNG2	ENSG00000166862	MAPK pathway genes (gsea-msigdb - KEGG)
CACNG3	ENSG00000006116	MAPK pathway genes (gsea-msigdb - KEGG)
CACNG4	ENSG00000075461	MAPK pathway genes (gsea-msigdb - KEGG)
CACNG5	ENSG00000075429	MAPK pathway genes (gsea-msigdb - KEGG)
CACNG6	ENSG00000130433	MAPK pathway genes (gsea-msigdb - KEGG)
CACNG7	ENSG00000105605	MAPK pathway genes (gsea-msigdb - KEGG)
CACNG8	ENSG00000142408	MAPK pathway genes (gsea-msigdb - KEGG)
CASP3	ENSG00000164305	MAPK pathway genes (gsea-msigdb - KEGG)
CD14	ENSG00000170458	MAPK pathway genes (gsea-msigdb - KEGG)
CDC25B	ENSG00000101224	MAPK pathway genes (gsea-msigdb - KEGG)
CDC42	ENSG00000070831	MAPK pathway genes (gsea-msigdb - KEGG)
CHP1	ENSG00000187446	MAPK pathway genes (gsea-msigdb - KEGG)
CHP2	ENSG00000166869	MAPK pathway genes (gsea-msigdb - KEGG)
CHUK	ENSG00000213341	MAPK pathway genes (gsea-msigdb - KEGG)
CRK	ENSG00000167193	MAPK pathway genes (gsea-msigdb - KEGG)
CRKL	ENSG00000099942	MAPK pathway genes (gsea-msigdb - KEGG)
DAXX	ENSG00000204209	MAPK pathway genes (gsea-msigdb - KEGG)
DDIT3	ENSG00000175197	MAPK pathway genes (gsea-msigdb - KEGG)
DUSP1	ENSG00000120129	MAPK pathway genes (gsea-msigdb - KEGG)
DUSP10	ENSG00000143507	MAPK pathway genes (gsea-msigdb - KEGG)
DUSP14	ENSG00000276023	MAPK pathway genes (gsea-msigdb - KEGG)
DUSP16	ENSG00000111266	MAPK pathway genes (gsea-msigdb - KEGG)
DUSP2	ENSG00000158050	MAPK pathway genes (gsea-msigdb - KEGG)
DUSP3	ENSG00000108861	MAPK pathway genes (gsea-msigdb - KEGG)
DUSP4	ENSG00000120875	MAPK pathway genes (gsea-msigdb - KEGG)
DUSP5	ENSG00000138166	MAPK pathway genes (gsea-msigdb - KEGG)
DUSP6	ENSG00000139318	MAPK pathway genes (gsea-msigdb - KEGG)
DUSP7	ENSG00000164086	MAPK pathway genes (gsea-msigdb - KEGG)
DUSP8	ENSG00000184545	MAPK pathway genes (gsea-msigdb - KEGG)
DUSP9	ENSG00000130829	MAPK pathway genes (gsea-msigdb - KEGG)
ECSIT	ENSG00000130159	MAPK pathway genes (gsea-msigdb - KEGG)
EGF	ENSG00000138798	MAPK pathway genes (gsea-msigdb - KEGG)
EGFR	ENSG00000146648	MAPK pathway genes (gsea-msigdb - KEGG)
ELK1	ENSG00000126767	MAPK pathway genes (gsea-msigdb - KEGG)
ELK4	ENSG00000158711	MAPK pathway genes (gsea-msigdb - KEGG)
FAS	ENSG00000026103	MAPK pathway genes (gsea-msigdb - KEGG)
FASLG	ENSG00000117560	MAPK pathway genes (gsea-msigdb - KEGG)
FGF1	ENSG00000113578	MAPK pathway genes (gsea-msigdb - KEGG)
FGF10	ENSG00000070193	MAPK pathway genes (gsea-msigdb - KEGG)
FGF11	ENSG00000161958	MAPK pathway genes (gsea-msigdb - KEGG)
FGF12	ENSG00000114279	MAPK pathway genes (gsea-msigdb - KEGG)
FGF13	ENSG00000129682	MAPK pathway genes (gsea-msigdb - KEGG)
FGF14	ENSG00000102466	MAPK pathway genes (gsea-msigdb - KEGG)
FGF16	ENSG00000196468	MAPK pathway genes (gsea-msigdb - KEGG)
FGF17	ENSG00000158815	MAPK pathway genes (gsea-msigdb - KEGG)
FGF18	ENSG00000156427	MAPK pathway genes (gsea-msigdb - KEGG)
FGF19	ENSG00000162344	MAPK pathway genes (gsea-msigdb - KEGG)
FGF2	ENSG00000138685	MAPK pathway genes (gsea-msigdb - KEGG)
FGF20	ENSG00000078579	MAPK pathway genes (gsea-msigdb - KEGG)
FGF21	ENSG00000105550	MAPK pathway genes (gsea-msigdb - KEGG)
FGF22	ENSG00000070388	MAPK pathway genes (gsea-msigdb - KEGG)
FGF23	ENSG00000118972	MAPK pathway genes (gsea-msigdb - KEGG)
FGF3	ENSG00000186895	MAPK pathway genes (gsea-msigdb - KEGG)
FGF4	ENSG00000075388	MAPK pathway genes (gsea-msigdb - KEGG)
FGF5	ENSG00000138675	MAPK pathway genes (gsea-msigdb - KEGG)
FGF6	ENSG00000111241	MAPK pathway genes (gsea-msigdb - KEGG)
FGF7	ENSG00000140285	MAPK pathway genes (gsea-msigdb - KEGG)
FGF8	ENSG00000107831	MAPK pathway genes (gsea-msigdb - KEGG)
FGF9	ENSG00000102678	MAPK pathway genes (gsea-msigdb - KEGG)
FGFR1	ENSG00000077782	MAPK pathway genes (gsea-msigdb - KEGG)
FGFR2	ENSG00000066468	MAPK pathway genes (gsea-msigdb - KEGG)
FGFR3	ENSG00000068078	MAPK pathway genes (gsea-msigdb - KEGG)
FGFR4	ENSG00000160867	MAPK pathway genes (gsea-msigdb - KEGG)
FLNA	ENSG00000196924	MAPK pathway genes (gsea-msigdb - KEGG)
FLNB	ENSG00000136068	MAPK pathway genes (gsea-msigdb - KEGG)
FLNC	ENSG00000128591	MAPK pathway genes (gsea-msigdb - KEGG)
FOS	ENSG00000170345	MAPK pathway genes (gsea-msigdb - KEGG)
GADD45A	ENSG00000116717	MAPK pathway genes (gsea-msigdb - KEGG)
GADD45B	ENSG00000099860	MAPK pathway genes (gsea-msigdb - KEGG)
GADD45G	ENSG00000130222	MAPK pathway genes (gsea-msigdb - KEGG)
GNA12	ENSG00000146535	MAPK pathway genes (gsea-msigdb - KEGG)
GNG12	ENSG00000172380	MAPK pathway genes (gsea-msigdb - KEGG)
GRB2	ENSG00000177885	MAPK pathway genes (gsea-msigdb - KEGG)
HRAS	ENSG00000174775	MAPK pathway genes (gsea-msigdb - KEGG)
HSPA1A	ENSG00000204389	MAPK pathway genes (gsea-msigdb - KEGG)
HSPA1B	ENSG00000204388	MAPK pathway genes (gsea-msigdb - KEGG)
HSPA1L	ENSG00000204390	MAPK pathway genes (gsea-msigdb - KEGG)
HSPA2	ENSG00000126803	MAPK pathway genes (gsea-msigdb - KEGG)
HSPA6	ENSG00000173110	MAPK pathway genes (gsea-msigdb - KEGG)
HSPA8	ENSG00000109971	MAPK pathway genes (gsea-msigdb - KEGG)
HSPB1	ENSG00000106211	MAPK pathway genes (gsea-msigdb - KEGG)
IKBKB	ENSG00000104365	MAPK pathway genes (gsea-msigdb - KEGG)
IKBKG	ENSG00000269335	MAPK pathway genes (gsea-msigdb - KEGG)
IL1A	ENSG00000115008	MAPK pathway genes (gsea-msigdb - KEGG)
IL1B	ENSG00000125538	MAPK pathway genes (gsea-msigdb - KEGG)
IL1R1	ENSG00000115594	MAPK pathway genes (gsea-msigdb - KEGG)
IL1R2	ENSG00000115590	MAPK pathway genes (gsea-msigdb - KEGG)
JMJD7-PLA2G4B	ENSG00000168970	MAPK pathway genes (gsea-msigdb - KEGG)
JUN	ENSG00000177606	MAPK pathway genes (gsea-msigdb - KEGG)
JUND	ENSG00000130522	MAPK pathway genes (gsea-msigdb - KEGG)
KRAS	ENSG00000133703	MAPK pathway genes (gsea-msigdb - KEGG)
LAMTOR3	ENSG00000109270	MAPK pathway genes (gsea-msigdb - KEGG)
MAP2K1	ENSG00000169032	MAPK pathway genes (gsea-msigdb - KEGG)
MAP2K2	ENSG00000126934	MAPK pathway genes (gsea-msigdb - KEGG)
MAP2K3	ENSG00000034152	MAPK pathway genes (gsea-msigdb - KEGG)
MAP2K4	ENSG00000065559	MAPK pathway genes (gsea-msigdb - KEGG)
MAP2K5	ENSG00000137764	MAPK pathway genes (gsea-msigdb - KEGG)
MAP2K6	ENSG00000108984	MAPK pathway genes (gsea-msigdb - KEGG)
MAP2K7	ENSG00000076984	MAPK pathway genes (gsea-msigdb - KEGG)
MAP3K1	ENSG00000095015	MAPK pathway genes (gsea-msigdb - KEGG)
MAP3K11	ENSG00000173327	MAPK pathway genes (gsea-msigdb - KEGG)
MAP3K12	ENSG00000139625	MAPK pathway genes (gsea-msigdb - KEGG)
MAP3K13	ENSG00000073803	MAPK pathway genes (gsea-msigdb - KEGG)
MAP3K14	ENSG00000006062	MAPK pathway genes (gsea-msigdb - KEGG)
MAP3K2	ENSG00000169967	MAPK pathway genes (gsea-msigdb - KEGG)
MAP3K20	ENSG00000091436	MAPK pathway genes (gsea-msigdb - KEGG)
MAP3K3	ENSG00000198909	MAPK pathway genes (gsea-msigdb - KEGG)
MAP3K4	ENSG00000085511	MAPK pathway genes (gsea-msigdb - KEGG)
MAP3K5	ENSG00000197442	MAPK pathway genes (gsea-msigdb - KEGG)
MAP3K6	ENSG00000142733	MAPK pathway genes (gsea-msigdb - KEGG)
MAP3K7	ENSG00000135341	MAPK pathway genes (gsea-msigdb - KEGG)
MAP3K8	ENSG00000107968	MAPK pathway genes (gsea-msigdb - KEGG)
MAP4K1	ENSG00000104814	MAPK pathway genes (gsea-msigdb - KEGG)
MAP4K2	ENSG00000168067	MAPK pathway genes (gsea-msigdb - KEGG)
MAP4K3	ENSG00000011566	MAPK pathway genes (gsea-msigdb - KEGG)
MAP4K4	ENSG00000071054	MAPK pathway genes (gsea-msigdb - KEGG)
MAPK1	ENSG00000100030	MAPK pathway genes (gsea-msigdb - KEGG)
MAPK10	ENSG00000109339	MAPK pathway genes (gsea-msigdb - KEGG)
MAPK11	ENSG00000185386	MAPK pathway genes (gsea-msigdb - KEGG)
MAPK12	ENSG00000188130	MAPK pathway genes (gsea-msigdb - KEGG)
MAPK13	ENSG00000156711	MAPK pathway genes (gsea-msigdb - KEGG)
MAPK14	ENSG00000112062	MAPK pathway genes (gsea-msigdb - KEGG)
MAPK3	ENSG00000102882	MAPK pathway genes (gsea-msigdb - KEGG)
MAPK7	ENSG00000166484	MAPK pathway genes (gsea-msigdb - KEGG)
MAPK8	ENSG00000107643	MAPK pathway genes (gsea-msigdb - KEGG)
MAPK8IP1	ENSG00000121653	MAPK pathway genes (gsea-msigdb - KEGG)
MAPK8IP2	ENSG00000008735	MAPK pathway genes (gsea-msigdb - KEGG)
MAPK8IP3	ENSG00000138834	MAPK pathway genes (gsea-msigdb - KEGG)
MAPK9	ENSG00000050748	MAPK pathway genes (gsea-msigdb - KEGG)
MAPKAPK2	ENSG00000162889	MAPK pathway genes (gsea-msigdb - KEGG)
MAPKAPK3	ENSG00000114738	MAPK pathway genes (gsea-msigdb - KEGG)
MAPKAPK5	ENSG00000089022	MAPK pathway genes (gsea-msigdb - KEGG)
MAPT	ENSG00000186868	MAPK pathway genes (gsea-msigdb - KEGG)
MAX	ENSG00000125952	MAPK pathway genes (gsea-msigdb - KEGG)
MECOM	ENSG00000085276	MAPK pathway genes (gsea-msigdb - KEGG)
MEF2C	ENSG00000081189	MAPK pathway genes (gsea-msigdb - KEGG)
MKNK1	ENSG00000079277	MAPK pathway genes (gsea-msigdb - KEGG)
MKNK2	ENSG00000099875	MAPK pathway genes (gsea-msigdb - KEGG)
MOS	ENSG00000172680	MAPK pathway genes (gsea-msigdb - KEGG)
MRAS	ENSG00000158186	MAPK pathway genes (gsea-msigdb - KEGG)
MYC	ENSG00000136997	MAPK pathway genes (gsea-msigdb - KEGG)
NF1	ENSG00000196712	MAPK pathway genes (gsea-msigdb - KEGG)
NFATC2	ENSG00000101096	MAPK pathway genes (gsea-msigdb - KEGG)
NFATC4	ENSG00000100968	MAPK pathway genes (gsea-msigdb - KEGG)
NFKB1	ENSG00000109320	MAPK pathway genes (gsea-msigdb - KEGG)
NFKB2	ENSG00000077150	MAPK pathway genes (gsea-msigdb - KEGG)
NGF	ENSG00000134259	MAPK pathway genes (gsea-msigdb - KEGG)
NLK	ENSG00000087095	MAPK pathway genes (gsea-msigdb - KEGG)
NR4A1	ENSG00000123358	MAPK pathway genes (gsea-msigdb - KEGG)
NRAS	ENSG00000213281	MAPK pathway genes (gsea-msigdb - KEGG)
NTF3	ENSG00000185652	MAPK pathway genes (gsea-msigdb - KEGG)
NTF4	ENSG00000225950	MAPK pathway genes (gsea-msigdb - KEGG)
NTRK1	ENSG00000198400	MAPK pathway genes (gsea-msigdb - KEGG)
NTRK2	ENSG00000148053	MAPK pathway genes (gsea-msigdb - KEGG)
PAK1	ENSG00000149269	MAPK pathway genes (gsea-msigdb - KEGG)
PAK2	ENSG00000180370	MAPK pathway genes (gsea-msigdb - KEGG)
PDGFA	ENSG00000197461	MAPK pathway genes (gsea-msigdb - KEGG)
PDGFB	ENSG00000100311	MAPK pathway genes (gsea-msigdb - KEGG)
PDGFRA	ENSG00000134853	MAPK pathway genes (gsea-msigdb - KEGG)
PDGFRB	ENSG00000113721	MAPK pathway genes (gsea-msigdb - KEGG)
PLA2G10	ENSG00000069764	MAPK pathway genes (gsea-msigdb - KEGG)
PLA2G12A	ENSG00000123739	MAPK pathway genes (gsea-msigdb - KEGG)
PLA2G12B	ENSG00000138308	MAPK pathway genes (gsea-msigdb - KEGG)
PLA2G1B	ENSG00000170890	MAPK pathway genes (gsea-msigdb - KEGG)
PLA2G2A	ENSG00000188257	MAPK pathway genes (gsea-msigdb - KEGG)
PLA2G2C	ENSG00000187980	MAPK pathway genes (gsea-msigdb - KEGG)
PLA2G2D	ENSG00000117215	MAPK pathway genes (gsea-msigdb - KEGG)
PLA2G2E	ENSG00000188784	MAPK pathway genes (gsea-msigdb - KEGG)
PLA2G2F	ENSG00000158786	MAPK pathway genes (gsea-msigdb - KEGG)
PLA2G3	ENSG00000100078	MAPK pathway genes (gsea-msigdb - KEGG)
PLA2G4A	ENSG00000116711	MAPK pathway genes (gsea-msigdb - KEGG)
PLA2G4B	ENSG00000243708	MAPK pathway genes (gsea-msigdb - KEGG)
PLA2G4E	ENSG00000188089	MAPK pathway genes (gsea-msigdb - KEGG)
PLA2G5	ENSG00000127472	MAPK pathway genes (gsea-msigdb - KEGG)
PLA2G6	ENSG00000184381	MAPK pathway genes (gsea-msigdb - KEGG)
PPM1A	ENSG00000100614	MAPK pathway genes (gsea-msigdb - KEGG)
PPM1B	ENSG00000138032	MAPK pathway genes (gsea-msigdb - KEGG)
PPP3CA	ENSG00000138814	MAPK pathway genes (gsea-msigdb - KEGG)
PPP3CB	ENSG00000107758	MAPK pathway genes (gsea-msigdb - KEGG)
PPP3CC	ENSG00000120910	MAPK pathway genes (gsea-msigdb - KEGG)
PPP3R1	ENSG00000221823	MAPK pathway genes (gsea-msigdb - KEGG)
PPP3R2	ENSG00000188386	MAPK pathway genes (gsea-msigdb - KEGG)
PPP5C	ENSG00000011485	MAPK pathway genes (gsea-msigdb - KEGG)
PRKACA	ENSG00000072062	MAPK pathway genes (gsea-msigdb - KEGG)
PRKACB	ENSG00000142875	MAPK pathway genes (gsea-msigdb - KEGG)
PRKACG	ENSG00000165059	MAPK pathway genes (gsea-msigdb - KEGG)
PRKCA	ENSG00000154229	MAPK pathway genes (gsea-msigdb - KEGG)
PRKCB	ENSG00000166501	MAPK pathway genes (gsea-msigdb - KEGG)
PRKCG	ENSG00000126583	MAPK pathway genes (gsea-msigdb - KEGG)
PRKX	ENSG00000183943	MAPK pathway genes (gsea-msigdb - KEGG)
PTPN5	ENSG00000110786	MAPK pathway genes (gsea-msigdb - KEGG)
PTPN7	ENSG00000143851	MAPK pathway genes (gsea-msigdb - KEGG)
PTPRR	ENSG00000153233	MAPK pathway genes (gsea-msigdb - KEGG)
RAC1	ENSG00000136238	MAPK pathway genes (gsea-msigdb - KEGG)
RAC2	ENSG00000128340	MAPK pathway genes (gsea-msigdb - KEGG)
RAC3	ENSG00000169750	MAPK pathway genes (gsea-msigdb - KEGG)
RAF1	ENSG00000132155	MAPK pathway genes (gsea-msigdb - KEGG)
RAP1A	ENSG00000116473	MAPK pathway genes (gsea-msigdb - KEGG)
RAP1B	ENSG00000127314	MAPK pathway genes (gsea-msigdb - KEGG)
RAPGEF2	ENSG00000109756	MAPK pathway genes (gsea-msigdb - KEGG)
RASA1	ENSG00000145715	MAPK pathway genes (gsea-msigdb - KEGG)
RASA2	ENSG00000155903	MAPK pathway genes (gsea-msigdb - KEGG)
RASGRF1	ENSG00000058335	MAPK pathway genes (gsea-msigdb - KEGG)
RASGRF2	ENSG00000113319	MAPK pathway genes (gsea-msigdb - KEGG)
RASGRP1	ENSG00000172575	MAPK pathway genes (gsea-msigdb - KEGG)
RASGRP2	ENSG00000068831	MAPK pathway genes (gsea-msigdb - KEGG)
RASGRP3	ENSG00000152689	MAPK pathway genes (gsea-msigdb - KEGG)
RASGRP4	ENSG00000171777	MAPK pathway genes (gsea-msigdb - KEGG)
RELA	ENSG00000173039	MAPK pathway genes (gsea-msigdb - KEGG)
RELB	ENSG00000104856	MAPK pathway genes (gsea-msigdb - KEGG)
RPS6KA1	ENSG00000117676	MAPK pathway genes (gsea-msigdb - KEGG)
RPS6KA2	ENSG00000071242	MAPK pathway genes (gsea-msigdb - KEGG)
RPS6KA3	ENSG00000177189	MAPK pathway genes (gsea-msigdb - KEGG)
RPS6KA4	ENSG00000162302	MAPK pathway genes (gsea-msigdb - KEGG)
RPS6KA5	ENSG00000100784	MAPK pathway genes (gsea-msigdb - KEGG)
RPS6KA6	ENSG00000072133	MAPK pathway genes (gsea-msigdb - KEGG)
RRAS	ENSG00000126458	MAPK pathway genes (gsea-msigdb - KEGG)
RRAS2	ENSG00000133818	MAPK pathway genes (gsea-msigdb - KEGG)
SOS1	ENSG00000115904	MAPK pathway genes (gsea-msigdb - KEGG)
SOS2	ENSG00000100485	MAPK pathway genes (gsea-msigdb - KEGG)
SRF	ENSG00000112658	MAPK pathway genes (gsea-msigdb - KEGG)
STK3	ENSG00000104375	MAPK pathway genes (gsea-msigdb - KEGG)
STK4	ENSG00000101109	MAPK pathway genes (gsea-msigdb - KEGG)
STMN1	ENSG00000117632	MAPK pathway genes (gsea-msigdb - KEGG)
TAB1	ENSG00000100324	MAPK pathway genes (gsea-msigdb - KEGG)
TAB2	ENSG00000055208	MAPK pathway genes (gsea-msigdb - KEGG)
TAOK1	ENSG00000160551	MAPK pathway genes (gsea-msigdb - KEGG)
TAOK2	ENSG00000149930	MAPK pathway genes (gsea-msigdb - KEGG)
TAOK3	ENSG00000135090	MAPK pathway genes (gsea-msigdb - KEGG)
TGFB1	ENSG00000105329	MAPK pathway genes (gsea-msigdb - KEGG)
TGFB2	ENSG00000092969	MAPK pathway genes (gsea-msigdb - KEGG)
TGFB3	ENSG00000119699	MAPK pathway genes (gsea-msigdb - KEGG)
TGFBR1	ENSG00000106799	MAPK pathway genes (gsea-msigdb - KEGG)
TGFBR2	ENSG00000163513	MAPK pathway genes (gsea-msigdb - KEGG)
TNF	ENSG00000232810	MAPK pathway genes (gsea-msigdb - KEGG)
TNFRSF1A	ENSG00000067182	MAPK pathway genes (gsea-msigdb - KEGG)
TP53	ENSG00000141510	MAPK pathway genes (gsea-msigdb - KEGG)
TRAF2	ENSG00000127191	MAPK pathway genes (gsea-msigdb - KEGG)
TRAF6	ENSG00000175104	MAPK pathway genes (gsea-msigdb - KEGG)
ACACA	ENSG00000278540	HALLMARK_PI3K_AKT_MTOR_SIGNALING
ACTR2	ENSG00000138071	HALLMARK_PI3K_AKT_MTOR_SIGNALING
ACTR3	ENSG00000115091	HALLMARK_PI3K_AKT_MTOR_SIGNALING
ADCY2	ENSG00000078295	HALLMARK_PI3K_AKT_MTOR_SIGNALING
AKT1	ENSG00000142208	HALLMARK_PI3K_AKT_MTOR_SIGNALING
AKT1S1	ENSG00000204673	HALLMARK_PI3K_AKT_MTOR_SIGNALING
AP2M1	ENSG00000161203	HALLMARK_PI3K_AKT_MTOR_SIGNALING
ARF1	ENSG00000143761	HALLMARK_PI3K_AKT_MTOR_SIGNALING
ARHGDIA	ENSG00000141522	HALLMARK_PI3K_AKT_MTOR_SIGNALING
ARPC3	ENSG00000111229	HALLMARK_PI3K_AKT_MTOR_SIGNALING
ATF1	ENSG00000123268	HALLMARK_PI3K_AKT_MTOR_SIGNALING
CAB39	ENSG00000135932	HALLMARK_PI3K_AKT_MTOR_SIGNALING
CAB39L	ENSG00000102547	HALLMARK_PI3K_AKT_MTOR_SIGNALING
CALR	ENSG00000179218	HALLMARK_PI3K_AKT_MTOR_SIGNALING
CAMK4	ENSG00000152495	HALLMARK_PI3K_AKT_MTOR_SIGNALING
CDK1	ENSG00000170312	HALLMARK_PI3K_AKT_MTOR_SIGNALING
CDK2	ENSG00000123374	HALLMARK_PI3K_AKT_MTOR_SIGNALING
CDK4	ENSG00000135446	HALLMARK_PI3K_AKT_MTOR_SIGNALING
CDKN1A	ENSG00000124762	HALLMARK_PI3K_AKT_MTOR_SIGNALING
CDKN1B	ENSG00000111276	HALLMARK_PI3K_AKT_MTOR_SIGNALING
CFL1	ENSG00000172757	HALLMARK_PI3K_AKT_MTOR_SIGNALING
CLTC	ENSG00000141367	HALLMARK_PI3K_AKT_MTOR_SIGNALING
CSNK2B	ENSG00000204435	HALLMARK_PI3K_AKT_MTOR_SIGNALING
CXCR4	ENSG00000121966	HALLMARK_PI3K_AKT_MTOR_SIGNALING
DAPP1	ENSG00000070190	HALLMARK_PI3K_AKT_MTOR_SIGNALING
DDIT3	ENSG00000175197	HALLMARK_PI3K_AKT_MTOR_SIGNALING
DUSP3	ENSG00000108861	HALLMARK_PI3K_AKT_MTOR_SIGNALING
E2F1	ENSG00000101412	HALLMARK_PI3K_AKT_MTOR_SIGNALING
ECSIT	ENSG00000130159	HALLMARK_PI3K_AKT_MTOR_SIGNALING
EGFR	ENSG00000146648	HALLMARK_PI3K_AKT_MTOR_SIGNALING
EIF4E	ENSG00000151247	HALLMARK_PI3K_AKT_MTOR_SIGNALING
FASLG	ENSG00000117560	HALLMARK_PI3K_AKT_MTOR_SIGNALING
FGF17	ENSG00000158815	HALLMARK_PI3K_AKT_MTOR_SIGNALING
FGF22	ENSG00000070388	HALLMARK_PI3K_AKT_MTOR_SIGNALING
FGF6	ENSG00000111241	HALLMARK_PI3K_AKT_MTOR_SIGNALING
GNA14	ENSG00000156049	HALLMARK_PI3K_AKT_MTOR_SIGNALING
GNGT1	ENSG00000127928	HALLMARK_PI3K_AKT_MTOR_SIGNALING
GRB2	ENSG00000177885	HALLMARK_PI3K_AKT_MTOR_SIGNALING
GRK2	ENSG00000173020	HALLMARK_PI3K_AKT_MTOR_SIGNALING
GSK3B	ENSG00000082701	HALLMARK_PI3K_AKT_MTOR_SIGNALING
HRAS	ENSG00000174775	HALLMARK_PI3K_AKT_MTOR_SIGNALING
HSP90B1	ENSG00000166598	HALLMARK_PI3K_AKT_MTOR_SIGNALING
IL2RG	ENSG00000147168	HALLMARK_PI3K_AKT_MTOR_SIGNALING
IL4	ENSG00000113520	HALLMARK_PI3K_AKT_MTOR_SIGNALING
IRAK4	ENSG00000198001	HALLMARK_PI3K_AKT_MTOR_SIGNALING
ITPR2	ENSG00000123104	HALLMARK_PI3K_AKT_MTOR_SIGNALING
LCK	ENSG00000182866	HALLMARK_PI3K_AKT_MTOR_SIGNALING
MAP2K3	ENSG00000034152	HALLMARK_PI3K_AKT_MTOR_SIGNALING
MAP2K6	ENSG00000108984	HALLMARK_PI3K_AKT_MTOR_SIGNALING
MAP3K7	ENSG00000135341	HALLMARK_PI3K_AKT_MTOR_SIGNALING
MAPK1	ENSG00000100030	HALLMARK_PI3K_AKT_MTOR_SIGNALING
MAPK10	ENSG00000109339	HALLMARK_PI3K_AKT_MTOR_SIGNALING
MAPK8	ENSG00000107643	HALLMARK_PI3K_AKT_MTOR_SIGNALING
MAPK9	ENSG00000050748	HALLMARK_PI3K_AKT_MTOR_SIGNALING
MAPKAP1	ENSG00000119487	HALLMARK_PI3K_AKT_MTOR_SIGNALING
MKNK1	ENSG00000079277	HALLMARK_PI3K_AKT_MTOR_SIGNALING
MKNK2	ENSG00000099875	HALLMARK_PI3K_AKT_MTOR_SIGNALING
MYD88	ENSG00000172936	HALLMARK_PI3K_AKT_MTOR_SIGNALING
NCK1	ENSG00000158092	HALLMARK_PI3K_AKT_MTOR_SIGNALING
NFKBIB	ENSG00000104825	HALLMARK_PI3K_AKT_MTOR_SIGNALING
NGF	ENSG00000134259	HALLMARK_PI3K_AKT_MTOR_SIGNALING
NOD1	ENSG00000106100	HALLMARK_PI3K_AKT_MTOR_SIGNALING
PAK4	ENSG00000130669	HALLMARK_PI3K_AKT_MTOR_SIGNALING
PDK1	ENSG00000152256	HALLMARK_PI3K_AKT_MTOR_SIGNALING
PFN1	ENSG00000108518	HALLMARK_PI3K_AKT_MTOR_SIGNALING
PIK3R3	ENSG00000117461	HALLMARK_PI3K_AKT_MTOR_SIGNALING
PIKFYVE	ENSG00000115020	HALLMARK_PI3K_AKT_MTOR_SIGNALING
PIN1	ENSG00000127445	HALLMARK_PI3K_AKT_MTOR_SIGNALING
PITX2	ENSG00000164093	HALLMARK_PI3K_AKT_MTOR_SIGNALING
PLA2G12A	ENSG00000123739	HALLMARK_PI3K_AKT_MTOR_SIGNALING
PLCB1	ENSG00000182621	HALLMARK_PI3K_AKT_MTOR_SIGNALING
PLCG1	ENSG00000124181	HALLMARK_PI3K_AKT_MTOR_SIGNALING
PPP1CA	ENSG00000172531	HALLMARK_PI3K_AKT_MTOR_SIGNALING
PPP2R1B	ENSG00000137713	HALLMARK_PI3K_AKT_MTOR_SIGNALING
PRKAA2	ENSG00000162409	HALLMARK_PI3K_AKT_MTOR_SIGNALING
PRKAG1	ENSG00000181929	HALLMARK_PI3K_AKT_MTOR_SIGNALING
PRKAR2A	ENSG00000114302	HALLMARK_PI3K_AKT_MTOR_SIGNALING
PRKCB	ENSG00000166501	HALLMARK_PI3K_AKT_MTOR_SIGNALING
PTEN	ENSG00000171862	HALLMARK_PI3K_AKT_MTOR_SIGNALING
PTPN11	ENSG00000179295	HALLMARK_PI3K_AKT_MTOR_SIGNALING
RAC1	ENSG00000136238	HALLMARK_PI3K_AKT_MTOR_SIGNALING
RAF1	ENSG00000132155	HALLMARK_PI3K_AKT_MTOR_SIGNALING
RALB	ENSG00000144118	HALLMARK_PI3K_AKT_MTOR_SIGNALING
RIPK1	ENSG00000137275	HALLMARK_PI3K_AKT_MTOR_SIGNALING
RIT1	ENSG00000143622	HALLMARK_PI3K_AKT_MTOR_SIGNALING
RPS6KA1	ENSG00000117676	HALLMARK_PI3K_AKT_MTOR_SIGNALING
RPS6KA3	ENSG00000177189	HALLMARK_PI3K_AKT_MTOR_SIGNALING
RPTOR	ENSG00000141564	HALLMARK_PI3K_AKT_MTOR_SIGNALING
SFN	ENSG00000175793	HALLMARK_PI3K_AKT_MTOR_SIGNALING
SLA	ENSG00000155926	HALLMARK_PI3K_AKT_MTOR_SIGNALING
SLC2A1	ENSG00000117394	HALLMARK_PI3K_AKT_MTOR_SIGNALING
SMAD2	ENSG00000175387	HALLMARK_PI3K_AKT_MTOR_SIGNALING
SQSTM1	ENSG00000161011	HALLMARK_PI3K_AKT_MTOR_SIGNALING
STAT2	ENSG00000170581	HALLMARK_PI3K_AKT_MTOR_SIGNALING
TBK1	ENSG00000183735	HALLMARK_PI3K_AKT_MTOR_SIGNALING
THEM4	ENSG00000159445	HALLMARK_PI3K_AKT_MTOR_SIGNALING
TIAM1	ENSG00000156299	HALLMARK_PI3K_AKT_MTOR_SIGNALING
TNFRSF1A	ENSG00000067182	HALLMARK_PI3K_AKT_MTOR_SIGNALING
TRAF2	ENSG00000127191	HALLMARK_PI3K_AKT_MTOR_SIGNALING
TRIB3	ENSG00000101255	HALLMARK_PI3K_AKT_MTOR_SIGNALING
TSC2	ENSG00000103197	HALLMARK_PI3K_AKT_MTOR_SIGNALING
UBE2D3	ENSG00000109332	HALLMARK_PI3K_AKT_MTOR_SIGNALING
UBE2N	ENSG00000177889	HALLMARK_PI3K_AKT_MTOR_SIGNALING
VAV3	ENSG00000134215	HALLMARK_PI3K_AKT_MTOR_SIGNALING
YWHAB	ENSG00000166913	HALLMARK_PI3K_AKT_MTOR_SIGNALING
ADAM17	ENSG00000151694	HALLMARK_WNT_BETA_CATENIN_SIGNALING
AXIN1	ENSG00000103126	HALLMARK_WNT_BETA_CATENIN_SIGNALING
AXIN2	ENSG00000168646	HALLMARK_WNT_BETA_CATENIN_SIGNALING
CCND2	ENSG00000118971	HALLMARK_WNT_BETA_CATENIN_SIGNALING
CSNK1E	ENSG00000213923	HALLMARK_WNT_BETA_CATENIN_SIGNALING
CTNNB1	ENSG00000168036	HALLMARK_WNT_BETA_CATENIN_SIGNALING
CUL1	ENSG00000055130	HALLMARK_WNT_BETA_CATENIN_SIGNALING
DKK1	ENSG00000107984	HALLMARK_WNT_BETA_CATENIN_SIGNALING
DKK4	ENSG00000104371	HALLMARK_WNT_BETA_CATENIN_SIGNALING
DLL1	ENSG00000198719	HALLMARK_WNT_BETA_CATENIN_SIGNALING
DVL2	ENSG00000004975	HALLMARK_WNT_BETA_CATENIN_SIGNALING
FRAT1	ENSG00000165879	HALLMARK_WNT_BETA_CATENIN_SIGNALING
FZD1	ENSG00000157240	HALLMARK_WNT_BETA_CATENIN_SIGNALING
FZD8	ENSG00000177283	HALLMARK_WNT_BETA_CATENIN_SIGNALING
GNAI1	ENSG00000127955	HALLMARK_WNT_BETA_CATENIN_SIGNALING
HDAC11	ENSG00000163517	HALLMARK_WNT_BETA_CATENIN_SIGNALING
HDAC2	ENSG00000196591	HALLMARK_WNT_BETA_CATENIN_SIGNALING
HDAC5	ENSG00000108840	HALLMARK_WNT_BETA_CATENIN_SIGNALING
HEY1	ENSG00000164683	HALLMARK_WNT_BETA_CATENIN_SIGNALING
HEY2	ENSG00000135547	HALLMARK_WNT_BETA_CATENIN_SIGNALING
JAG1	ENSG00000101384	HALLMARK_WNT_BETA_CATENIN_SIGNALING
JAG2	ENSG00000184916	HALLMARK_WNT_BETA_CATENIN_SIGNALING
KAT2A	ENSG00000108773	HALLMARK_WNT_BETA_CATENIN_SIGNALING
LEF1	ENSG00000138795	HALLMARK_WNT_BETA_CATENIN_SIGNALING
MAML1	ENSG00000161021	HALLMARK_WNT_BETA_CATENIN_SIGNALING
MYC	ENSG00000136997	HALLMARK_WNT_BETA_CATENIN_SIGNALING
NCOR2	ENSG00000196498	HALLMARK_WNT_BETA_CATENIN_SIGNALING
NCSTN	ENSG00000162736	HALLMARK_WNT_BETA_CATENIN_SIGNALING
NKD1	ENSG00000140807	HALLMARK_WNT_BETA_CATENIN_SIGNALING
NOTCH1	ENSG00000148400	HALLMARK_WNT_BETA_CATENIN_SIGNALING
NOTCH4	ENSG00000204301	HALLMARK_WNT_BETA_CATENIN_SIGNALING
NUMB	ENSG00000133961	HALLMARK_WNT_BETA_CATENIN_SIGNALING
PPARD	ENSG00000112033	HALLMARK_WNT_BETA_CATENIN_SIGNALING
PSEN2	ENSG00000143801	HALLMARK_WNT_BETA_CATENIN_SIGNALING
PTCH1	ENSG00000185920	HALLMARK_WNT_BETA_CATENIN_SIGNALING
RBPJ	ENSG00000168214	HALLMARK_WNT_BETA_CATENIN_SIGNALING
SKP2	ENSG00000145604	HALLMARK_WNT_BETA_CATENIN_SIGNALING
TCF7	ENSG00000081059	HALLMARK_WNT_BETA_CATENIN_SIGNALING
TP53	ENSG00000141510	HALLMARK_WNT_BETA_CATENIN_SIGNALING
WNT1	ENSG00000125084	HALLMARK_WNT_BETA_CATENIN_SIGNALING
WNT5B	ENSG00000111186	HALLMARK_WNT_BETA_CATENIN_SIGNALING
WNT6	ENSG00000115596	HALLMARK_WNT_BETA_CATENIN_SIGNALING
AKT1	ENSG00000142208	KEGG_JAK_STAT_SIGNALING_PATHWAY
AKT2	ENSG00000105221	KEGG_JAK_STAT_SIGNALING_PATHWAY
AKT3	ENSG00000117020	KEGG_JAK_STAT_SIGNALING_PATHWAY
BCL2L1	ENSG00000171552	KEGG_JAK_STAT_SIGNALING_PATHWAY
CBL	ENSG00000110395	KEGG_JAK_STAT_SIGNALING_PATHWAY
CBLB	ENSG00000114423	KEGG_JAK_STAT_SIGNALING_PATHWAY
CBLC	ENSG00000142273	KEGG_JAK_STAT_SIGNALING_PATHWAY
CCND1	ENSG00000110092	KEGG_JAK_STAT_SIGNALING_PATHWAY
CCND2	ENSG00000118971	KEGG_JAK_STAT_SIGNALING_PATHWAY
CCND3	ENSG00000112576	KEGG_JAK_STAT_SIGNALING_PATHWAY
CISH	ENSG00000114737	KEGG_JAK_STAT_SIGNALING_PATHWAY
CLCF1	ENSG00000175505	KEGG_JAK_STAT_SIGNALING_PATHWAY
CNTF	ENSG00000242689	KEGG_JAK_STAT_SIGNALING_PATHWAY
CNTFR	ENSG00000122756	KEGG_JAK_STAT_SIGNALING_PATHWAY
CREBBP	ENSG00000005339	KEGG_JAK_STAT_SIGNALING_PATHWAY
CRLF2	ENSG00000205755	KEGG_JAK_STAT_SIGNALING_PATHWAY
CSF2	ENSG00000164400	KEGG_JAK_STAT_SIGNALING_PATHWAY
CSF2RA	ENSG00000198223	KEGG_JAK_STAT_SIGNALING_PATHWAY
CSF2RB	ENSG00000100368	KEGG_JAK_STAT_SIGNALING_PATHWAY
CSF3	ENSG00000108342	KEGG_JAK_STAT_SIGNALING_PATHWAY
CSF3R	ENSG00000119535	KEGG_JAK_STAT_SIGNALING_PATHWAY
CSH1	ENSG00000136488	KEGG_JAK_STAT_SIGNALING_PATHWAY
CTF1	ENSG00000150281	KEGG_JAK_STAT_SIGNALING_PATHWAY
EP300	ENSG00000100393	KEGG_JAK_STAT_SIGNALING_PATHWAY
EPO	ENSG00000130427	KEGG_JAK_STAT_SIGNALING_PATHWAY
EPOR	ENSG00000187266	KEGG_JAK_STAT_SIGNALING_PATHWAY
GH1	ENSG00000259384	KEGG_JAK_STAT_SIGNALING_PATHWAY
GH2	ENSG00000136487	KEGG_JAK_STAT_SIGNALING_PATHWAY
GHR	ENSG00000112964	KEGG_JAK_STAT_SIGNALING_PATHWAY
GRB2	ENSG00000177885	KEGG_JAK_STAT_SIGNALING_PATHWAY
IFNA1	ENSG00000197919	KEGG_JAK_STAT_SIGNALING_PATHWAY
IFNA10	ENSG00000186803	KEGG_JAK_STAT_SIGNALING_PATHWAY
IFNA13	ENSG00000233816	KEGG_JAK_STAT_SIGNALING_PATHWAY
IFNA14	ENSG00000228083	KEGG_JAK_STAT_SIGNALING_PATHWAY
IFNA16	ENSG00000147885	KEGG_JAK_STAT_SIGNALING_PATHWAY
IFNA17	ENSG00000234829	KEGG_JAK_STAT_SIGNALING_PATHWAY
IFNA2	ENSG00000188379	KEGG_JAK_STAT_SIGNALING_PATHWAY
IFNA21	ENSG00000137080	KEGG_JAK_STAT_SIGNALING_PATHWAY
IFNA4	ENSG00000236637	KEGG_JAK_STAT_SIGNALING_PATHWAY
IFNA5	ENSG00000147873	KEGG_JAK_STAT_SIGNALING_PATHWAY
IFNA6	ENSG00000120235	KEGG_JAK_STAT_SIGNALING_PATHWAY
IFNA7	ENSG00000214042	KEGG_JAK_STAT_SIGNALING_PATHWAY
IFNA8	ENSG00000120242	KEGG_JAK_STAT_SIGNALING_PATHWAY
IFNAR1	ENSG00000142166	KEGG_JAK_STAT_SIGNALING_PATHWAY
IFNAR2	ENSG00000159110	KEGG_JAK_STAT_SIGNALING_PATHWAY
IFNB1	ENSG00000171855	KEGG_JAK_STAT_SIGNALING_PATHWAY
IFNE	ENSG00000184995	KEGG_JAK_STAT_SIGNALING_PATHWAY
IFNG	ENSG00000111537	KEGG_JAK_STAT_SIGNALING_PATHWAY
IFNGR1	ENSG00000027697	KEGG_JAK_STAT_SIGNALING_PATHWAY
IFNGR2	ENSG00000159128	KEGG_JAK_STAT_SIGNALING_PATHWAY
IFNK	ENSG00000147896	KEGG_JAK_STAT_SIGNALING_PATHWAY
IFNL1	ENSG00000182393	KEGG_JAK_STAT_SIGNALING_PATHWAY
IFNL2	ENSG00000183709	KEGG_JAK_STAT_SIGNALING_PATHWAY
IFNL3	ENSG00000197110	KEGG_JAK_STAT_SIGNALING_PATHWAY
IFNLR1	ENSG00000185436	KEGG_JAK_STAT_SIGNALING_PATHWAY
IFNW1	ENSG00000177047	KEGG_JAK_STAT_SIGNALING_PATHWAY
IL10	ENSG00000136634	KEGG_JAK_STAT_SIGNALING_PATHWAY
IL10RA	ENSG00000110324	KEGG_JAK_STAT_SIGNALING_PATHWAY
IL10RB	ENSG00000243646	KEGG_JAK_STAT_SIGNALING_PATHWAY
IL11	ENSG00000095752	KEGG_JAK_STAT_SIGNALING_PATHWAY
IL11RA	ENSG00000137070	KEGG_JAK_STAT_SIGNALING_PATHWAY
IL12A	ENSG00000168811	KEGG_JAK_STAT_SIGNALING_PATHWAY
IL12B	ENSG00000113302	KEGG_JAK_STAT_SIGNALING_PATHWAY
IL12RB1	ENSG00000096996	KEGG_JAK_STAT_SIGNALING_PATHWAY
IL12RB2	ENSG00000081985	KEGG_JAK_STAT_SIGNALING_PATHWAY
IL13	ENSG00000169194	KEGG_JAK_STAT_SIGNALING_PATHWAY
IL13RA1	ENSG00000131724	KEGG_JAK_STAT_SIGNALING_PATHWAY
IL13RA2	ENSG00000123496	KEGG_JAK_STAT_SIGNALING_PATHWAY
IL15	ENSG00000164136	KEGG_JAK_STAT_SIGNALING_PATHWAY
IL15RA	ENSG00000134470	KEGG_JAK_STAT_SIGNALING_PATHWAY
IL19	ENSG00000142224	KEGG_JAK_STAT_SIGNALING_PATHWAY
IL2	ENSG00000109471	KEGG_JAK_STAT_SIGNALING_PATHWAY
IL20	ENSG00000162891	KEGG_JAK_STAT_SIGNALING_PATHWAY
IL20RA	ENSG00000016402	KEGG_JAK_STAT_SIGNALING_PATHWAY
IL20RB	ENSG00000174564	KEGG_JAK_STAT_SIGNALING_PATHWAY
IL21	ENSG00000138684	KEGG_JAK_STAT_SIGNALING_PATHWAY
IL21R	ENSG00000103522	KEGG_JAK_STAT_SIGNALING_PATHWAY
IL22	ENSG00000127318	KEGG_JAK_STAT_SIGNALING_PATHWAY
IL22RA1	ENSG00000142677	KEGG_JAK_STAT_SIGNALING_PATHWAY
IL22RA2	ENSG00000164485	KEGG_JAK_STAT_SIGNALING_PATHWAY
IL23A	ENSG00000110944	KEGG_JAK_STAT_SIGNALING_PATHWAY
IL23R	ENSG00000162594	KEGG_JAK_STAT_SIGNALING_PATHWAY
IL24	ENSG00000162892	KEGG_JAK_STAT_SIGNALING_PATHWAY
IL26	ENSG00000111536	KEGG_JAK_STAT_SIGNALING_PATHWAY
IL2RA	ENSG00000134460	KEGG_JAK_STAT_SIGNALING_PATHWAY
IL2RB	ENSG00000100385	KEGG_JAK_STAT_SIGNALING_PATHWAY
IL2RG	ENSG00000147168	KEGG_JAK_STAT_SIGNALING_PATHWAY
IL3	ENSG00000164399	KEGG_JAK_STAT_SIGNALING_PATHWAY
IL3RA	ENSG00000185291	KEGG_JAK_STAT_SIGNALING_PATHWAY
IL4	ENSG00000113520	KEGG_JAK_STAT_SIGNALING_PATHWAY
IL4R	ENSG00000077238	KEGG_JAK_STAT_SIGNALING_PATHWAY
IL5	ENSG00000113525	KEGG_JAK_STAT_SIGNALING_PATHWAY
IL5RA	ENSG00000091181	KEGG_JAK_STAT_SIGNALING_PATHWAY
IL6	ENSG00000136244	KEGG_JAK_STAT_SIGNALING_PATHWAY
IL6R	ENSG00000160712	KEGG_JAK_STAT_SIGNALING_PATHWAY
IL6ST	ENSG00000134352	KEGG_JAK_STAT_SIGNALING_PATHWAY
IL7	ENSG00000104432	KEGG_JAK_STAT_SIGNALING_PATHWAY
[truncated: 887 more rows]

## Sheet: Supplementary Data 3
Supplementary Data 3. Immune-related 3'UTR cis-eQTLs (pval_nominal < 10^-5)
ensembl_gene_id	external_gene_name	variant_id	pval_nominal	strand
ENSG00000164308	ERAP2	chr5_96918505_A_G	1.88705e-77	+
ENSG00000164308	ERAP2	chr5_96919113_G_A	1.348e-71	+
ENSG00000164308	ERAP2	chr5_96913411_C_T	1.57042e-71	+
ENSG00000164308	ERAP2	chr5_96901622_G_A	8.75925e-64	+
ENSG00000164308	ERAP2	chr5_96918650_T_A	2.24897e-62	+
ENSG00000164308	ERAP2	chr5_96909735_C_T	1.27529e-61	+
ENSG00000164308	ERAP2	chr5_96909639_C_T	3.59913e-60	+
ENSG00000150281	CTF1	chr16_30903243_T_C	5.12739e-52	+
ENSG00000103126	AXIN1	chr16_287750_C_G	5.24519e-47	-
ENSG00000107984	DKK 1.00	chr10_52317382_TG_AA	1.7592e-42	+
ENSG00000183943	PRKX	chrX_3606452_T_C	1.61913e-31	-
ENSG00000198743	SLC5A3	chr21_34097911_T_G	8.79633e-26	+
ENSG00000170835	CEL	chr9_133087115_T_C	3.08764e-24	+
ENSG00000120659	TNFSF11	chr13_42607182_G_T	6.06709e-23	+
ENSG00000179344	HLA-DQB1	chr6_32660129_T_C	1.03003e-22	-
ENSG00000179344	HLA-DQB1	chr6_32660179_C_G	3.00948e-22	-
ENSG00000090376	IRAK3	chr12_66252672_A_G	8.26776e-22	+
ENSG00000179344	HLA-DQB1	chr6_32660181_T_C	8.28525e-22	-
ENSG00000182492	BGN	chrX_153509287_A_G	9.71568e-22	+
ENSG00000179344	HLA-DQB1	chr6_32660190_A_G	9.99076e-22	-
ENSG00000179344	HLA-DQB1	chr6_32660192_C_T	1.35051e-21	-
ENSG00000188089	PLA2G4E	chr15_41983270_C_A	1.41314e-21	-
ENSG00000152270	PDE3B	chr11_14870519_T_C	1.83689e-21	+
ENSG00000179344	HLA-DQB1	chr6_32660199_G_A	1.90422e-21	-
ENSG00000179344	HLA-DQB1	chr6_32660146_A_G	2.44663e-21	-
ENSG00000134759	ELP2	chr18_36175610_A_G	4.51437e-21	+
ENSG00000198502	HLA-DRB5	chr6_32517517_T_A	6.81859e-21	-
ENSG00000183496	MEX3B	chr15_82043103_G_A	7.42291e-21	-
ENSG00000156049	GNA14	chr9_77423276_T_C	1.18087e-20	-
ENSG00000155542	SETD9	chr5_56922202_C_T	1.57769e-20	-
ENSG00000179344	HLA-DQB1	chr6_32659970_A_G	5.2949e-20	-
ENSG00000055332	EIF2AK2	chr2_37100939_T_C	6.02537e-20	-
ENSG00000100600	LGMN	chr14_92711846_A_G	1.08077e-19	-
ENSG00000055332	EIF2AK2	chr2_37100870_T_C	1.70589e-19	-
ENSG00000140937	CDH11	chr16_64944782_T_C	4.1993e-19	-
ENSG00000198743	SLC5A3	chr21_34097553_C_A	4.66812e-19	+
ENSG00000164733	CTSB	chr8_11844695_G_A	7.14966e-19	-
ENSG00000179344	HLA-DQB1	chr6_32660215_T_C	1.85712e-18	-
ENSG00000030419	IKZF2	chr2_213001990_G_A	1.90122e-18	-
ENSG00000055332	EIF2AK2	chr2_37100559_T_C	3.40874e-18	-
ENSG00000185303	SFTPA2	chr10_79556699_CC_AT	6.95581e-18	-
ENSG00000021826	CPS1	chr2_210678602_C_CT	8.91048e-18	+
ENSG00000123358	NR4A1	chr12_52059178_G_GT	1.79174e-17	+
ENSG00000115268	RPS15	chr19_1440439_T_C	2.4031e-17	+
ENSG00000134759	ELP2	chr18_36177087_G_A	3.00558e-17	+
ENSG00000166199	ALKBH3	chr11_43889815_T_C	4.54992e-17	+
ENSG00000179344	HLA-DQB1	chr6_32660245_A_G	2.4141e-16	-
ENSG00000068078	FGFR3	chr4_1806167_G_A	4.18949e-16	+
ENSG00000175322	ZNF519	chr18_14101338_T_A	4.20485e-16	-
ENSG00000196735	HLA-DQA1	chr6_32642701_C_G	4.20806e-16	+
ENSG00000196735	HLA-DQA1	chr6_32642704_T_C	5.06731e-16	+
ENSG00000204520	MICA	chr6_31415187_A_G	5.16718e-16	+
ENSG00000179344	HLA-DQB1	chr6_32659869_A_G	5.91836e-16	-
ENSG00000196735	HLA-DQA1	chr6_32642710_C_G	6.87257e-16	+
ENSG00000114867	EIF4G1	chr3_184322849_G_GA	7.96786e-16	+
ENSG00000115652	UXS1	chr2_106093326_A_T	8.54509e-16	-
ENSG00000179344	HLA-DQB1	chr6_32660056_A_G	1.07895e-15	-
ENSG00000132746	ALDH3B2	chr11_67662793_A_G	1.10361e-15	-
ENSG00000179344	HLA-DQB1	chr6_32659858_T_G	2.14994e-15	-
ENSG00000170835	CEL	chr9_133087077_CT_C	2.40983e-15	+
ENSG00000204520	MICA	chr6_31415165_G_C	2.75436e-15	+
ENSG00000237541	HLA-DQA2	chr6_32746600_G_C	3.48649e-15	+
ENSG00000204520	MICA	chr6_31415155_G_A	3.78953e-15	+
ENSG00000152270	PDE3B	chr11_14870500_G_A	3.98461e-15	+
ENSG00000204520	MICA	chr6_31415161_A_G	4.12404e-15	+
ENSG00000231925	TAPBP	chr6_33300405_T_C	4.74186e-15	-
ENSG00000171490	RSL1D1	chr16_11834616_C_T	5.45152e-15	-
ENSG00000231389	HLA-DPA1	chr6_33065245_A_G	5.83201e-15	-
ENSG00000161958	FGF11	chr17_7443420_G_C	6.299e-15	+
ENSG00000179583	CIITA	chr16_10929968_T_C	8.77622e-15	+
ENSG00000204520	MICA	chr6_31415105_C_A	8.84804e-15	+
ENSG00000179583	CIITA	chr16_10926380_C_G	8.97767e-15	+
ENSG00000019582	CD74	chr5_150401768_A_G	1.56075e-14	-
ENSG00000132746	ALDH3B2	chr11_67662925_T_C	2.83269e-14	-
ENSG00000231389	HLA-DPA1	chr6_33065278_A_T	3.2753e-14	-
ENSG00000179344	HLA-DQB1	chr6_32659937_T_G	3.43039e-14	-
ENSG00000198502	HLA-DRB5	chr6_32517591_AT_GA	4.23616e-14	-
ENSG00000097046	CDC7	chr1_91525711_T_A	4.30587e-14	+
ENSG00000198502	HLA-DRB5	chr6_32517573_G_A	4.9651e-14	-
ENSG00000100129	EIF3L	chr22_37888568_C_G	6.53898e-14	+
ENSG00000162383	SLC1A7	chr1_53088030_A_G	8.95676e-14	-
ENSG00000179344	HLA-DQB1	chr6_32659544_T_G	9.38618e-14	-
ENSG00000179344	HLA-DQB1	chr6_32659522_A_T	1.30914e-13	-
ENSG00000204540	PSORS1C1	chr6_31115720_C_A	1.4196e-13	-
ENSG00000110092	CCND1	chr11_69653334_G_GT	1.42305e-13	+
ENSG00000163131	CTSS	chr1_150731942_T_C	1.49754e-13	-
ENSG00000179344	HLA-DQB1	chr6_32659805_T_G	1.58492e-13	-
ENSG00000179344	HLA-DQB1	chr6_32659515_A_G	1.82549e-13	-
ENSG00000196735	HLA-DQA1	chr6_32642626_C_A	2.53736e-13	+
ENSG00000179344	HLA-DQB1	chr6_32659823_G_T	2.85468e-13	-
ENSG00000179344	HLA-DQB1	chr6_32659533_C_T	3.03766e-13	-
ENSG00000110092	CCND1	chr11_69651417_G_GT	3.11289e-13	+
ENSG00000163735	CXCL5	chr4_73995712_T_TA	3.32116e-13	-
ENSG00000055332	EIF2AK2	chr2_37100891_T_C	3.38297e-13	-
ENSG00000074800	ENO1	chr1_8861311_A_G	5.13437e-13	-
ENSG00000179344	HLA-DQB1	chr6_32659575_A_G	5.26908e-13	-
ENSG00000153147	SMARCA5	chr4_143554838_G_A	6.09926e-13	+
ENSG00000154767	XPC	chr3_14156487_A_T	6.59283e-13	-
ENSG00000164733	CTSB	chr8_11844333_A_C	7.43218e-13	-
ENSG00000153147	SMARCA5	chr4_143554529_T_C	8.41148e-13	+
ENSG00000179344	HLA-DQB1	chr6_32660007_C_T	8.91747e-13	-
ENSG00000070950	RAD18	chr3_8878523_T_C	9.84239e-13	-
ENSG00000231925	TAPBP	chr6_33300472_T_C	1.00698e-12	-
ENSG00000179344	HLA-DQB1	chr6_32659585_A_C	1.0537e-12	-
ENSG00000175387	SMAD2	chr18_47834645_C_CTTAT	1.05808e-12	-
ENSG00000198502	HLA-DRB5	chr6_32517535_A_G	1.09674e-12	-
ENSG00000179344	HLA-DQB1	chr6_32659784_T_C	1.23723e-12	-
ENSG00000134759	ELP2	chr18_36174853_T_TGC	1.25164e-12	+
ENSG00000055332	EIF2AK2	chr2_37100899_T_C	1.30532e-12	-
ENSG00000231925	TAPBP	chr6_33301339_T_C	1.36858e-12	-
ENSG00000055332	EIF2AK2	chr2_37102598_T_C	1.39674e-12	-
ENSG00000115268	RPS15	chr19_1440411_CC_GT	1.46489e-12	+
ENSG00000069667	RORA	chr15_60492024_C_CAAT	1.50446e-12	-
ENSG00000115020	PIKFYVE	chr2_208355814_G_A	1.63072e-12	+
ENSG00000124875	CXCL6	chr4_73838574_T_C	2.37533e-12	+
ENSG00000198502	HLA-DRB5	chr6_32517379_A_AT	2.73466e-12	-
ENSG00000179344	HLA-DQB1	chr6_32660157_G_A	2.75049e-12	-
ENSG00000231389	HLA-DPA1	chr6_33065191_G_A	3.64879e-12	-
ENSG00000055332	EIF2AK2	chr2_37103471_T_C	3.83037e-12	-
ENSG00000123500	COL10A1	chr6_116119775_G_GT	4.70311e-12	-
ENSG00000125148	MT2A	chr16_56609408_A_AT	4.79326e-12	+
ENSG00000179344	HLA-DQB1	chr6_32659613_T_C	5.11269e-12	-
ENSG00000179344	HLA-DQB1	chr6_32659588_T_C	5.56941e-12	-
ENSG00000138755	CXCL9	chr4_76002288_A_AT	6.1969e-12	-
ENSG00000169429	CXCL8	chr4_73743296_T_C	6.63753e-12	+
ENSG00000100129	EIF3L	chr22_37888563_C_T	6.74337e-12	+
ENSG00000198743	SLC5A3	chr21_34097427_G_GT	6.74681e-12	+
ENSG00000204520	MICA	chr6_31415217_C_A	6.95596e-12	+
ENSG00000090376	IRAK3	chr12_66249750_ATC_A	7.70915e-12	+
ENSG00000185386	MAPK11	chr22_50267037_A_G	8.55462e-12	-
ENSG00000179344	HLA-DQB1	chr6_32660035_C_G	1.12455e-11	-
ENSG00000055332	EIF2AK2	chr2_37100519_T_C	1.12925e-11	-
ENSG00000081041	CXCL2	chr4_74097039_A_T	1.14919e-11	-
ENSG00000231389	HLA-DPA1	chr6_33065128_T_C	1.24644e-11	-
ENSG00000055332	EIF2AK2	chr2_37104610_T_C	1.34044e-11	-
ENSG00000139192	TAPBPL	chr12_6463980_T_C	1.55176e-11	-
ENSG00000055332	EIF2AK2	chr2_37106996_T_C	1.59985e-11	-
ENSG00000231925	TAPBP	chr6_33300561_T_C	1.60751e-11	-
ENSG00000204287	HLA-DRA	chr6_32444803_T_C	1.63636e-11	+
ENSG00000162104	ADCY9	chr16_3964117_C_T	1.65777e-11	-
ENSG00000179344	HLA-DQB1	chr6_32659657_A_C	1.7712e-11	-
ENSG00000204540	PSORS1C1	chr6_31115509_G_A	1.90354e-11	-
ENSG00000021826	CPS1	chr2_210678827_T_C	1.94095e-11	+
ENSG00000055332	EIF2AK2	chr2_37100944_T_C	2.00765e-11	-
ENSG00000169429	CXCL8	chr4_73743360_A_G	2.40943e-11	+
ENSG00000179344	HLA-DQB1	chr6_32659796_C_G	2.51894e-11	-
ENSG00000169908	TM4SF1	chr3_149369764_A_G	2.53357e-11	-
ENSG00000021826	CPS1	chr2_210678823_A_C	2.60501e-11	+
ENSG00000055332	EIF2AK2	chr2_37100957_T_C	3.22674e-11	-
ENSG00000091428	RAPGEF4	chr2_173052697_G_A	3.47687e-11	+
ENSG00000204520	MICA	chr6_31415294_A_G	3.50995e-11	+
ENSG00000175104	TRAF6	chr11_36487590_T_G	3.6469e-11	-
ENSG00000196735	HLA-DQA1	chr6_32643257_T_A	3.81209e-11	+
ENSG00000197471	SPN	chr16_29665112_A_G	3.90943e-11	+
ENSG00000197471	SPN	chr16_29665154_A_G	4.22399e-11	+
ENSG00000069667	RORA	chr15_60492480_C_A	4.58491e-11	-
ENSG00000179344	HLA-DQB1	chr6_32660066_A_AT	5.12352e-11	-
ENSG00000231389	HLA-DPA1	chr6_33065281_T_C	5.6469e-11	-
ENSG00000069667	RORA	chr15_60489540_G_A	5.73069e-11	-
ENSG00000069667	RORA	chr15_60497181_C_T	5.97937e-11	-
ENSG00000204540	PSORS1C1	chr6_31115879_G_A	6.02923e-11	-
ENSG00000179344	HLA-DQB1	chr6_32659664_A_C	6.70919e-11	-
ENSG00000172349	IL16	chr15_81308654_A_G	7.54283e-11	+
ENSG00000181847	TIGIT	chr3_114309302_C_T	8.45899e-11	+
ENSG00000134853	PDGFRA	chr4_54295350_A_G	8.48436e-11	+
ENSG00000204520	MICA	chr6_31415306_G_A	9.7053e-11	+
ENSG00000175387	SMAD2	chr18_47841113_A_G	1.01035e-10	-
ENSG00000187908	DMBT1	chr10_122643688_T_C	1.02522e-10	+
ENSG00000231389	HLA-DPA1	chr6_33065088_A_C	1.0715e-10	-
ENSG00000231389	HLA-DPA1	chr6_33065084_G_A	1.17955e-10	-
ENSG00000196735	HLA-DQA1	chr6_32641328_GT_AC	1.36019e-10	+
ENSG00000172809	RPL38	chr17_74209863_A_T	1.47287e-10	+
ENSG00000108381	ASPA	chr17_3499227_C_A	1.53868e-10	+
ENSG00000115020	PIKFYVE	chr2_208320256_G_A	1.60462e-10	+
ENSG00000196735	HLA-DQA1	chr6_32643535_G_T	1.66253e-10	+
ENSG00000118971	CCND2	chr12_4304887_A_AT	1.6902e-10	+
ENSG00000187908	DMBT1	chr10_122643690_G_A	1.79152e-10	+
ENSG00000055332	EIF2AK2	chr2_37100447_T_C	1.87335e-10	-
ENSG00000172809	RPL38	chr17_74209860_T_A	1.88496e-10	+
ENSG00000133703	KRAS	chr12_25209692_G_GA	1.94403e-10	-
ENSG00000055332	EIF2AK2	chr2_37100527_T_C	2.10589e-10	-
ENSG00000267041	ZNF850	chr19_36745556_T_C	2.11346e-10	-
ENSG00000196735	HLA-DQA1	chr6_32643466_C_T	2.12323e-10	+
ENSG00000100129	EIF3L	chr22_37888573_A_G	2.18107e-10	+
ENSG00000177000	MTHFR	chr1_11789390_A_G	2.39624e-10	-
ENSG00000231925	TAPBP	chr6_33300539_T_C	2.5415e-10	-
ENSG00000145113	MUC4	chr3_195752385_T_C	2.63976e-10	-
ENSG00000204540	PSORS1C1	chr6_31115887_G_A	2.7463e-10	-
ENSG00000055332	EIF2AK2	chr2_37100426_T_C	2.91238e-10	-
ENSG00000153147	SMARCA5	chr4_143555055_C_T	2.93924e-10	+
ENSG00000179344	HLA-DQB1	chr6_32659679_G_A	2.95375e-10	-
ENSG00000204540	PSORS1C1	chr6_31115689_C_G	3.16916e-10	-
ENSG00000139192	TAPBPL	chr12_6463421_G_C	3.3776e-10	-
ENSG00000151067	CACNA1C	chr12_2697169_A_C	3.38128e-10	+
ENSG00000055332	EIF2AK2	chr2_37104607_T_C	3.4313e-10	-
ENSG00000055332	EIF2AK2	chr2_37100534_T_C	3.47048e-10	-
ENSG00000179344	HLA-DQB1	chr6_32659683_T_G	3.57125e-10	-
ENSG00000204540	PSORS1C1	chr6_31116020_ACTT_A	3.5802e-10	-
ENSG00000196735	HLA-DQA1	chr6_32643457_C_T	3.64105e-10	+
ENSG00000021826	CPS1	chr2_210678830_C_G	3.89126e-10	+
ENSG00000196735	HLA-DQA1	chr6_32643375_G_A	3.94435e-10	+
ENSG00000172809	RPL38	chr17_74209857_A_T	4.11934e-10	+
ENSG00000204540	PSORS1C1	chr6_31115183_A_G	4.32924e-10	-
ENSG00000179344	HLA-DQB1	chr6_32661450_C_T	4.89363e-10	-
ENSG00000090376	IRAK3	chr12_66250206_T_C	5.11096e-10	+
ENSG00000196735	HLA-DQA1	chr6_32643483_A_G	5.32992e-10	+
ENSG00000179344	HLA-DQB1	chr6_32659619_C_T	6.08748e-10	-
ENSG00000055332	EIF2AK2	chr2_37100865_T_C	6.54107e-10	-
ENSG00000140470	ADAMTS17	chr15_99972389_A_C	6.61482e-10	-
ENSG00000139725	RHOF	chr12_121778330_A_G	6.69176e-10	+
ENSG00000179344	HLA-DQB1	chr6_32659617_C_T	6.72663e-10	-
ENSG00000158473	CD1D	chr1_158184206_T_C	7.97328e-10	+
ENSG00000196735	HLA-DQA1	chr6_32641365_C_G	8.47986e-10	+
ENSG00000175264	CHST1	chr11_45649450_TG_T	8.6195e-10	-
ENSG00000196735	HLA-DQA1	chr6_32643404_G_A	8.64662e-10	+
ENSG00000055332	EIF2AK2	chr2_37102037_T_C	8.69228e-10	-
ENSG00000196735	HLA-DQA1	chr6_32643032_C_T	8.98988e-10	+
ENSG00000105971	CAV2	chr7_116506938_C_A	9.39985e-10	+
ENSG00000179344	HLA-DQB1	chr6_32659602_T_C	9.4177e-10	-
ENSG00000125144	MT1G	chr16_56666811_C_CA	9.51229e-10	-
ENSG00000115415	STAT1	chr2_190970687_G_GA	9.73908e-10	-
ENSG00000016402	IL20RA	chr6_137001058_C_T	9.92963e-10	-
ENSG00000196735	HLA-DQA1	chr6_32643029_T_C	9.93251e-10	+
ENSG00000102466	FGF14	chr13_101715706_G_T	9.97302e-10	+
ENSG00000021826	CPS1	chr2_210678833_G_A	1.0549e-09	+
ENSG00000276070	CCL4L2	chr17_36212342_CG_GA	1.15189e-09	+
ENSG00000130635	COL5A1	chr9_134842725_C_CA	1.27678e-09	+
ENSG00000175548	ALG10B	chr12_38325441_C_A	1.35297e-09	+
ENSG00000064225	ST3GAL6	chr3_98795448_C_T	1.36085e-09	+
ENSG00000055332	EIF2AK2	chr2_37102204_T_C	1.36942e-09	-
ENSG00000196735	HLA-DQA1	chr6_32642776_G_A	1.45917e-09	+
ENSG00000204525	HLA-C	chr6_31268945_C_T	1.64856e-09	-
ENSG00000196735	HLA-DQA1	chr6_32643042_C_G	1.65009e-09	+
ENSG00000186469	GNG2	chr14_51968368_A_T	1.70431e-09	+
ENSG00000163131	CTSS	chr1_150731007_T_C	1.72127e-09	-
ENSG00000185436	IFNLR1	chr1_24156965_G_A	1.78835e-09	-
ENSG00000179344	HLA-DQB1	chr6_32659590_T_C	1.90034e-09	-
ENSG00000060982	BCAT1	chr12_24814357_A_C	1.93506e-09	-
ENSG00000100316	RPL3	chr22_39312895_T_A	1.9865e-09	-
ENSG00000186265	BTLA	chr3_112464082_C_T	2.02874e-09	-
ENSG00000164307	ERAP1	chr5_96775524_A_G	2.03263e-09	-
ENSG00000231389	HLA-DPA1	chr6_33065054_G_A	2.06665e-09	-
ENSG00000231389	HLA-DPA1	chr6_33065045_G_A	2.09091e-09	-
ENSG00000204525	HLA-C	chr6_31268938_GC_G	2.09171e-09	-
ENSG00000196735	HLA-DQA1	chr6_32643368_T_A	2.13101e-09	+
ENSG00000196735	HLA-DQA1	chr6_32643524_CG_TC	2.21494e-09	+
ENSG00000196735	HLA-DQA1	chr6_32641353_C_T	2.2559e-09	+
ENSG00000231925	TAPBP	chr6_33300494_T_C	2.31135e-09	-
ENSG00000055332	EIF2AK2	chr2_37107003_T_C	2.38912e-09	-
ENSG00000162104	ADCY9	chr16_3964977_T_C	2.39413e-09	-
ENSG00000196735	HLA-DQA1	chr6_32643217_C_A	2.40234e-09	+
ENSG00000055332	EIF2AK2	chr2_37103288_T_C	2.45931e-09	-
ENSG00000156738	MS4A1	chr11_60469056_G_GT	2.46218e-09	+
ENSG00000204525	HLA-C	chr6_31269385_C_G	2.47402e-09	-
ENSG00000055332	EIF2AK2	chr2_37102209_T_C	2.62144e-09	-
ENSG00000055332	EIF2AK2	chr2_37102835_T_C	2.62731e-09	-
ENSG00000147257	GPC3	chrX_133535834_A_T	2.69556e-09	-
ENSG00000237541	HLA-DQA2	chr6_32746622_A_C	2.72358e-09	+
ENSG00000179344	HLA-DQB1	chr6_32661384_A_G	2.73036e-09	-
ENSG00000185436	IFNLR1	chr1_24156258_T_G	2.92413e-09	-
ENSG00000122952	ZWINT	chr10_56360215_G_A	3.10523e-09	-
ENSG00000204540	PSORS1C1	chr6_31115551_A_G	3.23536e-09	-
ENSG00000204525	HLA-C	chr6_31268913_T_G	3.39992e-09	-
ENSG00000196735	HLA-DQA1	chr6_32643220_C_G	3.43229e-09	+
ENSG00000138071	ACTR2	chr2_65271088_C_CT	3.43404e-09	+
ENSG00000139192	TAPBPL	chr12_6463895_A_G	3.46413e-09	-
ENSG00000124766	SOX4	chr6_21598502_G_GA	3.46791e-09	+
ENSG00000179344	HLA-DQB1	chr6_32659714_T_TG	3.48963e-09	-
ENSG00000241119	UGT1A9	chr2_233690760_T_C	3.56483e-09	+
ENSG00000204525	HLA-C	chr6_31270358_G_A	3.5779e-09	-
ENSG00000231389	HLA-DPA1	chr6_33068100_A_G	3.69381e-09	-
ENSG00000055332	EIF2AK2	chr2_37101955_T_C	3.95082e-09	-
ENSG00000139725	RHOF	chr12_121778340_A_G	4.08666e-09	+
ENSG00000187908	DMBT1	chr10_122643554_C_T	4.33177e-09	+
ENSG00000204525	HLA-C	chr6_31270361_C_T	4.68217e-09	-
ENSG00000204540	PSORS1C1	chr6_31115379_A_G	4.7724e-09	-
ENSG00000143742	SRP9	chr1_225790222_G_T	4.78325e-09	+
ENSG00000231925	TAPBP	chr6_33300549_T_C	4.94012e-09	-
ENSG00000261857	MIA	chr19_40777460_C_G	4.97576e-09	+
ENSG00000143727	ACP1	chr2_278218_A_T	5.20076e-09	+
ENSG00000139192	TAPBPL	chr12_6464583_C_T	5.223e-09	-
ENSG00000197471	SPN	chr16_29665124_A_G	5.39003e-09	+
ENSG00000105971	CAV2	chr7_116506936_C_A	5.52062e-09	+
ENSG00000167613	LAIR1	chr19_54360069_C_G	5.82064e-09	-
ENSG00000175166	PSMD2	chr3_184309011_G_C	5.85567e-09	+
ENSG00000048052	HDAC9	chr7_18998228_AT_A	6.06479e-09	+
ENSG00000021826	CPS1	chr2_210679003_G_GA	7.22021e-09	+
ENSG00000179344	HLA-DQB1	chr6_32660017_CA_TG	7.80392e-09	-
ENSG00000138185	ENTPD1	chr10_95872325_C_T	8.16945e-09	+
ENSG00000237541	HLA-DQA2	chr6_32746610_A_G	8.24334e-09	+
ENSG00000055332	EIF2AK2	chr2_37102092_T_C	8.43141e-09	-
ENSG00000083520	DIS3	chr13_72756804_G_A	8.47522e-09	-
ENSG00000166448	TMEM130	chr7_98847506_G_C	9.25497e-09	-
ENSG00000169429	CXCL8	chr4_73743158_GA_AT	9.61066e-09	+
ENSG00000055332	EIF2AK2	chr2_37103973_T_C	1.03705e-08	-
ENSG00000204256	BRD2	chr6_32978197_G_GA	1.1254e-08	+
ENSG00000196735	HLA-DQA1	chr6_32643191_A_G	1.1361e-08	+
ENSG00000055332	EIF2AK2	chr2_37100989_T_C	1.19348e-08	-
ENSG00000204525	HLA-C	chr6_31271180_A_C	1.22643e-08	-
ENSG00000197471	SPN	chr16_29665308_A_G	1.31174e-08	+
ENSG00000031691	CENPQ	chr6_49492439_A_G	1.34823e-08	+
ENSG00000055332	EIF2AK2	chr2_37104786_T_C	1.4079e-08	-
ENSG00000188641	DPYD	chr1_97719971_A_G	1.42021e-08	-
ENSG00000141522	ARHGDIA	chr17_81868021_A_G	1.44594e-08	-
ENSG00000105372	RPS19	chr19_41872634_A_G	1.48286e-08	+
ENSG00000055332	EIF2AK2	chr2_37104593_T_C	1.5002e-08	-
ENSG00000139329	LUM	chr12_91102822_C_T	1.51259e-08	-
ENSG00000107165	TYRP1	chr9_12709474_ATAAG_A	1.57696e-08	+
ENSG00000008517	IL32	chr16_3069437_T_C	1.62775e-08	+
ENSG00000139192	TAPBPL	chr12_6463025_T_C	1.65662e-08	-
ENSG00000055332	EIF2AK2	chr2_37102071_T_C	1.75425e-08	-
ENSG00000196735	HLA-DQA1	chr6_32642624_G_A	1.75679e-08	+
ENSG00000138668	HNRNPD	chr4_82354069_C_CA	1.84689e-08	-
ENSG00000179344	HLA-DQB1	chr6_32659936_GT_AG	1.9232e-08	-
ENSG00000197471	SPN	chr16_29665318_A_G	1.98171e-08	+
ENSG00000049249	TNFRSF9	chr1_7918433_T_C	1.99506e-08	-
ENSG00000187908	DMBT1	chr10_122643693_C_G	1.99684e-08	+
ENSG00000231925	TAPBP	chr6_33301317_T_C	2.00093e-08	-
ENSG00000143190	POU2F1	chr1_167423321_A_G	2.13496e-08	+
ENSG00000196188	CTSE	chr1_206009903_A_AT	2.14734e-08	-
ENSG00000127527	EPS15L1	chr19_16355348_T_C	2.14878e-08	-
ENSG00000204525	HLA-C	chr6_31269994_G_A	2.22033e-08	-
ENSG00000231925	TAPBP	chr6_33300655_T_C	2.26562e-08	-
ENSG00000133110	POSTN	chr13_37562752_T_TA	2.30087e-08	-
ENSG00000204525	HLA-C	chr6_31269992_G_A	2.31429e-08	-
ENSG00000164307	ERAP1	chr5_96775667_G_A	2.36421e-08	-
ENSG00000204525	HLA-C	chr6_31269990_T_C	2.37871e-08	-
ENSG00000237541	HLA-DQA2	chr6_32746662_C_T	2.39962e-08	+
ENSG00000115020	PIKFYVE	chr2_208320275_C_T	2.40819e-08	+
ENSG00000134539	KLRD1	chr12_10316043_A_G	2.63524e-08	+
ENSG00000163735	CXCL5	chr4_73996549_T_TA	2.64287e-08	-
ENSG00000155542	SETD9	chr5_56925501_A_G	2.67097e-08	+
ENSG00000267041	ZNF850	chr19_36745530_T_C	2.77609e-08	-
ENSG00000187908	DMBT1	chr10_122643567_GT_AG	2.82261e-08	+
ENSG00000164307	ERAP1	chr5_96774231_T_G	2.85776e-08	+
ENSG00000139725	RHOF	chr12_121778358_A_G	2.89323e-08	+
ENSG00000135220	UGT2A3	chr4_68929864_T_TA	2.93156e-08	-
ENSG00000152689	RASGRP3	chr2_33562909_CCTAA_C	3.26642e-08	+
ENSG00000127022	CANX	chr5_179730002_T_TA	3.35628e-08	+
ENSG00000164308	ERAP2	chr5_96917941_G_A	3.36308e-08	+
ENSG00000204592	HLA-E	chr6_30493025_A_G	3.38955e-08	+
ENSG00000164308	ERAP2	chr5_96917929_G_A	3.42765e-08	+
ENSG00000055332	EIF2AK2	chr2_37104367_T_C	3.51311e-08	-
ENSG00000055332	EIF2AK2	chr2_37104899_T_C	3.54618e-08	-
ENSG00000123358	NR4A1	chr12_52059132_A_AC	3.86463e-08	+
ENSG00000127022	CANX	chr5_179730866_T_C	4.01519e-08	+
ENSG00000020922	MRE11	chr11_94416918_T_A	4.2478e-08	-
ENSG00000115268	RPS15	chr19_1440419_GC_G	4.34562e-08	+
ENSG00000204525	HLA-C	chr6_31268790_T_C	4.36495e-08	-
ENSG00000196735	HLA-DQA1	chr6_32643580_C_T	4.45228e-08	+
ENSG00000137573	SULF1	chr8_69659365_C_CT	4.454e-08	+
ENSG00000179344	HLA-DQB1	chr6_32659875_C_G	4.69514e-08	-
ENSG00000187908	DMBT1	chr10_122643676_A_G	4.95436e-08	+
ENSG00000143727	ACP1	chr2_278221_G_C	5.0637e-08	+
ENSG00000100129	EIF3L	chr22_37888559_C_T	5.07704e-08	+
ENSG00000187908	DMBT1	chr10_122643674_C_A	5.15488e-08	+
ENSG00000204267	TAP2	chr6_32825746_G_A	5.37966e-08	-
ENSG00000196735	HLA-DQA1	chr6_32641404_C_T	5.45193e-08	+
ENSG00000179344	HLA-DQB1	chr6_32660073_TGG_CAA	5.64905e-08	-
ENSG00000231925	TAPBP	chr6_33301411_T_C	5.74947e-08	-
ENSG00000169429	CXCL8	chr4_73743339_A_AT	5.8522e-08	+
ENSG00000122643	NT5C3A	chr7_33014504_T_TTAAGA	5.92904e-08	-
ENSG00000185518	SV2B	chr15_91293453_T_C	6.05011e-08	+
ENSG00000237541	HLA-DQA2	chr6_32746659_T_C	6.2094e-08	+
ENSG00000231389	HLA-DPA1	chr6_33068052_T_C	6.32483e-08	-
ENSG00000008517	IL32	chr16_3082025_A_C	6.78155e-08	+
ENSG00000175548	ALG10B	chr12_38327660_A_T	7.00005e-08	+
ENSG00000132530	XAF1	chr17_6774068_C_CA	7.34557e-08	+
ENSG00000180573	H2AC6	chr6_26139112_GG_AA	7.72189e-08	+
ENSG00000055332	EIF2AK2	chr2_37101540_T_C	7.83129e-08	-
ENSG00000179344	HLA-DQB1	chr6_32660075_G_A	8.4586e-08	-
ENSG00000175166	PSMD2	chr3_184309007_T_C	8.92495e-08	+
ENSG00000163131	CTSS	chr1_150732000_T_C	8.92921e-08	-
ENSG00000204540	PSORS1C1	chr6_31115392_G_A	9.35189e-08	-
ENSG00000100823	APEX1	chr14_20457568_T_C	9.4102e-08	+
ENSG00000196735	HLA-DQA1	chr6_32643291_A_G	9.53743e-08	+
ENSG00000204525	HLA-C	chr6_31353909_A_C	9.62304e-08	-
ENSG00000154065	ANKRD29	chr18_23648683_G_T	9.83127e-08	-
ENSG00000196735	HLA-DQA1	chr6_32643304_A_C	1.04206e-07	+
ENSG00000139725	RHOF	chr12_121778344_A_G	1.07295e-07	+
ENSG00000169429	CXCL8	chr4_73742907_A_AT	1.07413e-07	+
ENSG00000175166	PSMD2	chr3_184309003_T_A	1.07427e-07	+
ENSG00000122861	PLAU	chr10_73917496_G_A	1.08073e-07	+
ENSG00000198502	HLA-DRB5	chr6_32517491_CCGT_C	1.15153e-07	-
ENSG00000055332	EIF2AK2	chr2_37103882_T_C	1.25481e-07	-
ENSG00000231389	HLA-DPA1	chr6_33068078_T_A	1.29045e-07	-
ENSG00000175166	PSMD2	chr3_184309005_G_C	1.29527e-07	+
ENSG00000186868	MAPT	chr17_46025316_C_CT	1.30229e-07	+
ENSG00000100823	APEX1	chr14_20457570_A_G	1.30297e-07	+
ENSG00000105372	RPS19	chr19_41871544_A_G	1.32945e-07	+
ENSG00000164086	DUSP7	chr3_52050503_T_TA	1.33193e-07	-
ENSG00000055332	EIF2AK2	chr2_37103469_T_C	1.37748e-07	-
ENSG00000123358	NR4A1	chr12_52059123_A_G	1.49928e-07	+
ENSG00000163131	CTSS	chr1_150732005_T_C	1.5307e-07	-
ENSG00000123358	NR4A1	chr12_52059124_TG_T	1.54529e-07	+
ENSG00000163131	CTSS	chr1_150732676_T_C	1.5887e-07	-
ENSG00000179344	HLA-DQB1	chr6_32659673_G_A	1.5928e-07	-
ENSG00000126218	F10	chr13_113147423_C_T	1.61934e-07	+
ENSG00000231389	HLA-DPA1	chr6_33068192_A_G	1.62179e-07	-
ENSG00000134539	KLRD1	chr12_10315998_A_G	1.6397e-07	+
ENSG00000114423	CBLB	chr3_105658098_A_T	1.65214e-07	-
ENSG00000196735	HLA-DQA1	chr6_32642974_A_G	1.67972e-07	+
ENSG00000155542	SETD9	chr5_56921940_T_TA	1.72916e-07	-
ENSG00000114450	GNB4	chr3_179399476_T_C	1.7418e-07	-
ENSG00000164742	ADCY1	chr7_45720294_T_C	1.75867e-07	+
ENSG00000055332	EIF2AK2	chr2_37102164_T_C	1.76164e-07	-
ENSG00000163131	CTSS	chr1_150732178_T_C	1.76482e-07	-
ENSG00000196735	HLA-DQA1	chr6_32642913_CC_GG	1.76836e-07	+
ENSG00000130816	DNMT1	chr19_10154636_T_C	1.78241e-07	-
ENSG00000055332	EIF2AK2	chr2_37104018_T_C	1.79626e-07	-
ENSG00000179344	HLA-DQB1	chr6_32660068_C_CA	1.79847e-07	-
ENSG00000174348	PODN	chr1_53084515_C_T	1.81415e-07	+
ENSG00000049249	TNFRSF9	chr1_7918272_T_C	1.81529e-07	-
ENSG00000140564	FURIN	chr15_90881942_A_AT	1.86749e-07	+
ENSG00000196735	HLA-DQA1	chr6_32643567_CC_TA	1.90198e-07	+
ENSG00000204525	HLA-C	chr6_31270370_C_G	1.9065e-07	-
ENSG00000164307	ERAP1	chr5_96773906_G_A	1.9234e-07	+
ENSG00000132465	JCHAIN	chr4_70656005_G_C	1.92401e-07	-
ENSG00000179841	AKAP5	chr14_64471359_A_G	1.9824e-07	+
ENSG00000196735	HLA-DQA1	chr6_32642970_G_C	1.99337e-07	+
ENSG00000139725	RHOF	chr12_121779950_G_GGT	2.05945e-07	+
ENSG00000231925	TAPBP	chr6_33301408_T_C	2.15735e-07	-
ENSG00000164690	SHH	chr7_155802101_G_A	2.16393e-07	-
ENSG00000175595	ERCC4	chr16_13948676_A_G	2.18162e-07	+
ENSG00000130829	DUSP9	chrX_153650781_A_AG	2.20202e-07	+
ENSG00000237541	HLA-DQA2	chr6_32746672_C_G	2.2162e-07	+
ENSG00000179583	CIITA	chr16_10931595_A_G	2.28361e-07	+
ENSG00000231389	HLA-DPA1	chr6_33068400_A_G	2.32126e-07	-
ENSG00000164308	ERAP2	chr5_96917946_G_A	2.41418e-07	+
ENSG00000133110	POSTN	chr13_37563310_A_AT	2.49352e-07	-
ENSG00000079102	RUNX1T1	chr8_91958616_A_T	2.53077e-07	-
ENSG00000162928	PEX13	chr2_61050803_A_G	2.54424e-07	+
ENSG00000267041	ZNF850	chr19_36746985_T_C	2.70601e-07	-
ENSG00000239672	NME1	chr17_51162028_T_C	2.72216e-07	+
ENSG00000165457	FOLR2	chr11_72221946_TTC_AAG	2.7557e-07	+
ENSG00000108518	PFN1	chr17_4945833_G_T	2.76122e-07	-
ENSG00000164742	ADCY1	chr7_45717398_C_G	2.78912e-07	+
ENSG00000167633	KIR3DL1	chr19_54847989_G_C	3.00429e-07	+
ENSG00000164308	ERAP2	chr5_96913441_A_T	3.08252e-07	+
ENSG00000231389	HLA-DPA1	chr6_33068433_G_T	3.30757e-07	-
ENSG00000231389	HLA-DPA1	chr6_33068068_G_A	3.33142e-07	-
ENSG00000128294	TPST2	chr22_26525759_A_G	3.36188e-07	-
ENSG00000055332	EIF2AK2	chr2_37101248_T_C	3.3695e-07	-
ENSG00000198791	CNOT7	chr8_17225748_A_T	3.48238e-07	-
ENSG00000021826	CPS1	chr2_210678837_G_T	3.53365e-07	+
ENSG00000169908	TM4SF1	chr3_149369184_T_TA	3.58943e-07	-
ENSG00000117394	SLC2A1	chr1_42926799_T_TA	3.65215e-07	-
ENSG00000278540	ACACA	chr17_37125762_C_CA	3.88315e-07	-
ENSG00000143742	SRP9	chr1_225790374_T_C	3.90282e-07	+
ENSG00000105372	RPS19	chr19_41871486_A_G	3.90367e-07	+
ENSG00000171490	RSL1D1	chr16_11837623_T_C	3.9203e-07	-
ENSG00000102962	CCL22	chr16_57364905_C_T	3.95065e-07	+
ENSG00000164307	ERAP1	chr5_96773540_G_A	3.96205e-07	+
ENSG00000100345	MYH9	chr22_36281732_A_G	4.15489e-07	-
ENSG00000083067	TRPM3	chr9_70532612_T_C	4.17859e-07	-
ENSG00000154920	EME1	chr17_50381256_T_A	4.19566e-07	+
ENSG00000134817	APLNR	chr11_57234221_G_GA	4.2939e-07	-
ENSG00000118785	SPP1	chr4_87982939_G_GA	4.34314e-07	+
ENSG00000132507	EIF5A	chr17_7312217_T_C	4.42444e-07	+
ENSG00000234906	APOC2	chr19_44949351_T_C	4.61164e-07	+
ENSG00000091436	MAP3K20	chr2_173224384_T_C	4.69408e-07	+
ENSG00000159110	IFNAR2	chr21_33264056_A_G	4.70401e-07	+
ENSG00000198502	HLA-DRB5	chr6_32517404_A_G	4.79395e-07	-
ENSG00000204564	C6orf136	chr6_30653107_G_A	5.052e-07	+
ENSG00000118308	IRAG2	chr12_25089661_C_G	5.10898e-07	+
ENSG00000010704	HFE	chr6_26094800_A_G	5.2469e-07	+
ENSG00000197471	SPN	chr16_29665330_A_G	5.40932e-07	+
ENSG00000055332	EIF2AK2	chr2_37103225_T_C	5.43385e-07	-
ENSG00000100583	SAMD15	chr14_77391390_A_G	5.49749e-07	+
ENSG00000179583	CIITA	chr16_10931780_A_G	5.51543e-07	+
ENSG00000163131	CTSS	chr1_150732129_T_C	5.64926e-07	-
ENSG00000143742	SRP9	chr1_225790387_T_C	6.01124e-07	+
ENSG00000134539	KLRD1	chr12_10318731_A_G	6.10384e-07	+
ENSG00000163131	CTSS	chr1_150732111_T_C	6.11469e-07	-
ENSG00000064012	CASP8	chr2_201286881_A_G	6.13691e-07	+
ENSG00000100129	EIF3L	chr22_37851387_T_TGAGA	6.1447e-07	+
ENSG00000182111	ZNF716	chr7_57471237_A_G	6.19562e-07	+
ENSG00000123358	NR4A1	chr12_52059131_G_C	6.30211e-07	+
ENSG00000179344	HLA-DQB1	chr6_32661987_C_T	6.72597e-07	-
ENSG00000163735	CXCL5	chr4_73996053_G_A	6.84416e-07	-
ENSG00000231925	TAPBP	chr6_33301394_T_C	6.84696e-07	-
ENSG00000083520	DIS3	chr13_72758182_C_T	6.96798e-07	-
ENSG00000231389	HLA-DPA1	chr6_33068308_C_G	6.97485e-07	-
ENSG00000139725	RHOF	chr12_121778329_T_C	7.06441e-07	+
ENSG00000179344	HLA-DQB1	chr6_32659758_G_T	7.22262e-07	-
ENSG00000187908	DMBT1	chr10_122643698_G_A	7.29548e-07	+
ENSG00000170835	CEL	chr9_133070460_G_A	7.35003e-07	+
ENSG00000197461	PDGFA	chr7_498169_C_CA	7.44113e-07	-
ENSG00000049249	TNFRSF9	chr1_7918277_T_C	7.52734e-07	-
ENSG00000100344	PNPLA3	chr22_43947287_A_G	7.64306e-07	+
ENSG00000055332	EIF2AK2	chr2_37104028_T_C	7.72534e-07	-
ENSG00000134086	VHL	chr3_10151354_G_GT	7.86177e-07	+
ENSG00000147403	RPL10	chrX_154401952_T_C	7.87501e-07	+
ENSG00000181019	NQO1	chr16_69710103_T_C	8.00257e-07	-
ENSG00000204540	PSORS1C1	chr6_31115245_C_T	8.20056e-07	-
ENSG00000090659	CD209	chr19_7742285_A_G	8.36622e-07	-
ENSG00000138071	ACTR2	chr2_65268772_C_CT	8.51134e-07	+
ENSG00000177663	IL17RA	chr22_17112795_G_A	8.596e-07	+
ENSG00000197471	SPN	chr16_29669001_A_G	8.66642e-07	+
ENSG00000100129	EIF3L	chr22_37851391_A_T	8.6974e-07	+
ENSG00000204267	TAP2	chr6_32826899_T_C	8.85141e-07	-
ENSG00000179344	HLA-DQB1	chr6_32659740_T_G	8.91834e-07	-
ENSG00000147403	RPL10	chrX_154401914_C_G	8.92399e-07	+
ENSG00000231925	TAPBP	chr6_33300497_T_C	9.29923e-07	-
ENSG00000164308	ERAP2	chr5_96913438_T_G	9.37662e-07	+
ENSG00000138823	MTTP	chr4_99622979_C_CA	9.45606e-07	+
ENSG00000071794	HLTF	chr3_149030622_A_AT	9.52571e-07	-
ENSG00000164308	ERAP2	chr5_96913435_A_G	9.58151e-07	+
ENSG00000137033	IL33	chr9_6256529_A_C	9.59756e-07	+
ENSG00000215788	TNFRSF25	chr1_6461156_G_T	9.78322e-07	-
ENSG00000105976	MET	chr7_116796647_G_GT	9.80006e-07	+
ENSG00000266200	PNLIPRP2	chr10_116645109_A_G	9.99843e-07	+
ENSG00000114942	EEF1B2	chr2_206162809_A_C	1.00121e-06	+
ENSG00000231389	HLA-DPA1	chr6_33068148_A_T	1.00466e-06	-
ENSG00000117834	SLC5A9	chr1_48247722_C_T	1.02135e-06	+
ENSG00000138071	ACTR2	chr2_65269919_A_AT	1.0482e-06	+
ENSG00000163513	TGFBR2	chr3_30691827_C_G	1.07509e-06	+
ENSG00000161653	NAGS	chr17_44008812_C_T	1.08916e-06	+
ENSG00000163513	TGFBR2	chr3_30691821_C_T	1.11797e-06	+
ENSG00000115268	RPS15	chr19_1440422_T_TG	1.12595e-06	+
ENSG00000105655	ISYNA1	chr19_18434976_G_T	1.13613e-06	-
ENSG00000155918	RAET1L	chr6_150020124_C_T	1.14343e-06	-
ENSG00000105372	RPS19	chr19_41871559_A_G	1.1908e-06	+
ENSG00000069535	MAOB	chrX_43767140_G_GA	1.19333e-06	-
ENSG00000231389	HLA-DPA1	chr6_33068197_A_G	1.2121e-06	-
ENSG00000114942	EEF1B2	chr2_206162813_TGGAGG_T	1.237e-06	+
ENSG00000231925	TAPBP	chr6_33301269_G_GT	1.23907e-06	-
ENSG00000187498	COL4A1	chr13_110149591_T_TA	1.25024e-06	-
ENSG00000127314	RAP1B	chr12_68659801_T_TA	1.25501e-06	+
ENSG00000089063	TMEM230	chr20_5099844_C_T	1.25961e-06	-
ENSG00000055332	EIF2AK2	chr2_37104382_T_C	1.26357e-06	-
ENSG00000177663	IL17RA	chr22_17113247_A_G	1.28828e-06	+
ENSG00000164307	ERAP1	chr5_96776379_T_G	1.29521e-06	-
ENSG00000164307	ERAP1	chr5_96776288_G_GA	1.30001e-06	-
ENSG00000055332	EIF2AK2	chr2_37104388_T_C	1.31021e-06	-
ENSG00000179344	HLA-DQB1	chr6_32660000_G_C	1.311e-06	-
ENSG00000135018	UBQLN1	chr9_83661225_C_CT	1.31827e-06	-
ENSG00000204564	C6orf136	chr6_30653105_T_A	1.33689e-06	+
ENSG00000164308	ERAP2	chr5_96909015_T_C	1.36966e-06	+
ENSG00000169429	CXCL8	chr4_73742731_A_G	1.39433e-06	+
ENSG00000159445	THEM4	chr1_151874634_T_C	1.42058e-06	-
ENSG00000065618	COL17A1	chr10_104031704_A_AT	1.43048e-06	-
ENSG00000102780	DGKH	chr13_42236742_T_A	1.44951e-06	+
ENSG00000204267	TAP2	chr6_32828876_C_A	1.52633e-06	-
ENSG00000143742	SRP9	chr1_225790389_G_A	1.53807e-06	+
ENSG00000204525	HLA-C	chr6_31268845_C_A	1.5566e-06	-
ENSG00000159110	IFNAR2	chr21_33263955_A_G	1.56013e-06	+
ENSG00000148053	NTRK2	chr9_85023591_T_A	1.61403e-06	+
ENSG00000133703	KRAS	chr12_25205735_TTC_T	1.65494e-06	-
ENSG00000134215	VAV3	chr1_107572523_T_C	1.65702e-06	-
ENSG00000122484	RPAP2	chr1_92396718_A_G	1.68595e-06	+
ENSG00000187908	DMBT1	chr10_122643575_A_G	1.6943e-06	+
ENSG00000197635	DPP4	chr2_162016795_G_GT	1.6948e-06	-
ENSG00000179344	HLA-DQB1	chr6_32661978_G_A	1.73171e-06	-
ENSG00000164520	RAET1E	chr6_149884215_T_C	1.74123e-06	-
ENSG00000010704	HFE	chr6_26096408_A_G	1.78453e-06	+
ENSG00000187908	DMBT1	chr10_122643655_A_AT	1.84539e-06	+
ENSG00000139618	BRCA2	chr13_32379495_C_CA	1.89311e-06	+
ENSG00000204642	HLA-F	chr6_29728340_TG_CT	1.92164e-06	+
ENSG00000055332	EIF2AK2	chr2_37102074_T_C	1.93196e-06	-
ENSG00000213413	PVRIG	chr7_100220612_T_C	1.94351e-06	+
ENSG00000267041	ZNF850	chr19_36743619_CATAGTA_C	1.96852e-06	-
ENSG00000139192	TAPBPL	chr12_6462882_A_G	2.00692e-06	-
ENSG00000127314	RAP1B	chr12_68670751_A_G	2.01473e-06	+
ENSG00000139318	DUSP6	chr12_89348361_C_CT	2.03088e-06	-
ENSG00000139620	KANSL2	chr12_48654955_G_T	2.08172e-06	-
ENSG00000175061	SNHG29	chr17_16442024_G_A	2.0867e-06	-
ENSG00000083067	TRPM3	chr9_70534866_G_A	2.11301e-06	-
ENSG00000196735	HLA-DQA1	chr6_32643350_C_T	2.12196e-06	+
ENSG00000137193	PIM1	chr6_37174810_C_CA	2.24075e-06	+
ENSG00000243708	PLA2G4B	chr15_41847968_G_T	2.24861e-06	+
ENSG00000160223	ICOSLG	chr21_44226248_C_T	2.25914e-06	-
ENSG00000105372	RPS19	chr19_41871556_A_G	2.28667e-06	+
ENSG00000105372	RPS19	chr19_41872626_A_G	2.3086e-06	+
ENSG00000114450	GNB4	chr3_179399482_T_C	2.3175e-06	-
ENSG00000204267	TAP2	chr6_32828744_C_T	2.33852e-06	-
ENSG00000127022	CANX	chr5_179730646_GAA_TTC	2.34324e-06	+
ENSG00000179583	CIITA	chr16_10931634_A_G	2.34903e-06	+
ENSG00000187908	DMBT1	chr10_122643696_T_C	2.46831e-06	+
ENSG00000197471	SPN	chr16_29665185_A_G	2.48938e-06	+
ENSG00000140398	NEIL1	chr15_75351340_A_G	2.50631e-06	+
ENSG00000163131	CTSS	chr1_150732109_T_C	2.51474e-06	-
ENSG00000055332	EIF2AK2	chr2_37103876_T_C	2.53953e-06	-
ENSG00000174564	IL20RB	chr3_137011015_C_CT	2.54267e-06	+
ENSG00000145191	EIF2B5	chr3_184309015_G_A	2.68786e-06	+
ENSG00000105372	RPS19	chr19_41871472_A_G	2.70204e-06	+
ENSG00000139329	LUM	chr12_91103754_A_AT	2.73729e-06	-
ENSG00000123610	TNFAIP6	chr2_151380022_G_A	2.753e-06	+
ENSG00000114942	EEF1B2	chr2_206162823_G_T	2.75927e-06	+
ENSG00000134539	KLRD1	chr12_10323427_T_C	2.77389e-06	+
ENSG00000108671	PSMD11	chr17_32480829_C_CT	2.77927e-06	+
ENSG00000143742	SRP9	chr1_225790236_A_C	2.78116e-06	+
ENSG00000123610	TNFAIP6	chr2_151380014_TAA_T	2.8091e-06	+
ENSG00000160710	ADAR	chr1_154582382_A_G	2.82452e-06	-
ENSG00000172239	PAIP1	chr5_43527033_A_C	2.85049e-06	-
ENSG00000134539	KLRD1	chr12_10323434_TC_T	2.87591e-06	+
ENSG00000196735	HLA-DQA1	chr6_32643498_C_A	2.88702e-06	+
ENSG00000055332	EIF2AK2	chr2_37103976_T_C	2.90792e-06	-
ENSG00000164307	ERAP1	chr5_96775264_AAAAG_A	2.93264e-06	-
ENSG00000095752	IL11	chr19_55365299_C_T	2.95661e-06	-
ENSG00000231925	TAPBP	chr6_33300858_T_C	2.96916e-06	-
ENSG00000100823	APEX1	chr14_20457573_C_G	2.97599e-06	+
ENSG00000105372	RPS19	chr19_41872775_A_G	2.97852e-06	+
ENSG00000110367	DDX6	chr11_118748076_C_T	3.01716e-06	-
ENSG00000179344	HLA-DQB1	chr6_32660018_A_G	3.02536e-06	-
ENSG00000138755	CXCL9	chr4_76002832_A_G	3.03359e-06	-
ENSG00000182111	ZNF716	chr7_57472650_A_G	3.03845e-06	+
ENSG00000163131	CTSS	chr1_150731937_T_C	3.07124e-06	-
ENSG00000101439	CST3	chr20_23626742_G_A	3.13738e-06	-
ENSG00000173020	GRK2	chr11_67285524_A_G	3.22852e-06	+
ENSG00000154920	EME1	chr17_50381262_C_G	3.2311e-06	+
ENSG00000007171	NOS2	chr17_27756860_G_GT	3.23127e-06	-
ENSG00000134545	KLRC1	chr12_10446176_G_A	3.23267e-06	-
ENSG00000105655	ISYNA1	chr19_18435868_T_C	3.25041e-06	-
ENSG00000072062	PRKACA	chr19_14092578_T_TA	3.25532e-06	-
ENSG00000182111	ZNF716	chr7_57471318_A_G	3.27632e-06	+
ENSG00000184557	SOCS3	chr17_78357139_C_CA	3.27753e-06	-
ENSG00000159374	M1AP	chr2_74557921_C_G	3.28979e-06	-
ENSG00000151882	CCL28	chr5_43381239_T_C	3.31526e-06	-
ENSG00000135828	RNASEL	chr1_182574040_G_A	3.34701e-06	-
ENSG00000156711	MAPK13	chr6_36140552_C_G	3.36624e-06	+
ENSG00000118785	SPP1	chr4_87983255_G_GT	3.38402e-06	+
ENSG00000163882	POLR2H	chr3_184368377_C_A	3.41808e-06	+
ENSG00000173020	GRK2	chr11_67285517_CAA_TTG	3.42451e-06	+
ENSG00000085276	MECOM	chr3_169084739_C_CT	3.51414e-06	-
ENSG00000073756	PTGS2	chr1_186673297_A_G	3.54781e-06	-
ENSG00000163882	POLR2H	chr3_184368379_T_A	3.61971e-06	+
ENSG00000123610	TNFAIP6	chr2_151380018_TA_T	3.63791e-06	+
ENSG00000231925	TAPBP	chr6_33300468_T_C	3.67347e-06	-
ENSG00000143742	SRP9	chr1_225789686_A_ATTGG	3.70061e-06	+
ENSG00000204592	HLA-E	chr6_30493243_A_G	3.73831e-06	+
ENSG00000110367	DDX6	chr11_118750053_C_CA	3.769e-06	-
ENSG00000064601	CTSA	chr20_45898788_TG_CA	3.88658e-06	+
ENSG00000231389	HLA-DPA1	chr6_33068510_GG_AA	3.98938e-06	-
ENSG00000214274	ANG	chr14_20694184_G_A	4.0064e-06	+
ENSG00000120659	TNFSF11	chr13_42607866_G_T	4.01829e-06	+
ENSG00000154920	EME1	chr17_50381250_C_G	4.19074e-06	+
ENSG00000196126	HLA-DRB1	chr6_32552997_C_T	4.23525e-06	-
ENSG00000128050	PAICS	chr4_56459960_A_G	4.24144e-06	+
ENSG00000231389	HLA-DPA1	chr6_33068456_A_G	4.26173e-06	-
ENSG00000204525	HLA-C	chr6_31268866_T_C	4.28524e-06	-
ENSG00000149273	RPS3	chr11_75405688_C_A	4.29877e-06	+
ENSG00000055332	EIF2AK2	chr2_37102140_T_C	4.39514e-06	-
ENSG00000187908	DMBT1	chr10_122643652_C_T	4.40015e-06	+
ENSG00000047457	CP	chr3_149172991_T_TA	4.40784e-06	+
ENSG00000144791	LIMD1	chr3_45680368_A_G	4.44135e-06	+
ENSG00000110768	GTF2H1	chr11_18366581_G_C	4.4679e-06	+
ENSG00000164308	ERAP2	chr5_96917951_G_A	4.48643e-06	+
ENSG00000099953	MMP11	chr22_23784066_A_G	4.55094e-06	+
ENSG00000196735	HLA-DQA1	chr6_32643544_T_A	4.62208e-06	+
ENSG00000060982	BCAT1	chr12_24815197_G_A	4.62277e-06	-
ENSG00000196735	HLA-DQA1	chr6_32639101_G_A	4.63262e-06	+
ENSG00000124766	SOX4	chr6_21598265_G_GA	4.63813e-06	+
ENSG00000101017	CD40	chr20_46129517_C_A	4.67214e-06	+
ENSG00000135220	UGT2A3	chr4_68931223_C_T	4.68152e-06	-
ENSG00000231389	HLA-DPA1	chr6_33068465_T_C	4.70623e-06	-
ENSG00000204267	TAP2	chr6_32828569_T_C	4.77649e-06	-
ENSG00000155542	SETD9	chr5_56913908_A_G	4.78188e-06	+
ENSG00000117114	ADGRL2	chr1_81991978_G_A	4.78346e-06	+
ENSG00000143742	SRP9	chr1_225789684_C_G	4.92063e-06	+
ENSG00000231925	TAPBP	chr6_33301530_T_C	4.94819e-06	-
ENSG00000177000	MTHFR	chr1_11788822_A_G	5.02716e-06	-
ENSG00000104267	CA2	chr8_85481230_G_GA	5.07556e-06	+
ENSG00000231925	TAPBP	chr6_33300753_T_C	5.10273e-06	-
ENSG00000138071	ACTR2	chr2_65270369_G_GT	5.12506e-06	+
ENSG00000196735	HLA-DQA1	chr6_32643059_C_T	5.17251e-06	+
ENSG00000028137	TNFRSF1B	chr1_12207356_G_GT	5.17288e-06	+
ENSG00000160710	ADAR	chr1_154583325_T_C	5.32618e-06	-
ENSG00000176974	SHMT1	chr17_18328703_G_C	5.38528e-06	-
ENSG00000115020	PIKFYVE	chr2_208325795_A_T	5.46335e-06	+
ENSG00000138185	ENTPD1	chr10_95872678_C_CA	5.52122e-06	+
ENSG00000196735	HLA-DQA1	chr6_32642927_TG_CC	5.52132e-06	+
ENSG00000100823	APEX1	chr14_20457575_C_G	5.5954e-06	+
ENSG00000103855	CD276	chr15_73714488_TGGGG_T	5.63483e-06	+
ENSG00000140470	ADAMTS17	chr15_99973167_ACCTT_A	5.65128e-06	-
ENSG00000151882	CCL28	chr5_43380635_T_C	5.73282e-06	-
ENSG00000111206	FOXM1	chr12_2857984_C_CT	5.75323e-06	-
ENSG00000197471	SPN	chr16_29669982_A_G	5.76308e-06	+
ENSG00000078043	PIAS2	chr18_46836385_C_CT	5.81175e-06	-
ENSG00000198502	HLA-DRB5	chr6_32517546_T_A	6.08375e-06	-
ENSG00000166923	GREM1	chr15_32735053_G_A	6.1176e-06	+
ENSG00000169908	TM4SF1	chr3_149369625_A_T	6.14209e-06	-
ENSG00000099194	SCD	chr10_100361791_T_TGAA	6.1591e-06	+
ENSG00000267041	ZNF850	chr19_36746511_T_C	6.17185e-06	-
ENSG00000145824	CXCL14	chr5_135571536_C_CA	6.18125e-06	-
ENSG00000064490	RFXANK	chr19_19201832_T_C	6.21085e-06	+
ENSG00000165806	CASP7	chr10_113729717_C_CT	6.22424e-06	+
ENSG00000101384	JAG1	chr20_10638524_C_CA	6.22533e-06	-
ENSG00000143742	SRP9	chr1_225789679_AAAAC_A	6.27235e-06	+
ENSG00000196735	HLA-DQA1	chr6_32643348_A_C	6.4625e-06	+
ENSG00000143742	SRP9	chr1_225790384_T_TGCTG	6.53614e-06	+
ENSG00000048052	HDAC9	chr7_18999982_T_C	6.55088e-06	+
ENSG00000100644	HIF1A	chr14_61748163_T_A	6.62442e-06	+
ENSG00000169908	TM4SF1	chr3_149369627_A_G	6.71708e-06	-
ENSG00000185436	IFNLR1	chr1_24157001_A_G	6.73742e-06	-
ENSG00000170345	FOS	chr14_75282064_T_C	6.74231e-06	+
ENSG00000185650	ZFP36L1	chr14_68788949_C_T	6.78055e-06	-
ENSG00000090659	CD209	chr19_7741837_G_A	6.78203e-06	-
ENSG00000143774	GUK1	chr1_228148952_T_A	6.78711e-06	+
ENSG00000143742	SRP9	chr1_225789676_G_A	6.82495e-06	+
ENSG00000099194	SCD	chr10_100361792_C_CT	6.84644e-06	+
ENSG00000243708	PLA2G4B	chr15_41843790_C_T	6.88055e-06	+
ENSG00000121858	TNFSF10	chr3_172506330_A_AT	6.88945e-06	-
ENSG00000196498	NCOR2	chr12_124324790_G_GA	6.91349e-06	-
ENSG00000185404	SP140L	chr2_230371790_C_T	6.94045e-06	+
ENSG00000026508	CD44	chr11_35231087_T_C	6.96798e-06	+
ENSG00000196735	HLA-DQA1	chr6_32643279_C_T	6.97064e-06	+
ENSG00000179344	HLA-DQB1	chr6_32659486_T_C	6.99696e-06	-
ENSG00000231389	HLA-DPA1	chr6_33068617_G_A	7.11419e-06	-
ENSG00000125144	MT1G	chr16_56666828_T_A	7.14678e-06	-
ENSG00000231389	HLA-DPA1	chr6_33068355_AG_GA	7.16031e-06	-
ENSG00000204564	C6orf136	chr6_30653103_G_A	7.16846e-06	+
ENSG00000166619	BLCAP	chr20_37517746_T_C	7.16973e-06	-
ENSG00000004799	PDK4	chr7_95583729_C_CT	7.2233e-06	-
ENSG00000164924	YWHAZ	chr8_100918552_C_T	7.39785e-06	-
ENSG00000101224	CDC25B	chr20_3805931_GG_CC	7.45809e-06	+
ENSG00000196735	HLA-DQA1	chr6_32642770_A_T	7.49454e-06	+
ENSG00000135318	NT5E	chr6_85494041_A_AT	7.52617e-06	+
ENSG00000099953	MMP11	chr22_23784134_G_T	7.69277e-06	+
ENSG00000196735	HLA-DQA1	chr6_32643574_A_G	7.72249e-06	+
ENSG00000162409	PRKAA2	chr1_56713724_AT_A	7.73696e-06	+
ENSG00000176974	SHMT1	chr17_18328483_T_C	7.84086e-06	-
ENSG00000179344	HLA-DQB1	chr6_32659609_C_T	7.85297e-06	-
ENSG00000267041	ZNF850	chr19_36747003_T_C	8.08594e-06	-
ENSG00000138074	SLC5A6	chr2_27205427_A_G	8.09277e-06	-
ENSG00000134086	VHL	chr3_10152143_A_G	8.15396e-06	+
ENSG00000183813	CCR4	chr3_32955816_A_G	8.30988e-06	+
ENSG00000134853	PDGFRA	chr4_54296783_C_A	8.35888e-06	+
ENSG00000204642	HLA-F	chr6_29728199_TA_T	8.3689e-06	+
ENSG00000150753	CCT5	chr5_10264990_TA_T	8.40168e-06	+
ENSG00000146648	EGFR	chr7_55207045_C_CT	8.52511e-06	+
ENSG00000143621	ILF2	chr1_153661814_A_T	8.61162e-06	+
ENSG00000173020	GRK2	chr11_67285512_C_T	8.62282e-06	+
ENSG00000204267	TAP2	chr6_32828188_G_A	8.79963e-06	-
ENSG00000135220	UGT2A3	chr4_68928677_T_TA	8.82782e-06	-
ENSG00000060982	BCAT1	chr12_24815220_G_GA	8.87235e-06	-
ENSG00000170345	FOS	chr14_75281670_T_C	8.93643e-06	+
ENSG00000205809	KLRC2	chr12_10430698_G_A	8.97708e-06	-
ENSG00000110367	DDX6	chr11_118748379_T_TA	9.0368e-06	-
ENSG00000187908	DMBT1	chr10_122643561_CT_AC	9.06428e-06	+
ENSG00000150753	CCT5	chr5_10264996_A_AC	9.11029e-06	+
ENSG00000198522	GPN1	chr2_27650582_A_ACATC	9.21063e-06	+
ENSG00000099341	PSMD8	chr19_38382217_T_C	9.21781e-06	+
ENSG00000168906	MAT2A	chr2_85544374_C_CA	9.31485e-06	+
ENSG00000179344	HLA-DQB1	chr6_32659708_T_C	9.3396e-06	-
ENSG00000204618	RNF39	chr6_30070329_C_A	9.41231e-06	+
ENSG00000130635	COL5A1	chr9_134842635_A_G	9.5397e-06	+
ENSG00000123610	TNFAIP6	chr2_151380029_T_C	9.54116e-06	+
ENSG00000127022	CANX	chr5_179730230_G_T	9.61772e-06	+
ENSG00000150540	HNMT	chr2_137967247_C_CA	9.85061e-06	+
ENSG00000130635	COL5A1	chr9_134842679_A_AT	9.87141e-06	+
ENSG00000197471	SPN	chr16_29666522_T_A	9.87745e-06	+
ENSG00000198502	HLA-DRB5	chr6_32517488_A_G	9.88691e-06	-
ENSG00000066468	FGFR2	chr10_121479927_G_GA	9.94419e-06	-
ENSG00000231389	HLA-DPA1	chr6_33068611_C_T	9.95651e-06	-

## Sheet: Supplementary Data 4
Supplementary Data 4. MPRA assay results.
variant_id	ensembl_gene_id	external_gene_name	ENST	AGS_FC	SNU719_FC	AGS_pval	SNU719_pval	AGS_adjust	SNU719_adjust
chr7:95583729-95583729(-)_C_CT	ENSG00000004799	PDK4	ENST00000005178	1.5137	1.06893	0.00872454	0.434949	0.0738953	0.830558
chr16:3069437-3069437(+)_T_C	ENSG00000008517	IL32	ENST00000008180|ENST00000325568|ENST00000382213|ENST00000396887|ENST00000396890|ENST00000440815|ENST00000444393|ENST00000525643|ENST00000526464|ENST00000528163|ENST00000530890|ENST00000533097|ENST00000534507|ENST00000548476|ENST00000548652|ENST00000549213|ENST00000551122|ENST00000613483	0.864651	0.847787	0.00249319	0.000221375	0.0296916	0.00457896
chr16:3069437-3069437(+)_T_C	ENSG00000008517	IL32	ENST00000552664	0.937197	0.895357	0.549687	0.0950589	0.928007	0.362701
chr20:45898788-45898789(+)_TG_CA	ENSG00000064601	CTSA	ENST00000191018|ENST00000354880|ENST00000372484|ENST00000606788	0.822281	0.873458	0.0377221	0.0281075	0.200878	0.172598
chr20:5099844-5099844(-)_C_T	ENSG00000089063	TMEM230	ENST00000202834|ENST00000342308|ENST00000379277|ENST00000379279|ENST00000379283|ENST00000379286|ENST00000379299	0.845789	1.01298	0.621303	0.549687	0.956038	0.914593
chr19:38382217-38382217(+)_T_C	ENSG00000099341	PSMD8	ENST00000215071|ENST00000590331|ENST00000602911|ENST00000620216	0.990738	0.92347	0.933473	0.543135	1	0.914593
chr19:38382217-38382217(+)_T_C	ENSG00000099341	PSMD8	ENST00000592035	0.948023	0.910923	0.517058	0.0859251	0.926996	0.340409
chr19:38382217-38382217(+)_T_C	ENSG00000099341	PSMD8	ENST00000592561	0.917701	0.916488	0.0462705	0.0153693	0.233132	0.114832
chr22:23784134-23784134(+)_G_T	ENSG00000099953	MMP11	ENST00000215743|ENST00000437086	1.06232	1.01949	0.222757	0.275628	0.613051	0.649411
chr22:23784066-23784066(+)_A_G	ENSG00000099953	MMP11	ENST00000215743|ENST00000437086	1.12874	1.04964	0.0194546	0.132899	0.135562	0.434519
chr22:39312895-39312895(-)_T_A	ENSG00000100316	RPL3	ENST00000216146	0.963582	0.952238	0.869455	0.745471	1	1
chr22:39312895-39312895(-)_T_A	ENSG00000100316	RPL3	ENST00000401609	0.783686	0.896987	0.0029336	0.0595675	0.0339677	0.280842
chr22:43947287-43947287(+)_A_G	ENSG00000100344	PNPLA3	ENST00000216180	0.765282	0.791429	1.68566e-09	5.39072e-06	5.52054e-07	0.000385954
chr22:36281732-36281732(-)_A_G	ENSG00000100345	MYH9	ENST00000216181	1.06351	1.0642	0.688656	1	1	1
chr14:77391390-77391390(+)_A_G	ENSG00000100583	SAMD15	ENST00000216471	1.17265	1.21037	0.0892213	0.0552579	0.361264	0.270104
chr14:20457573-20457573(+)_C_G	ENSG00000100823	APEX1	ENST00000216714|ENST00000398030|ENST00000555414|ENST00000557054	1.13842	1.18013	0.0799629	0.0788487	0.343015	0.324817
chr14:20457575-20457575(+)_C_G	ENSG00000100823	APEX1	ENST00000216714|ENST00000398030|ENST00000555414|ENST00000557054	0.877199	0.856637	0.261156	0.0179771	0.647128	0.124823
chr14:20457570-20457570(+)_A_G	ENSG00000100823	APEX1	ENST00000216714|ENST00000398030|ENST00000555414|ENST00000557054	1.15388	1.00426	0.256846	0.147875	0.647128	0.46337
chr14:20457568-20457568(+)_T_C	ENSG00000100823	APEX1	ENST00000216714|ENST00000398030|ENST00000555414|ENST00000557054	1.10474	1.06152	0.522703	0.615527	0.926996	0.935685
chr16:57364905-57364905(+)_C_T	ENSG00000102962	CCL22	ENST00000219235	0.96663	0.969866	0.586827	0.411343	0.938336	0.820738
chr7:116506936-116506936(+)_C_A	ENSG00000105971	CAV2	ENST00000222693	0.743009	0.666814	0.000463082	0.00288494	0.00892114	0.0304549
chr7:116506938-116506938(+)_C_A	ENSG00000105971	CAV2	ENST00000222693	1.10519	0.951381	0.747175	0.424143	1	0.830558
chr17:4945833-4945833(-)_G_T	ENSG00000108518	PFN1	ENST00000225655|ENST00000574872	1.12338	1.05375	0.358509	0.937473	0.781024	1
chr4:73838574-73838574(+)_T_C	ENSG00000124875	CXCL6	ENST00000226317	0.966728	1.22022	0.669098	0.262946	0.984114	0.626289
chr11:69651417-69651417(+)_G_GT	ENSG00000110092	CCND1	ENST00000227507	1.07119	1.02185	0.79942	0.52495	1	0.905643
chr11:69653334-69653334(+)_G_GT	ENSG00000110092	CCND1	ENST00000227507	0.944042	0.79344	0.549067	0.0279053	0.928007	0.172598
chr3:179399476-179399476(-)_T_C	ENSG00000114450	GNB4	ENST00000232564	1.02209	1.03692	0.842932	0.779891	1	1
chr3:179399482-179399482(-)_T_C	ENSG00000114450	GNB4	ENST00000232564	0.878998	0.92348	0.710189	0.260224	1	0.621312
chr2:37100527-37100527(-)_T_C	ENSG00000055332	EIF2AK2	ENST00000233057	0.987682	1.04831	1	0.586827	1	0.935685
chr2:37100899-37100899(-)_T_C	ENSG00000055332	EIF2AK2	ENST00000233057	1.00632	0.888004	0.523446	0.103906	0.927477	0.380924
chr2:37100944-37100944(-)_T_C	ENSG00000055332	EIF2AK2	ENST00000233057	0.997521	0.988308	0.915094	1	1	1
chr2:37102140-37102140(-)_T_C	ENSG00000055332	EIF2AK2	ENST00000233057	0.892513	1.05686	0.605706	0.427429	0.953695	0.830558
chr2:37102835-37102835(-)_T_C	ENSG00000055332	EIF2AK2	ENST00000233057	1.13712	0.918491	0.34204	1	0.768177	1
chr2:37102204-37102204(-)_T_C	ENSG00000055332	EIF2AK2	ENST00000233057	0.912914	0.890436	0.446209	0.780711	0.861297	1
chr2:37101955-37101955(-)_T_C	ENSG00000055332	EIF2AK2	ENST00000233057	0.909856	0.923817	0.201505	0.160261	0.586536	0.490518
chr2:37103469-37103469(-)_T_C	ENSG00000055332	EIF2AK2	ENST00000233057	1.17997	1.16325	0.0441307	0.0229141	0.223479	0.145246
chr2:37102037-37102037(-)_T_C	ENSG00000055332	EIF2AK2	ENST00000233057	1.09341	0.913251	0.15694	0.572949	0.502472	0.93199
chr2:37100559-37100559(-)_T_C	ENSG00000055332	EIF2AK2	ENST00000233057	1.46619	1.28924	0.0101524	0.21022	0.0817603	0.58345
chr2:37102209-37102209(-)_T_C	ENSG00000055332	EIF2AK2	ENST00000233057	1.06542	0.954054	0.809794	0.880565	1	1
chr2:37100870-37100870(-)_T_C	ENSG00000055332	EIF2AK2	ENST00000233057	0.855398	0.935201	0.0648653	0.496156	0.299907	0.88551
chr2:37103976-37103976(-)_T_C	ENSG00000055332	EIF2AK2	ENST00000233057	1.17188	1.33864	0.0101149	0.00209951	0.0817603	0.0251557
chr2:37102164-37102164(-)_T_C	ENSG00000055332	EIF2AK2	ENST00000233057	0.714071	0.7905	1.01744e-06	0.000332192	9.99633e-05	0.00661746
chr2:37104028-37104028(-)_T_C	ENSG00000055332	EIF2AK2	ENST00000233057	2.00686	1.76034	3.62716e-12	9.12746e-09	1.42547e-09	1.2811e-06
chr2:37104367-37104367(-)_T_C	ENSG00000055332	EIF2AK2	ENST00000233057	1.30133	1.15514	0.565219	0.214831	0.928007	0.584815
chr2:37104382-37104382(-)_T_C	ENSG00000055332	EIF2AK2	ENST00000233057	0.925429	0.953317	0.490615	1	0.910349	1
chr2:37104388-37104388(-)_T_C	ENSG00000055332	EIF2AK2	ENST00000233057	0.874747	0.857415	0.0898043	0.640372	0.361264	0.960558
chr2:37103876-37103876(-)_T_C	ENSG00000055332	EIF2AK2	ENST00000233057	0.944414	0.92205	0.781267	0.827905	1	1
chr2:37100865-37100865(-)_T_C	ENSG00000055332	EIF2AK2	ENST00000233057	1.34783	1.24354	0.000415924	0.0146214	0.00809199	0.109952
chr2:37104610-37104610(-)_T_C	ENSG00000055332	EIF2AK2	ENST00000233057	1.19116	1.09847	0.28587	0.990081	0.684942	1
chr2:37104786-37104786(-)_T_C	ENSG00000055332	EIF2AK2	ENST00000233057	0.915896	1.18702	0.975811	0.866878	1	1
chr2:37104018-37104018(-)_T_C	ENSG00000055332	EIF2AK2	ENST00000233057	1.36696	1.34174	0.000272073	0.000141613	0.00668278	0.00457896
chr2:37100891-37100891(-)_T_C	ENSG00000055332	EIF2AK2	ENST00000233057	1.00539	0.904175	0.980657	0.636416	1	0.956816
chr2:37103973-37103973(-)_T_C	ENSG00000055332	EIF2AK2	ENST00000233057	0.933415	1.08585	0.978506	0.249434	1	0.603714
chr2:37107003-37107003(-)_T_C	ENSG00000055332	EIF2AK2	ENST00000233057|ENST00000395127	1.0637	1.04518	0.810494	0.810494	1	1
chr2:37100957-37100957(-)_T_C	ENSG00000055332	EIF2AK2	ENST00000233057	0.899694	0.942357	0.408331	0.608697	0.819981	0.935685
chr2:37103225-37103225(-)_T_C	ENSG00000055332	EIF2AK2	ENST00000233057	1.05759	0.869505	1	0.110093	1	0.395362
chr2:37100939-37100939(-)_T_C	ENSG00000055332	EIF2AK2	ENST00000233057	1.03373	1.04122	0.808587	0.568775	1	0.931369
chr2:37101540-37101540(-)_T_C	ENSG00000055332	EIF2AK2	ENST00000233057	0.843984	0.837091	1	0.0311403	1	0.180816
chr2:37100426-37100426(-)_T_C	ENSG00000055332	EIF2AK2	ENST00000233057	0.783903	0.877053	0.261156	0.444997	0.647128	0.83998
chr2:37103471-37103471(-)_T_C	ENSG00000055332	EIF2AK2	ENST00000233057	0.998862	1.12336	0.854885	0.137323	1	0.446754
chr2:37106996-37106996(-)_T_C	ENSG00000055332	EIF2AK2	ENST00000233057|ENST00000395127	0.938009	0.934073	0.176927	0.764598	0.538088	1
chr2:37100534-37100534(-)_T_C	ENSG00000055332	EIF2AK2	ENST00000233057	1.26037	1.14006	0.0055127	0.495347	0.0520906	0.88487
chr2:37102092-37102092(-)_T_C	ENSG00000055332	EIF2AK2	ENST00000233057	0.910244	0.933165	0.739778	0.676476	1	0.972711
chr2:37102074-37102074(-)_T_C	ENSG00000055332	EIF2AK2	ENST00000233057	1.06903	1.00637	0.35829	0.77606	0.781024	1
chr2:37102598-37102598(-)_T_C	ENSG00000055332	EIF2AK2	ENST00000233057	1.00161	0.931011	0.117216	0.755047	0.418019	1
chr2:37100519-37100519(-)_T_C	ENSG00000055332	EIF2AK2	ENST00000233057	1.01282	0.821144	0.973697	0.185395	1	0.538907
chr2:37103288-37103288(-)_T_C	ENSG00000055332	EIF2AK2	ENST00000233057	1.05318	1.15048	0.649845	0.319507	0.969587	0.718537
chr2:37104593-37104593(-)_T_C	ENSG00000055332	EIF2AK2	ENST00000233057	0.931974	0.939695	0.36862	0.598026	0.783427	0.935685
chr2:37100447-37100447(-)_T_C	ENSG00000055332	EIF2AK2	ENST00000233057	0.914491	0.978794	1	0.246758	1	0.603714
chr2:37102071-37102071(-)_T_C	ENSG00000055332	EIF2AK2	ENST00000233057	0.923017	0.902244	0.235392	0.262428	0.631894	0.625815
chr2:37103882-37103882(-)_T_C	ENSG00000055332	EIF2AK2	ENST00000233057	1.08266	1.05777	0.543291	0.880565	0.928007	1
chr2:37104899-37104899(-)_T_C	ENSG00000055332	EIF2AK2	ENST00000233057	1.36998	1.3252	7.22761e-09	1.1921e-09	1.35145e-06	2.34248e-07
chr2:37101248-37101248(-)_T_C	ENSG00000055332	EIF2AK2	ENST00000233057	1.48484	1.31883	0.0152326	0.0211718	0.11381	0.137757
chr2:37104607-37104607(-)_T_C	ENSG00000055332	EIF2AK2	ENST00000233057	0.986434	0.906782	0.902211	0.649862	1	0.965215
chr2:37100989-37100989(-)_T_C	ENSG00000055332	EIF2AK2	ENST00000233057	1.04761	1.12883	1	0.882869	1	1
chr2:210678833-210678833(+)_G_A	ENSG00000021826	CPS1	ENST00000233072|ENST00000430249|ENST00000451903	1.02524	1.17651	0.838098	0.0560513	1	0.270241
chr2:210678823-210678823(+)_A_C	ENSG00000021826	CPS1	ENST00000233072|ENST00000430249|ENST00000451903	1.07622	1.00698	0.347276	1	0.771943	1
chr2:210678827-210678827(+)_T_C	ENSG00000021826	CPS1	ENST00000233072|ENST00000430249|ENST00000451903	0.957837	1.00656	0.952546	1	1	1
chr2:210678837-210678837(+)_G_T	ENSG00000021826	CPS1	ENST00000233072|ENST00000430249|ENST00000451903	0.955808	0.95493	0.731416	0.984355	1	1
chr2:210678602-210678602(+)_C_CT	ENSG00000021826	CPS1	ENST00000233072|ENST00000430249|ENST00000451903	0.93076	0.954152	0.551459	0.890797	0.928007	1
chr2:210678830-210678830(+)_C_G	ENSG00000021826	CPS1	ENST00000233072|ENST00000430249|ENST00000451903	0.862949	0.857904	0.259803	1	0.647128	1
chr2:210679003-210679003(+)_G_GA	ENSG00000021826	CPS1	ENST00000233072|ENST00000430249|ENST00000451903	1.11927	1.04244	0.362738	0.321422	0.781024	0.718537
chr19:1440422-1440422(+)_T_TG	ENSG00000115268	RPS15	ENST00000233609|ENST00000585665|ENST00000586096|ENST00000586686|ENST00000589656|ENST00000591032|ENST00000591804|ENST00000592588|ENST00000592623|ENST00000593052	0.99521	1.05494	0.641139	0.8253	0.962443	1
chr19:1440411-1440412(+)_CC_GT	ENSG00000115268	RPS15	ENST00000233609|ENST00000585665|ENST00000586096|ENST00000586686|ENST00000589656|ENST00000591032|ENST00000591804|ENST00000592588|ENST00000592623|ENST00000593052	1.13623	1.2872	0.222323	0.0314702	0.613051	0.180816
chr19:1440439-1440439(+)_T_C	ENSG00000115268	RPS15	ENST00000233609|ENST00000585665|ENST00000586096|ENST00000586686|ENST00000591032|ENST00000591804|ENST00000592588|ENST00000592623|ENST00000593052	0.842386	0.880065	0.392589	0.0823773	0.799416	0.32834
chr19:1440439-1440439(+)_T_C	ENSG00000115268	RPS15	ENST00000589656	0.793534	0.802784	3.81067e-05	4.74268e-06	0.00130964	0.000358437
chr19:1440419-1440420(+)_GC_G	ENSG00000115268	RPS15	ENST00000233609|ENST00000585665|ENST00000586096|ENST00000586686|ENST00000589656|ENST00000591032|ENST00000591804|ENST00000592588|ENST00000592623|ENST00000593052	1.00347	1.02157	0.980657	0.973697	1	1
chr1:8861311-8861311(-)_A_G	ENSG00000074800	ENO1	ENST00000234590	0.948636	0.972486	0.950782	1	1	1
chr1:91525711-91525711(+)_T_A	ENSG00000097046	CDC7	ENST00000234626|ENST00000428239	0.748572	0.777614	0.0803118	0.324138	0.343015	0.722964
chr1:48247722-48247722(+)_C_T	ENSG00000117834	SLC5A9	ENST00000236495|ENST00000438567	0.97693	0.960338	1	0.636416	1	0.956816
chr2:206162809-206162809(+)_A_C	ENSG00000114942	EEF1B2	ENST00000236957|ENST00000392221|ENST00000392222	0.944426	0.899501	0.96644	0.410601	1	0.820738
chr2:206162809-206162809(+)_A_C	ENSG00000114942	EEF1B2	ENST00000455150	0.930723	0.909778	0.0617353	0.145328	0.289408	0.46337
chr2:206162813-206162818(+)_TGGAGG_T	ENSG00000114942	EEF1B2	ENST00000236957|ENST00000392221|ENST00000392222	1.02464	0.967961	0.878929	0.600848	1	0.935685
chr2:206162813-206162818(+)_TGGAGG_T	ENSG00000114942	EEF1B2	ENST00000455150	1.05202	1.03957	0.611835	0.807363	0.955611	1
chr2:206162823-206162823(+)_G_T	ENSG00000114942	EEF1B2	ENST00000236957|ENST00000392221|ENST00000392222	1.09185	1.01312	0.129578	0.736983	0.446703	1
chr2:206162823-206162823(+)_G_T	ENSG00000114942	EEF1B2	ENST00000455150	1.02475	1.10591	0.618548	0.390433	0.956038	0.802511
chr4:87983255-87983255(+)_G_GT	ENSG00000118785	SPP1	ENST00000237623|ENST00000614857	1.12527	0.992782	0.568332	0.600509	0.928007	0.935685
chr4:87983255-87983255(+)_G_GT	ENSG00000118785	SPP1	ENST00000395080	0.892094	1.15594	0.982573	0.549687	1	0.914593
chr4:87982939-87982939(+)_G_GA	ENSG00000118785	SPP1	ENST00000237623|ENST00000360804|ENST00000395080|ENST00000614857	0.977984	1.03163	0.116137	0.486176	0.414926	0.87007
chr3:172506330-172506330(-)_A_AT	ENSG00000121858	TNFSF10	ENST00000241261|ENST00000420541	0.997333	1.02145	1	1	1	1
chr12:52059124-52059125(+)_TG_T	ENSG00000123358	NR4A1	ENST00000243050|ENST00000360284|ENST00000394824|ENST00000394825|ENST00000545748	1.07259	0.9507	0.657638	0.893755	0.972299	1
chr12:52059132-52059132(+)_A_AC	ENSG00000123358	NR4A1	ENST00000243050|ENST00000360284|ENST00000394824|ENST00000394825|ENST00000545748	1.22752	1.13474	0.0222804	0.0160836	0.1492	0.117488
chr12:52059123-52059123(+)_A_G	ENSG00000123358	NR4A1	ENST00000243050|ENST00000360284|ENST00000394824|ENST00000394825|ENST00000545748	0.977003	1.12023	0.825625	0.100271	1	0.373875
chr12:52059178-52059178(+)_G_GT	ENSG00000123358	NR4A1	ENST00000243050|ENST00000360284|ENST00000394824|ENST00000394825|ENST00000545748	0.928841	0.985529	0.198329	0.864149	0.582393	1
chr12:52059131-52059131(+)_G_C	ENSG00000123358	NR4A1	ENST00000243050|ENST00000360284|ENST00000394824|ENST00000394825|ENST00000545748	0.997256	0.984182	0.904821	0.82447	1	1
chr6:116119775-116119775(-)_G_GT	ENSG00000123500	COL10A1	ENST00000243222|ENST00000327673	1.13059	1.1592	0.339436	0.108304	0.764898	0.393377
chr2:151380029-151380029(+)_T_C	ENSG00000123610	TNFAIP6	ENST00000243347	1.01736	0.947985	0.66191	0.727243	0.976466	1
chr2:151380018-151380019(+)_TA_T	ENSG00000123610	TNFAIP6	ENST00000243347	1.23361	1.06107	0.540862	0.82447	0.928007	1
chr2:151380014-151380016(+)_TAA_T	ENSG00000123610	TNFAIP6	ENST00000243347	0.706572	0.727106	0.00760077	0.00169273	0.0675815	0.0211861
chr2:151380022-151380022(+)_G_A	ENSG00000123610	TNFAIP6	ENST00000243347	0.878818	0.884805	0.499937	0.616171	0.91808	0.935685
chr6:21598265-21598265(+)_G_GA	ENSG00000124766	SOX4	ENST00000244745	0.928593	0.738233	0.684902	0.190103	0.999955	0.546129
chr6:21598502-21598502(+)_G_GA	ENSG00000124766	SOX4	ENST00000244745	0.89892	1.01143	0.114315	1	0.414092	1
chr16:56609408-56609408(+)_A_AT	ENSG00000125148	MT2A	ENST00000245185|ENST00000561491	0.894467	0.90321	0.166007	0.112472	0.526986	0.395362
chr20:3805931-3805932(+)_GG_CC	ENSG00000101224	CDC25B	ENST00000245960|ENST00000344256|ENST00000379598|ENST00000439880	1.09039	0.85138	0.967382	0.19532	1	0.557045
chr5:179730230-179730230(+)_G_T	ENSG00000127022	CANX	ENST00000247461|ENST00000452673	0.787457	0.820302	0.0786914	0.3519	0.343015	0.751612
chr5:179730646-179730648(+)_GAA_TTC	ENSG00000127022	CANX	ENST00000247461|ENST00000452673	1.06211	1.08086	0.98914	0.968912	1	1
chr5:179730002-179730002(+)_T_TA	ENSG00000127022	CANX	ENST00000247461|ENST00000452673	0.843415	0.916685	0.22811	0.534308	0.619112	0.911383
chr5:179730866-179730866(+)_T_C	ENSG00000127022	CANX	ENST00000247461|ENST00000452673	0.988223	0.95477	0.327726	0.241568	0.746212	0.598589
chr12:68670751-68670751(+)_A_G	ENSG00000127314	RAP1B	ENST00000250559	1.2353	1.16576	0.477772	1	0.894969	1
chr12:68659801-68659801(+)_T_TA	ENSG00000127314	RAP1B	ENST00000250559|ENST00000393436|ENST00000450214|ENST00000540209	0.868813	0.912601	0.0637752	1	0.295562	1
chr4:68931223-68931223(-)_C_T	ENSG00000135220	UGT2A3	ENST00000251566|ENST00000503012	0.975738	0.987852	0.715579	0.535387	1	0.911383
chr4:68928677-68928677(-)_T_TA	ENSG00000135220	UGT2A3	ENST00000251566	0.708134	1.04076	0.227512	0.979534	0.619112	1
chr4:68929864-68929864(-)_T_TA	ENSG00000135220	UGT2A3	ENST00000251566|ENST00000503012	1.20799	1.09543	0.205882	0.538481	0.593193	0.913744
chr19:44949351-44949351(+)_T_C	ENSG00000234906	APOC2	ENST00000252490|ENST00000590360	0.823197	0.797539	0.000411515	0.000152007	0.00809199	0.00457896
chr19:44949351-44949351(+)_T_C	ENSG00000224916	APOC4-APOC2	ENST00000585685	0.823197	0.797539	0.000411515	0.000152007	0.00809199	0.00457896
chr19:44949351-44949351(+)_T_C	ENSG00000224916	APOC4-APOC2	ENST00000589057	0.920274	0.900776	0.245162	0.433534	0.635913	0.830558
chr19:44949351-44949351(+)_T_C	ENSG00000234906	APOC2	ENST00000591597	0.857475	0.844942	0.000867222	0.000654169	0.0143868	0.0112758
chr19:44949351-44949351(+)_T_C	ENSG00000234906	APOC2	ENST00000592257	0.786505	0.879613	0.00558104	0.0760425	0.0522226	0.3186
chr4:70656005-70656005(-)_G_C	ENSG00000132465	JCHAIN	ENST00000254801	0.645492	0.728873	2.2684e-06	9.60605e-05	0.000171438	0.00343198
chr20:10638524-10638524(-)_C_CA	ENSG00000101384	JAG1	ENST00000254958	0.698309	0.812032	0.00104351	0.00119452	0.0168073	0.0175166
chr12:25209692-25209692(-)_G_GA	ENSG00000133703	KRAS	ENST00000256078|ENST00000311936|ENST00000557334	0.965549	0.894424	0.286874	0.452928	0.684942	0.850052
chr3:10151354-10151354(+)_G_GT	ENSG00000134086	VHL	ENST00000256474|ENST00000345392	0.955376	0.954217	0.529341	0.630524	0.928007	0.951303
chr3:10152143-10152143(+)_A_G	ENSG00000134086	VHL	ENST00000256474	1.13859	1.21036	0.267248	0.0688323	0.654511	0.295968
chr4:54295350-54295350(+)_A_G	ENSG00000134853	PDGFRA	ENST00000257290	0.890263	0.97129	0.473775	0.682745	0.889176	0.975458
chr4:54296783-54296783(+)_C_A	ENSG00000134853	PDGFRA	ENST00000257290	1.02697	1.06829	0.907323	0.888424	1	1
chr6:85494041-85494041(+)_A_AT	ENSG00000135318	NT5E	ENST00000257770|ENST00000369651	0.896863	0.881121	0.303824	0.180481	0.710884	0.527747
chr8:69659365-69659365(+)_C_CT	ENSG00000137573	SULF1	ENST00000260128|ENST00000402687|ENST00000419716|ENST00000458141|ENST00000531512	1.68732	1.41121	5.96167e-05	0.0102969	0.00177495	0.081951
chr2:65270369-65270369(+)_G_GT	ENSG00000138071	ACTR2	ENST00000260641	0.912939	1.08363	0.54248	0.736936	0.928007	1
chr2:65268772-65268772(+)_C_CT	ENSG00000138071	ACTR2	ENST00000260641|ENST00000377982	0.979292	1.07125	0.6233	0.481807	0.956863	0.866194
chr2:65271088-65271088(+)_C_CT	ENSG00000138071	ACTR2	ENST00000260641	1.00676	1.25365	0.833953	0.235837	1	0.595655
chr2:65269919-65269919(+)_A_AT	ENSG00000138071	ACTR2	ENST00000260641|ENST00000377982	1.23015	1.08608	0.505566	0.468647	0.92585	0.854055
chr4:1806167-1806167(+)_G_A	ENSG00000068078	FGFR3	ENST00000260795|ENST00000340107|ENST00000352904|ENST00000412135|ENST00000440486	1.00047	1.02469	0.993389	0.94626	1	1
chr4:1806167-1806167(+)_G_A	ENSG00000068078	FGFR3	ENST00000481110	1.02463	1.06269	1	0.482478	1	0.866608
chr12:24814357-24814357(-)_A_C	ENSG00000060982	BCAT1	ENST00000261192	0.788761	0.778921	0.421103	1	0.83819	1
chr12:24815197-24815197(-)_G_A	ENSG00000060982	BCAT1	ENST00000261192|ENST00000342945|ENST00000538118	1.23158	1.44175	0.253087	0.000523588	0.645865	0.00943899
chr12:24815220-24815220(-)_G_GA	ENSG00000060982	BCAT1	ENST00000261192|ENST00000342945|ENST00000538118	0.448635	0.66833	0.000328827	0.567905	0.00735695	0.931369
chr12:66252672-66252672(+)_A_G	ENSG00000090376	IRAK3	ENST00000261233	1.50678	1.63655	3.73623e-13	2.05012e-11	3.67085e-10	1.69876e-08
chr12:66249750-66249752(+)_ATC_A	ENSG00000090376	IRAK3	ENST00000261233	0.816648	0.817821	2.49146e-05	0.0001718	0.000979143	0.00457896
chr12:66250206-66250206(+)_T_C	ENSG00000090376	IRAK3	ENST00000261233	0.780996	0.806545	0.0201957	0.0055127	0.138757	0.0495005
chr12:4304887-4304887(+)_A_AT	ENSG00000118971	CCND2	ENST00000261254	0.904485	0.983384	0.152812	0.805643	0.492256	1
chr13:42236742-42236742(+)_T_A	ENSG00000102780	DGKH	ENST00000261491	1.02107	1.04843	0.298723	0.354736	0.704538	0.756847
chr17:32480829-32480829(+)_C_CT	ENSG00000108671	PSMD11	ENST00000261712|ENST00000457654	0.959435	0.936784	0.58405	0.257678	0.938336	0.616799
chr18:47834645-47834645(-)_C_CTTAT	ENSG00000175387	SMAD2	ENST00000262160|ENST00000356825|ENST00000402690	0.97191	0.943353	0.839743	0.703871	1	0.980934
chr18:47841113-47841113(-)_A_G	ENSG00000175387	SMAD2	ENST00000262160|ENST00000356825|ENST00000402690	0.769986	0.6559	0.70333	1	1	1
chr16:287750-287750(-)_C_G	ENSG00000103126	AXIN1	ENST00000262320|ENST00000354866	0.904009	0.923583	0.209951	0.688239	0.600289	0.977842
chr17:46025316-46025316(+)_C_CT	ENSG00000186868	MAPT	ENST00000262410|ENST00000344290|ENST00000351559|ENST00000446361|ENST00000535772	1.09479	0.98942	0.268799	0.877103	0.654511	1
chrX:3606452-3606452(-)_T_C	ENSG00000183943	PRKX	ENST00000262848	1.03298	1.0737	0.477701	0.0340456	0.894969	0.189874
chr17:3499227-3499227(+)_C_A	ENSG00000108381	ASPA	ENST00000263080	1.03847	1.34884	0.571161	0.14809	0.928695	0.46337
chr19:40777460-40777460(+)_C_G	ENSG00000261857	MIA	ENST00000263369|ENST00000594436|ENST00000597140|ENST00000601159	0.941363	1.00161	0.21201	1	0.600289	1
chr11:35231087-35231087(+)_T_C	ENSG00000026508	CD44	ENST00000263398	0.88825	0.85888	0.00550286	0.000143305	0.0520906	0.00457896
chr4:56459960-56459960(+)_A_G	ENSG00000128050	PAICS	ENST00000264221|ENST00000399688|ENST00000512576|ENST00000514888	1.14794	1.23875	0.08718	0.0107301	0.361264	0.0830102
chr2:201286881-201286881(+)_A_G	ENSG00000064012	CASP8	ENST00000264274|ENST00000323492|ENST00000358485|ENST00000444430	1.16738	1.19745	3.79539e-05	0.000350237	0.00130964	0.00661746
chr2:208320275-208320275(+)_C_T	ENSG00000115020	PIKFYVE	ENST00000264380|ENST00000443896|ENST00000452564	0.865797	0.884204	0.142863	0.125584	0.471807	0.421833
chr2:208355814-208355814(+)_G_A	ENSG00000115020	PIKFYVE	ENST00000264380	0.61836	0.839111	0.0863788	0.704376	0.361264	0.980934
chr2:208325795-208325795(+)_A_T	ENSG00000115020	PIKFYVE	ENST00000264380|ENST00000443896|ENST00000452564	1.01994	0.953951	0.926542	0.203589	1	0.576271
chr2:208320256-208320256(+)_G_A	ENSG00000115020	PIKFYVE	ENST00000264380|ENST00000443896|ENST00000452564	1.33444	1.13635	9.29934e-09	0.0216699	1.35145e-06	0.139611
chr19:55365299-55365299(-)_C_T	ENSG00000095752	IL11	ENST00000264563	0.912494	0.965856	0.0283482	0.0392756	0.170958	0.209257
chr3:169084739-169084739(-)_C_CT	ENSG00000085276	MECOM	ENST00000264674|ENST00000464456|ENST00000628990	0.894823	0.751492	0.488661	0.346487	0.907579	0.746606
chr2:27650582-27650582(+)_A_ACATC	ENSG00000198522	GPN1	ENST00000264718|ENST00000424214|ENST00000458167|ENST00000610189|ENST00000616939	0.875517	0.930851	0.774778	0.658615	1	0.968242
chr4:76002832-76002832(-)_A_G	ENSG00000138755	CXCL9	ENST00000264888	1.21309	1.16759	0.157767	0.318242	0.504085	0.718537
chr4:76002288-76002288(-)_A_AT	ENSG00000138755	CXCL9	ENST00000264888	0.797531	0.772087	0.374097	0.0653331	0.787046	0.290238
chr3:8878523-8878523(-)_T_C	ENSG00000070950	RAD18	ENST00000264926	0.947378	0.894128	0.614704	0.0351365	0.955611	0.195037
chr3:98795448-98795448(+)_C_T	ENSG00000064225	ST3GAL6	ENST00000265261|ENST00000394162|ENST00000486249|ENST00000613264	1.04365	1.06641	0.58325	0.51405	0.938336	0.897076
chr4:99622979-99622979(+)_C_CA	ENSG00000138823	MTTP	ENST00000265517|ENST00000457717|ENST00000511045	0.914245	0.844231	0.244727	0.241383	0.635913	0.598589
chr8:91958616-91958616(-)_A_T	ENSG00000079102	RUNX1T1	ENST00000265814|ENST00000436581|ENST00000523629|ENST00000613302|ENST00000613886|ENST00000614812|ENST00000615601|ENST00000617740	0.794542	0.964571	0.428775	0.435744	0.83819	0.830558
chr11:18366581-18366581(+)_G_C	ENSG00000110768	GTF2H1	ENST00000265963|ENST00000534641	1.21721	1.0274	0.0588036	0.757761	0.280459	1
chr12:91102822-91102822(-)_C_T	ENSG00000139329	LUM	ENST00000266718	1.03341	1.04315	1	0.228889	1	0.588399
chr12:91103754-91103754(-)_A_AT	ENSG00000139329	LUM	ENST00000266718	1.09978	1.11656	0.202377	0.142024	0.586536	0.458256
chr15:99972389-99972389(-)_A_C	ENSG00000140470	ADAMTS17	ENST00000268070	0.970199	1.03738	1	0.83934	1	1
chr15:99973167-99973171(-)_ACCTT_A	ENSG00000140470	ADAMTS17	ENST00000268070	1.01139	1.01929	1	0.979256	1	1
chr15:90881942-90881942(+)_A_AT	ENSG00000140564	FURIN	ENST00000268171|ENST00000610579|ENST00000618099	1.06181	1.05767	0.3519	0.252367	0.776947	0.608467
chr16:64944782-64944782(-)_T_C	ENSG00000140937	CDH11	ENST00000268603|ENST00000394156	0.819916	0.820343	0.566963	0.599076	0.928007	0.935685
chr17:81868021-81868021(-)_A_G	ENSG00000141522	ARHGDIA	ENST00000269321|ENST00000400721	0.931832	0.936441	1	0.942931	1	1
chr1:167423321-167423321(+)_A_G	ENSG00000143190	POU2F1	ENST00000271411|ENST00000367862|ENST00000367866|ENST00000429375|ENST00000443275|ENST00000541643	1.0627	1.06631	0.24022	1	0.632751	1
chr2:278221-278221(+)_G_C	ENSG00000143727	ACP1	ENST00000272065|ENST00000272067	0.509359	0.53382	0.00172497	0.00167273	0.0260735	0.02107
chr2:278218-278218(+)_A_T	ENSG00000143727	ACP1	ENST00000272065|ENST00000272067	0.88689	0.814289	0.590063	0.152754	0.938336	0.469002
chr3:45680368-45680368(+)_A_G	ENSG00000144791	LIMD1	ENST00000273317	0.962621	1.05672	0.213496	0.745762	0.602758	1
chr7:55207045-55207045(+)_C_CT	ENSG00000146648	EGFR	ENST00000275493|ENST00000454757	1.12027	1.08259	0.0275411	0.0600273	0.16965	0.280842
chr9:85023591-85023591(+)_T_A	ENSG00000148053	NTRK2	ENST00000277120	1.2097	1.09197	0.0992686	0.0917855	0.383228	0.352952
chr11:75405688-75405688(+)_C_A	ENSG00000149273	RPS3	ENST00000278572	1.04094	1.05902	0.962263	0.93749	1	1
chr11:75405688-75405688(+)_C_A	ENSG00000149273	RPS3	ENST00000422465|ENST00000531188	0.902491	0.918358	0.454919	0.249474	0.872116	0.603714
chr11:75405688-75405688(+)_C_A	ENSG00000149273	RPS3	ENST00000525690|ENST00000526248|ENST00000528439|ENST00000530721|ENST00000532872	0.968479	0.886085	1	0.204994	1	0.576271
chr12:89348361-89348361(-)_C_CT	ENSG00000139318	DUSP6	ENST00000279488	0.880098	0.888629	0.647876	0.0539397	0.967383	0.264318
chr16:30903243-30903243(+)_T_C	ENSG00000150281	CTF1	ENST00000279804|ENST00000395019	0.845045	0.940973	0.0826111	1	0.349099	1
chr2:137967247-137967247(+)_C_CA	ENSG00000150540	HNMT	ENST00000280096|ENST00000475675	1.23711	1.05671	0.0137397	0.475361	0.103841	0.857746
chr5:10264996-10264996(+)_A_AC	ENSG00000150753	CCT5	ENST00000280326|ENST00000503026	0.740304	0.750809	0.000498429	0.000736598	0.00941744	0.0122644
chr5:10264996-10264996(+)_A_AC	ENSG00000150753	CCT5	ENST00000506600	1.15558	0.9346	0.442607	0.859078	0.857542	1
chr5:10264990-10264991(+)_TA_T	ENSG00000150753	CCT5	ENST00000280326|ENST00000503026	1.30629	1.04225	0.13737	0.290488	0.467012	0.674714
chr5:10264990-10264991(+)_TA_T	ENSG00000150753	CCT5	ENST00000506600	1.09632	1.09059	0.740422	0.61466	1	0.935685
chr11:14870519-14870519(+)_T_C	ENSG00000152270	PDE3B	ENST00000282096	1.03709	1.03942	0.850559	0.854885	1	1
chr11:14870500-14870500(+)_G_A	ENSG00000152270	PDE3B	ENST00000282096	1.30284	1.14905	1	0.734026	1	1
chr4:143555055-143555055(+)_C_T	ENSG00000153147	SMARCA5	ENST00000283131	0.87368	0.926057	0.0414495	0.413677	0.214338	0.820738
chr4:143554529-143554529(+)_T_C	ENSG00000153147	SMARCA5	ENST00000283131	1.15006	1.04992	0.327446	0.618548	0.746212	0.938569
chr4:143554838-143554838(+)_G_A	ENSG00000153147	SMARCA5	ENST00000283131	1.20165	1.14281	0.000877441	0.0010226	0.0143868	0.0152228
chr2:106093326-106093326(-)_A_T	ENSG00000115652	UXS1	ENST00000283148	0.687635	0.873907	0.0439783	0.597622	0.223301	0.935685
chr3:14156487-14156487(-)_A_T	ENSG00000154767	XPC	ENST00000285021|ENST00000476581	1.35901	0.999965	0.10952	0.403878	0.409965	0.814965
chr8:85481230-85481230(+)_G_GA	ENSG00000104267	CA2	ENST00000285379	0.846004	0.958593	0.535387	0.747175	0.928007	1
chr5:56913908-56913908(+)_A_G	ENSG00000155542	SETD9	ENST00000285947|ENST00000418299|ENST00000628593	0.958069	0.930028	0.612981	0.248734	0.955611	0.603714
chr2:74557921-74557921(-)_C_G	ENSG00000159374	M1AP	ENST00000290536	0.737634	0.724293	0.0259845	0.000943954	0.166318	0.0141593
chr2:74557921-74557921(-)_C_G	ENSG00000159374	M1AP	ENST00000409585|ENST00000536235	0.733073	0.684409	2.21806e-06	5.69601e-06	0.000171438	0.000385954
chr17:44008812-44008812(+)_C_T	ENSG00000161653	NAGS	ENST00000293404|ENST00000589767	0.962688	0.804067	0.267493	0.000150155	0.654511	0.00457896
chr6:30653103-30653103(+)_G_A	ENSG00000204564	C6orf136	ENST00000293604|ENST00000376473|ENST00000468785	0.9884	1.08562	0.431678	0.854906	0.83819	1
chr6:30653103-30653103(+)_G_A	ENSG00000204564	C6orf136	ENST00000446773|ENST00000465699|ENST00000488383	1.0734	0.986024	1	0.703871	1	0.980934
chr6:30653105-30653105(+)_T_A	ENSG00000204564	C6orf136	ENST00000293604|ENST00000376473|ENST00000468785	1.04088	1.18764	0.85483	0.874682	1	1
chr6:30653105-30653105(+)_T_A	ENSG00000204564	C6orf136	ENST00000446773|ENST00000465699|ENST00000488383	0.951769	0.963137	0.539717	1	0.928007	1
chr6:30653107-30653107(+)_G_A	ENSG00000204564	C6orf136	ENST00000293604|ENST00000376473|ENST00000468785	1.07494	0.768317	0.447583	0.12079	0.861411	0.411424
chr6:30653107-30653107(+)_G_A	ENSG00000204564	C6orf136	ENST00000446773|ENST00000465699|ENST00000488383	0.650929	0.827737	0.257811	0.414337	0.647128	0.820738
chr17:7443420-7443420(+)_G_C	ENSG00000161958	FGF11	ENST00000293829|ENST00000575082|ENST00000575398	0.851533	0.957169	0.370536	0.466649	0.783427	0.854055
chr17:7443420-7443420(+)_G_C	ENSG00000161958	FGF11	ENST00000572907	1.03668	1.0041	0.639539	0.919782	0.962443	1
chr16:3964117-3964117(-)_C_T	ENSG00000162104	ADCY9	ENST00000294016	0.857354	0.921815	0.367439	0.878929	0.783427	1
chr16:3964977-3964977(-)_T_C	ENSG00000162104	ADCY9	ENST00000294016	1.15253	1.12752	0.319827	0.218229	0.737628	0.58582
chr2:61050803-61050803(+)_A_G	ENSG00000162928	PEX13	ENST00000295030	0.988169	0.952719	0.745762	1	1	1
chr3:30691827-30691827(+)_C_G	ENSG00000163513	TGFBR2	ENST00000295754|ENST00000359013	0.861033	0.722984	0.202366	0.0727237	0.586536	0.309983
chr3:30691821-30691821(+)_C_T	ENSG00000163513	TGFBR2	ENST00000295754|ENST00000359013	0.92908	0.842128	1	0.0196267	1	0.132795
chr4:73996549-73996549(-)_T_TA	ENSG00000163735	CXCL5	ENST00000296027	0.952958	0.926793	0.832007	0.960378	1	1
chr4:73996053-73996053(-)_G_A	ENSG00000163735	CXCL5	ENST00000296027	1.06724	1.10281	0.895382	0.58492	1	0.935685
chr4:73995712-73995712(-)_T_TA	ENSG00000163735	CXCL5	ENST00000296027	1.12867	1.14913	0.751363	0.341862	1	0.745144
chr3:149172991-149172991(+)_T_TA	ENSG00000163755	HPS3	ENST00000296051	0.967357	0.986085	0.929138	0.693486	1	0.980934
chr7:155802101-155802101(-)_G_A	ENSG00000164690	SHH	ENST00000297261	0.326442	0.337092	6.63368e-13	9.27696e-12	4.34506e-10	1.69876e-08
chr7:45717398-45717398(+)_C_G	ENSG00000164742	ADCY1	ENST00000297323	1.09153	1.23423	0.54526	0.620813	0.928007	0.941278
chr7:45720294-45720294(+)_T_C	ENSG00000164742	ADCY1	ENST00000297323	1.03588	0.987818	0.782081	1	1	1
chr11:43889815-43889815(+)_T_C	ENSG00000166199	ALKBH3	ENST00000302708|ENST00000529366	0.969746	1.126	0.850897	0.224241	1	0.58673
chr11:43889815-43889815(+)_T_C	ENSG00000166199	ALKBH3	ENST00000530803|ENST00000532962	0.851661	0.949827	0.0131869	0.326951	0.101107	0.727586
chr11:43889815-43889815(+)_T_C	ENSG00000166199	ALKBH3	ENST00000532129	1.03155	0.947926	0.568403	0.503011	0.928007	0.888865
chr11:43889815-43889815(+)_T_C	ENSG00000166199	ALKBH3	ENST00000534171	1.06057	1.08169	0.232322	0.115279	0.626972	0.402188
chr15:81308654-81308654(+)_A_G	ENSG00000172349	IL16	ENST00000302987|ENST00000360547|ENST00000394652|ENST00000394660	0.956248	1.09762	0.285403	0.00589055	0.684942	0.0519056
chr19:19201832-19201832(+)_T_C	ENSG00000064490	RFXANK	ENST00000303088	0.927038	1.07134	0.247743	0.786741	0.638414	1
chr19:19201832-19201832(+)_T_C	ENSG00000064490	RFXANK	ENST00000392324|ENST00000456252|ENST00000536253	0.911324	0.950134	1	0.822665	1	1
chr19:19201832-19201832(+)_T_C	ENSG00000064490	RFXANK	ENST00000544923	0.944641	0.96574	0.347888	0.714011	0.772429	0.988051
chr14:75282064-75282064(+)_T_C	ENSG00000170345	FOS	ENST00000303562	1.16187	0.959369	0.588966	0.752041	0.938336	1
chr14:75281670-75281670(+)_T_C	ENSG00000170345	FOS	ENST00000303562	0.688791	0.738256	2.49778e-12	7.58617e-10	1.22703e-09	1.65631e-07
chr14:75281670-75281670(+)_T_C	ENSG00000170345	FOS	ENST00000555686	1.07921	1.1238	0.132148	0.00141554	0.453181	0.0190516
chr1:225789676-225789676(+)_G_A	ENSG00000143742	SRP9	ENST00000304786|ENST00000366839	1.25277	1.2148	0.243237	0.918848	0.635913	1
chr1:225789684-225789684(+)_C_G	ENSG00000143742	SRP9	ENST00000304786|ENST00000366839	0.907637	0.984189	0.743724	1	1	1
chr1:225790384-225790384(+)_T_TGCTG	ENSG00000143742	SRP9	ENST00000304786|ENST00000366839	1.89793	1.52441	6.89548e-08	8.28655e-09	7.52757e-06	1.26572e-06
chr1:225790374-225790374(+)_T_C	ENSG00000143742	SRP9	ENST00000304786|ENST00000366839	0.989515	0.967681	0.823301	0.914242	1	1
chr1:225790222-225790222(+)_G_T	ENSG00000143742	SRP9	ENST00000304786|ENST00000366839	0.755925	0.787659	3.86559e-05	0.00069334	0.00130964	0.0117449
chr1:225789686-225789686(+)_A_ATTGG	ENSG00000143742	SRP9	ENST00000304786|ENST00000366839	0.897604	0.796701	0.406051	0.43688	0.816674	0.831045
chr1:225789679-225789683(+)_AAAAC_A	ENSG00000143742	SRP9	ENST00000304786|ENST00000366839	1.33787	1.36267	1	0.437997	1	0.83156
chr1:225790236-225790236(+)_A_C	ENSG00000143742	SRP9	ENST00000304786|ENST00000366839	0.806335	0.866505	0.527004	0.958842	0.928007	1
chr1:225790387-225790387(+)_T_C	ENSG00000143742	SRP9	ENST00000304786|ENST00000366839	1.38016	0.980132	0.0157188	0.101132	0.115684	0.374817
chr1:225790389-225790389(+)_G_A	ENSG00000143742	SRP9	ENST00000304786|ENST00000366839	1.46033	0.766265	0.354736	0.129548	0.780578	0.427934
chr3:149369184-149369184(-)_T_TA	ENSG00000169908	TM4SF1	ENST00000305366|ENST00000472441	0.984818	1.05045	0.267302	0.670534	0.654511	0.972711
chr3:149369764-149369764(-)_A_G	ENSG00000169908	TM4SF1	ENST00000305366|ENST00000472441|ENST00000493348	1.03465	0.852378	0.545517	0.230868	0.928007	0.588399
chr3:149369627-149369627(-)_A_G	ENSG00000169908	TM4SF1	ENST00000305366|ENST00000472441|ENST00000493348	1.15076	0.93701	0.168503	0.957141	0.530623	1
chr3:149369625-149369625(-)_A_T	ENSG00000169908	TM4SF1	ENST00000305366|ENST00000472441|ENST00000493348	0.94444	0.952407	0.722899	0.556575	1	0.919989
chr1:97719971-97719971(-)_A_G	ENSG00000188641	DPYD	ENST00000306031	1.12466	1.03188	0.522703	0.890797	0.926996	1
chr2:85544374-85544374(+)_C_CA	ENSG00000168906	MAT2A	ENST00000306434	1.1238	1.19968	0.360045	0.00749881	0.781024	0.0629708
chr5:43527033-43527033(-)_A_C	ENSG00000172239	PAIP1	ENST00000306846	1.28701	1.17771	0.0133945	0.230598	0.102016	0.588399
chr4:73743296-73743296(+)_T_C	ENSG00000169429	CXCL8	ENST00000307407	1.07799	1.00366	0.0088399	0.715509	0.0742325	0.989426
chr4:73743158-73743159(+)_GA_AT	ENSG00000169429	CXCL8	ENST00000307407	0.678503	0.829273	0.159587	1	0.508247	1
chr4:73742731-73742731(+)_A_G	ENSG00000169429	CXCL8	ENST00000307407	1.88236	1.45161	0.0259824	0.290324	0.166318	0.674714
chr4:73743339-73743339(+)_A_AT	ENSG00000169429	CXCL8	ENST00000307407	1.1515	0.949467	0.856901	0.684176	1	0.97633
chr4:73742907-73742907(+)_A_AT	ENSG00000169429	CXCL8	ENST00000307407	1.28762	1.36053	0.000718539	1.50063e-05	0.0123853	0.00096611
chr4:73743360-73743360(+)_A_G	ENSG00000169429	CXCL8	ENST00000307407	0.670895	0.941635	1	0.986374	1	1
chr11:45649450-45649451(-)_TG_T	ENSG00000175264	CHST1	ENST00000308064	1.11037	1.03806	0.137151	1	0.467012	1
chr3:195752385-195752385(-)_T_C	ENSG00000145113	MUC4	ENST00000308466|ENST00000339251|ENST00000346145|ENST00000349607|ENST00000392407|ENST00000415455|ENST00000448861|ENST00000462323|ENST00000463781|ENST00000466475|ENST00000470451|ENST00000475231|ENST00000477086|ENST00000477756|ENST00000478156|ENST00000479406|ENST00000480843	1.0498	0.963282	0.911098	0.468689	1	0.854055
chr11:67285524-67285524(+)_A_G	ENSG00000173020	GRK2	ENST00000308595	0.828514	0.876049	0.288156	0.643774	0.685961	0.960782
chr11:67285517-67285519(+)_CAA_TTG	ENSG00000173020	GRK2	ENST00000308595	0.908295	0.786049	0.73552	0.750777	1	1
chr11:67285512-67285512(+)_C_T	ENSG00000173020	GRK2	ENST00000308595	0.753326	0.83551	1	0.199062	1	0.566893
chr19:14092578-14092578(-)_T_TA	ENSG00000072062	PRKACA	ENST00000308677|ENST00000590853	0.964286	0.944136	1	0.79942	1	1
chr12:38327660-38327660(+)_A_T	ENSG00000175548	ALG10B	ENST00000308742	0.991475	0.994882	1	0.968912	1	1
chr12:38325441-38325441(+)_C_A	ENSG00000175548	ALG10B	ENST00000308742	1.10495	1.18691	0.782754	0.201019	1	0.57164
chr5:96774231-96774231(+)_T_G	ENSG00000153113	CAST	ENST00000309190|ENST00000325674|ENST00000395812|ENST00000395813|ENST00000437034	1.07886	1.03251	0.357986	0.582014	0.781024	0.935124
chr5:96773906-96773906(+)_G_A	ENSG00000153113	CAST	ENST00000309190|ENST00000325674|ENST00000395812|ENST00000395813|ENST00000437034	1.06362	1.05683	0.23324	0.404372	0.626972	0.814965
chr5:96773540-96773540(+)_G_A	ENSG00000153113	CAST	ENST00000309190|ENST00000325674|ENST00000395812|ENST00000395813|ENST00000437034	0.88166	0.915725	0.0327058	0.469115	0.181545	0.854055
chr5:96773540-96773540(+)_G_A	ENSG00000153113	CAST	ENST00000511049	0.889283	0.985485	0.144019	1	0.47324	1
chr3:149030622-149030622(-)_A_AT	ENSG00000071794	HLTF	ENST00000310053|ENST00000465259	1.30564	1.18381	0.0254177	0.0225473	0.163757	0.143849
chr3:184309007-184309007(+)_T_C	ENSG00000175166	PSMD2	ENST00000310118	1.02933	1.02923	0.77606	0.558934	1	0.921256
chr3:184309007-184309007(+)_T_C	ENSG00000175166	PSMD2	ENST00000439383	1.15806	1.10909	0.0495622	0.0413338	0.247182	0.216589
chr3:184309005-184309005(+)_G_C	ENSG00000175166	PSMD2	ENST00000310118	1.11401	1.12422	0.158027	0.20938	0.504096	0.58345
chr3:184309005-184309005(+)_G_C	ENSG00000175166	PSMD2	ENST00000439383	0.957583	1.02984	0.859078	0.79942	1	1
chr3:184309011-184309011(+)_G_C	ENSG00000175166	PSMD2	ENST00000310118	1.00673	0.974579	0.940561	0.903862	1	1
chr3:184309011-184309011(+)_G_C	ENSG00000175166	PSMD2	ENST00000439383	1.12052	1.07102	0.044241	0.175515	0.223479	0.515526
chr3:184309015-184309015(+)_G_A	ENSG00000175166	PSMD2	ENST00000310118	0.739827	0.633267	0.000413667	3.02557e-05	0.00809199	0.00148631
chr3:184309015-184309015(+)_G_A	ENSG00000175166	PSMD2	ENST00000439383	0.995381	0.938976	0.854885	1	1	1
chr3:184309003-184309003(+)_T_A	ENSG00000175166	PSMD2	ENST00000310118	1.06312	1.02086	0.284018	0.836451	0.684942	1
chr3:184309003-184309003(+)_T_A	ENSG00000175166	PSMD2	ENST00000439383	0.965535	0.990888	0.568403	0.845032	0.928007	1
chr2:27205427-27205427(-)_A_G	ENSG00000138074	SLC5A6	ENST00000310574|ENST00000408041	1.04573	1.09566	0.61466	0.0736549	0.955611	0.312596
chr2:27205427-27205427(-)_A_G	ENSG00000138074	SLC5A6	ENST00000445802	1.03762	1.06341	0.772703	0.601151	1	0.935685
chr17:74209857-74209857(+)_A_T	ENSG00000172809	RPL38	ENST00000311111	1.1439	0.942394	0.239251	0.787045	0.632751	1
chr17:74209857-74209857(+)_A_T	ENSG00000172809	RPL38	ENST00000439590	1.16164	1.07521	0.377688	0.691292	0.793136	0.980785
chr17:74209857-74209857(+)_A_T	ENSG00000172809	RPL38	ENST00000533498	1.44778	1.20707	0.00201009	0.188536	0.0296916	0.54242
chr17:74209857-74209857(+)_A_T	ENSG00000172809	RPL38	ENST00000584577	1.04593	0.974787	0.59313	0.747132	0.938336	1
chr17:74209860-74209860(+)_T_A	ENSG00000172809	RPL38	ENST00000311111	0.647617	0.671731	0.00453958	0.217173	0.04691	0.58582
chr17:74209860-74209860(+)_T_A	ENSG00000172809	RPL38	ENST00000439590	1.26319	1.19037	0.00833275	0.000109204	0.0734254	0.0038319
chr17:74209860-74209860(+)_T_A	ENSG00000172809	RPL38	ENST00000533498	0.771225	0.768266	0.0216797	0.00258736	0.147919	0.0290523
chr17:74209860-74209860(+)_T_A	ENSG00000172809	RPL38	ENST00000584577	0.936972	1.09227	0.960238	0.00646974	1	0.055313
chr17:74209863-74209863(+)_A_T	ENSG00000172809	RPL38	ENST00000311111	1.2825	1.46095	0.200891	0.000847176	0.585684	0.0135785
chr17:74209863-74209863(+)_A_T	ENSG00000172809	RPL38	ENST00000439590	1.2738	0.974677	0.00996298	0.672991	0.0812335	0.972711
chr17:74209863-74209863(+)_A_T	ENSG00000172809	RPL38	ENST00000533498	1.39183	1.34767	0.000998762	0.000477952	0.0162196	0.00886015
chr17:74209863-74209863(+)_A_T	ENSG00000172809	RPL38	ENST00000584577	1.12195	0.979499	0.0618581	0.179888	0.289408	0.527581
chr16:13948676-13948676(+)_A_G	ENSG00000175595	ERCC4	ENST00000311895	1.0427	1.04887	0.850786	0.682697	1	0.975458
chr12:25205735-25205737(-)_TTC_T	ENSG00000133703	KRAS	ENST00000311936	1.24836	1.11524	0.00471955	0.0372469	0.04691	0.202875
chr1:53084515-53084515(+)_C_T	ENSG00000174348	PODN	ENST00000312553|ENST00000371500|ENST00000395871|ENST00000618387	0.898371	0.883276	0.174157	0.351436	0.533051	0.751612
chr17:27756860-27756860(-)_G_GT	ENSG00000007171	NOS2	ENST00000313735	0.964737	1.12257	0.231823	0.360045	0.626972	0.765679
chr4:82354069-82354069(-)_C_CA	ENSG00000138668	HNRNPD	ENST00000313899|ENST00000352301|ENST00000353341|ENST00000514671	0.935709	0.891999	1	0.243538	1	0.600442
chr6:26139112-26139113(+)_GG_AA	ENSG00000180573	H2AC6	ENST00000314088	0.806598	0.817597	0.0100159	0.00749881	0.0813272	0.0629708
chr19:7741837-7741837(-)_G_A	ENSG00000090659	CD209	ENST00000315599	1.01506	1.07231	1	0.123138	1	0.41575
chr19:7742285-7742285(-)_A_G	ENSG00000090659	CD209	ENST00000315599	1.19708	1.06494	0.0690749	0.754568	0.313469	1
chr6:137001058-137001058(-)_C_T	ENSG00000016402	IL20RA	ENST00000316649|ENST00000367748|ENST00000541547	0.798197	0.908155	0.0273278	0.622474	0.169398	0.941617
chr17:18328703-18328703(-)_G_C	ENSG00000176974	SHMT1	ENST00000316694|ENST00000352886|ENST00000354098|ENST00000580002	0.923631	0.927281	0.0584391	0.388466	0.28008	0.802511
chr17:18328483-18328483(-)_T_C	ENSG00000176974	SHMT1	ENST00000316694|ENST00000352886	0.843778	0.77732	0.0517468	0.00154382	0.254919	0.0196987
chr17:18328483-18328483(-)_T_C	ENSG00000176974	SHMT1	ENST00000580002	1.06643	1.117	1	1	1	1
chr7:100220612-100220612(+)_T_C	ENSG00000213413	PVRIG	ENST00000317271	1.22694	1.12411	0.000604657	0.0863788	0.0107041	0.340832
chr7:100220612-100220612(+)_T_C	ENSG00000066923	STAG3	ENST00000451963	1.22694	1.12411	0.000604657	0.0863788	0.0107041	0.340832
chr6:26094800-26094800(+)_A_G	ENSG00000010704	HFE	ENST00000317896|ENST00000349999|ENST00000357618|ENST00000485729	1.03912	1.02793	0.470838	1	0.884509	1
chr15:73714488-73714492(+)_TGGGG_T	ENSG00000103855	CD276	ENST00000318424	0.527233	0.633869	0.00470235	0.0064743	0.04691	0.055313
chr15:73714488-73714492(+)_TGGGG_T	ENSG00000103855	CD276	ENST00000318443	0.715867	0.700179	0.00703014	0.000771765	0.0639547	0.0126377
chr15:73714488-73714492(+)_TGGGG_T	ENSG00000103855	CD276	ENST00000559073	0.754094	0.971876	0.422871	0.0480561	0.83819	0.24151
chr22:17112795-17112795(+)_G_A	ENSG00000177663	IL17RA	ENST00000319363|ENST00000612619	1.07603	1.06976	0.410216	0.11189	0.821686	0.395362
chr22:17113247-17113247(+)_A_G	ENSG00000177663	IL17RA	ENST00000319363|ENST00000612619	1.03446	1.02971	0.910402	0.32985	1	0.729904
chr1:81991978-81991978(+)_G_A	ENSG00000117114	ADGRL2	ENST00000319517|ENST00000370713|ENST00000370715|ENST00000370717|ENST00000370728|ENST00000370730|ENST00000402328|ENST00000627151	0.761135	1.29107	0.727084	0.615253	1	0.935685
chr16:69710103-69710103(-)_T_C	ENSG00000181019	NQO1	ENST00000320623|ENST00000379047	1.03266	1.02857	0.95869	0.998467	1	1
chr14:61748163-61748163(+)_T_A	ENSG00000100644	HIF1A	ENST00000323441|ENST00000337138|ENST00000394997|ENST00000539097	1.14878	0.848979	0.939573	0.559786	1	0.921256
chr11:94416918-94416918(-)_T_A	ENSG00000020922	MRE11	ENST00000323929	1.15541	1.02548	0.948281	1	1	1
chr16:10929968-10929968(+)_T_C	ENSG00000179583	CIITA	ENST00000324288	0.831738	0.801557	0.000718443	0.000277426	0.0123853	0.00562002
chr16:10931595-10931595(+)_A_G	ENSG00000179583	CIITA	ENST00000324288	0.773815	0.9172	0.112177	0.628178	0.409965	0.949516
chr16:10931780-10931780(+)_A_G	ENSG00000179583	CIITA	ENST00000324288	0.976604	0.946027	0.71073	0.144611	1	0.46337
chr16:10926380-10926380(+)_C_G	ENSG00000179583	CIITA	ENST00000324288	0.8095	0.837137	0.00177841	0.0015041	0.0266762	0.0194445
chr16:10931634-10931634(+)_A_G	ENSG00000179583	CIITA	ENST00000324288	1.0548	1.06892	0.979256	0.816121	1	1
chr18:46836385-46836385(-)_C_CT	ENSG00000078043	PIAS2	ENST00000324794|ENST00000398654|ENST00000545673|ENST00000585916|ENST00000592212	1.06213	0.912181	0.951974	0.760394	1	1
chr1:24157001-24157001(-)_A_G	ENSG00000185436	IFNLR1	ENST00000327535	0.818752	0.77672	2.81049e-07	3.59456e-10	2.90664e-05	8.82915e-08
chr1:24156258-24156258(-)_T_G	ENSG00000185436	IFNLR1	ENST00000327535	1.01974	0.981358	0.506343	0.398324	0.92641	0.814965
chr1:24156965-24156965(-)_G_A	ENSG00000185436	IFNLR1	ENST00000327535	0.826198	0.778355	0.00148993	1.7904e-05	0.0228728	0.0010661
chr3:137011015-137011015(+)_C_CT	ENSG00000174564	IL20RB	ENST00000329582|ENST00000469964|ENST00000475972	0.877254	0.798345	0.110939	0.00340046	0.409965	0.0325901
chr15:82043103-82043103(-)_G_A	ENSG00000183496	MEX3B	ENST00000329713|ENST00000558133	1.04136	1.063	0.684759	1	0.999955	1
chr10:122643698-122643698(+)_G_A	ENSG00000187908	DMBT1	ENST00000330163|ENST00000338354|ENST00000344338|ENST00000368909|ENST00000368955|ENST00000368956|ENST00000619379	1.03893	1.01497	0.879757	0.823254	1	1
chr10:122643690-122643690(+)_G_A	ENSG00000187908	DMBT1	ENST00000330163|ENST00000338354|ENST00000344338|ENST00000368909|ENST00000368955|ENST00000368956|ENST00000619379	1.01484	0.989676	0.833953	0.960606	1	1
chr10:122643676-122643676(+)_A_G	ENSG00000187908	DMBT1	ENST00000330163|ENST00000338354|ENST00000344338|ENST00000368909|ENST00000368955|ENST00000368956|ENST00000619379	1.19128	1.03815	0.0904539	0.704066	0.361264	0.980934
chr10:122643693-122643693(+)_C_G	ENSG00000187908	DMBT1	ENST00000330163|ENST00000338354|ENST00000344338|ENST00000368909|ENST00000368955|ENST00000368956|ENST00000619379	1.11419	0.965639	0.723779	0.549687	1	0.914593
chr10:122643674-122643674(+)_C_A	ENSG00000187908	DMBT1	ENST00000330163|ENST00000338354|ENST00000344338|ENST00000368909|ENST00000368955|ENST00000368956|ENST00000619379	0.979083	0.892906	0.540862	0.223563	0.928007	0.58673
chr10:122643567-122643568(+)_GT_AG	ENSG00000187908	DMBT1	ENST00000330163|ENST00000338354|ENST00000344338|ENST00000368909|ENST00000368955|ENST00000368956|ENST00000619379	1.02598	0.905396	0.951974	0.0663784	1	0.290238
chr10:122643652-122643652(+)_C_T	ENSG00000187908	DMBT1	ENST00000330163|ENST00000338354|ENST00000344338|ENST00000368909|ENST00000368955|ENST00000368956|ENST00000619379	1.14831	1.05534	0.0886515	0.615335	0.361264	0.935685
chr10:122643696-122643696(+)_T_C	ENSG00000187908	DMBT1	ENST00000330163|ENST00000338354|ENST00000344338|ENST00000368909|ENST00000368955|ENST00000368956|ENST00000619379	1.00812	1.02525	0.930417	0.757761	1	1
chr10:122643561-122643562(+)_CT_AC	ENSG00000187908	DMBT1	ENST00000330163|ENST00000338354|ENST00000344338|ENST00000368909|ENST00000368955|ENST00000368956|ENST00000619379	1.28748	1.2806	0.000223686	0.000206455	0.00563517	0.00457896
chr10:122643655-122643655(+)_A_AT	ENSG00000187908	DMBT1	ENST00000330163|ENST00000338354|ENST00000344338|ENST00000368909|ENST00000368955|ENST00000368956|ENST00000619379	1.15532	1.02454	0.0806479	0.812891	0.343015	1
chr10:122643688-122643688(+)_T_C	ENSG00000187908	DMBT1	ENST00000330163|ENST00000338354|ENST00000344338|ENST00000368909|ENST00000368955|ENST00000368956|ENST00000619379	1.05419	1.00095	0.956744	0.990572	1	1
chr10:122643554-122643554(+)_C_T	ENSG00000187908	DMBT1	ENST00000330163|ENST00000338354|ENST00000344338|ENST00000368909|ENST00000368955|ENST00000368956|ENST00000619379	0.90935	0.890943	0.404147	0.216069	0.814511	0.584815
chr10:122643575-122643575(+)_A_G	ENSG00000187908	DMBT1	ENST00000330163|ENST00000338354|ENST00000344338|ENST00000368909|ENST00000368955|ENST00000368956|ENST00000619379	0.97494	0.971719	0.500389	0.503011	0.91808	0.888865
chr15:91293453-91293453(+)_T_C	ENSG00000185518	SV2B	ENST00000330276|ENST00000394232	0.890686	1.1816	0.590056	0.297322	0.938336	0.688959
chr22:50267037-50267037(-)_A_G	ENSG00000185386	MAPK11	ENST00000330651|ENST00000395764|ENST00000417877	1.17556	1.14533	0.101314	0.149836	0.384327	0.465343
chr17:78357139-78357139(-)_C_CA	ENSG00000184557	SOCS3	ENST00000330871	1.04119	0.996279	0.840979	0.970594	1	1
chr3:32955816-32955816(+)_A_G	ENSG00000183813	CCR4	ENST00000330953	1.17631	1.20321	0.0223231	0.0612146	0.1492	0.285716
chrX:153509287-153509287(+)_A_G	ENSG00000182492	BGN	ENST00000331595	0.900889	0.899855	0.00878327	0.0253624	0.0740735	0.158213
chr3:112464082-112464082(-)_C_T	ENSG00000186265	BTLA	ENST00000334529	1.10698	0.89003	0.700744	0.799863	1	1
chr14:92711846-92711846(-)_A_G	ENSG00000100600	LGMN	ENST00000334869|ENST00000393218|ENST00000555699|ENST00000556097|ENST00000557434|ENST00000557609	0.929921	0.866263	0.0359374	0.00353267	0.195074	0.0325901
chr14:51968368-51968368(+)_A_T	ENSG00000186469	GNG2	ENST00000335281|ENST00000556752	1.20498	1.54432	0.259759	0.0664667	0.647128	0.290238
chr14:51968368-51968368(+)_A_T	ENSG00000186469	GNG2	ENST00000556766	1.02146	0.818235	0.725652	0.60688	1	0.935685
chr15:60492024-60492024(-)_C_CAAT	ENSG00000069667	RORA	ENST00000335670	1.04141	1.06764	0.132149	0.657463	0.453181	0.968242
chr15:60497181-60497181(-)_C_T	ENSG00000069667	RORA	ENST00000335670	1.15499	1.20699	0.0977802	0.0146603	0.37897	0.109952
chr15:60492480-60492480(-)_C_A	ENSG00000069667	RORA	ENST00000335670	1.03734	1.28913	0.307586	0.0524705	0.718675	0.259886
chr15:60489540-60489540(-)_G_A	ENSG00000069667	RORA	ENST00000335670	1.07444	0.995636	0.689546	1	1	1
chr6:49492439-49492439(+)_A_G	ENSG00000031691	CENPQ	ENST00000335783	0.888142	1.07408	0.522349	0.424143	0.926996	0.830558
chr17:51162028-51162028(+)_T_C	ENSG00000239672	NME1	ENST00000336097	1.02538	1.00822	0.968912	0.707623	1	0.984061
chr17:51162028-51162028(+)_T_C	ENSG00000239672	NME1	ENST00000393196|ENST00000511355	0.959872	0.96302	0.142367	0.089139	0.471807	0.344122
chr17:51162028-51162028(+)_T_C	ENSG00000239672	NME1	ENST00000475573	1.15099	1.2204	0.00293868	0.00376945	0.0339677	0.034612
chr12:10316043-10316043(+)_A_G	ENSG00000134539	KLRD1	ENST00000336164|ENST00000350274|ENST00000381908	1.05479	1.31287	0.773812	0.0208193	1	0.135914
chr12:10315998-10315998(+)_A_G	ENSG00000134539	KLRD1	ENST00000336164|ENST00000350274|ENST00000381908	1.09187	1.03416	0.245304	0.674053	0.635913	0.972711
chr17:7312217-7312217(+)_T_C	ENSG00000132507	EIF5A	ENST00000336452|ENST00000336458|ENST00000416016|ENST00000419711|ENST00000571955|ENST00000576930	1.05231	0.815458	0.869648	0.102049	1	0.374817
chr17:7312217-7312217(+)_T_C	ENSG00000132507	EIF5A	ENST00000573542	1.03057	0.964271	0.973697	0.676476	1	0.972711
chr14:20694184-20694184(+)_G_A	ENSG00000214274	ANG	ENST00000336811|ENST00000397990	0.900108	1.01212	0.693661	0.852745	1	1
chr5:135571536-135571536(-)_C_CA	ENSG00000145824	CXCL14	ENST00000337225|ENST00000512158	0.925671	0.968665	1	0.89891	1	1
chr19:18434976-18434976(-)_G_T	ENSG00000105655	ISYNA1	ENST00000338128|ENST00000457269|ENST00000577820|ENST00000578963|ENST00000581672|ENST00000582770|ENST00000582811	1.0177	0.981684	0.760214	0.381371	1	0.795535
chr19:18435868-18435868(-)_T_C	ENSG00000105655	ISYNA1	ENST00000338128|ENST00000457269|ENST00000577820|ENST00000578963|ENST00000582770|ENST00000582811	1.0643	1.12843	0.139587	0.0104263	0.46807	0.081951
chr19:18435868-18435868(-)_T_C	ENSG00000105655	ISYNA1	ENST00000581672	0.886181	0.911703	0.534223	0.739836	0.928007	1
chr17:50381256-50381256(+)_T_A	ENSG00000154920	EME1	ENST00000338165|ENST00000393271|ENST00000511648	1.07526	1.07009	0.248868	0.274033	0.638414	0.647206
chr17:50381262-50381262(+)_C_G	ENSG00000154920	EME1	ENST00000338165|ENST00000393271|ENST00000511648	1.31544	1.20253	0.00136128	0.00149767	0.0212295	0.0194445
chr17:50381250-50381250(+)_C_G	ENSG00000154920	EME1	ENST00000338165|ENST00000393271|ENST00000511648	1.66858	1.35321	5.63699e-06	0.00018245	0.000309598	0.00457896
chr22:26525759-26525759(-)_A_G	ENSG00000128294	TPST2	ENST00000338754	0.975251	1.13848	0.832123	0.848707	1	1
chr22:26525759-26525759(-)_A_G	ENSG00000128294	TPST2	ENST00000398110|ENST00000403880	0.908981	0.965672	0.637045	0.679659	0.962443	0.973418
chr2:173224384-173224384(+)_T_C	ENSG00000091436	MAP3K20	ENST00000338983	1.33781	1.1959	0.138317	0.0518509	0.46807	0.259254
chr7:98847506-98847506(-)_G_C	ENSG00000166448	TMEM130	ENST00000339375|ENST00000345589|ENST00000416379|ENST00000450876	0.866823	0.804281	0.0291455	0.000863774	0.170958	0.0135785
chr19:10154636-10154636(-)_T_C	ENSG00000130816	DNMT1	ENST00000340748|ENST00000359526|ENST00000586799|ENST00000592705	1.06125	1.02018	0.0684203	0.643944	0.311217	0.960782
chr9:77423276-77423276(-)_T_C	ENSG00000156049	GNA14	ENST00000341700	0.773016	0.955439	0.167499	0.109061	0.530623	0.395362
chr21:33264056-33264056(+)_A_G	ENSG00000159110	IFNAR2	ENST00000342101|ENST00000342136|ENST00000404220	1.30983	1.3012	0.000207255	0.00291589	0.00563517	0.0304549
chr21:33263955-33263955(+)_A_G	ENSG00000159110	IFNAR2	ENST00000342101|ENST00000342136|ENST00000404220	0.843942	0.929314	0.114468	0.813607	0.414092	1
chr15:41843790-41843790(+)_C_T	ENSG00000168970	JMJD7-PLA2G4B	ENST00000342159|ENST00000382448|ENST00000487292	0.86997	0.91686	0.511561	0.472446	0.926996	0.854055
chr15:41843790-41843790(+)_C_T	ENSG00000243708	PLA2G4B	ENST00000452633|ENST00000458483	0.86997	0.91686	0.511561	0.472446	0.926996	0.854055
chr12:121778329-121778329(+)_T_C	ENSG00000188735	TMEM120B	ENST00000342607|ENST00000449592	1.08526	1.11391	0.257811	0.17258	0.647128	0.509602
chr12:121778358-121778358(+)_A_G	ENSG00000188735	TMEM120B	ENST00000342607|ENST00000449592	1.02708	0.971637	1	0.677413	1	0.972711
chr12:121778340-121778340(+)_A_G	ENSG00000188735	TMEM120B	ENST00000342607|ENST00000449592	1.10691	0.994397	0.342771	0.774778	0.768177	1
chr12:121778344-121778344(+)_A_G	ENSG00000188735	TMEM120B	ENST00000342607|ENST00000449592	0.908434	0.820842	0.0411945	0.0529031	0.213581	0.259886
chr12:121778330-121778330(+)_A_G	ENSG00000188735	TMEM120B	ENST00000342607|ENST00000449592	1.06784	1.11825	0.303889	0.216069	0.710884	0.584815
chr12:2857984-2857984(-)_C_CT	ENSG00000111206	FOXM1	ENST00000342628|ENST00000359843|ENST00000361953|ENST00000627656	1.10132	1.19437	0.248138	1	0.638414	1
chrX:153650781-153650781(+)_A_AG	ENSG00000130829	DUSP9	ENST00000342782|ENST00000370167	1.10904	1.12676	0.39208	1	0.799416	1
chr3:184322849-184322849(+)_G_GA	ENSG00000114867	EIF4G1	ENST00000342981|ENST00000346169|ENST00000350481|ENST00000352767|ENST00000382330|ENST00000392537|ENST00000411531|ENST00000413967|ENST00000414031|ENST00000421110|ENST00000424196|ENST00000426123|ENST00000427845|ENST00000434061|ENST00000435046|ENST00000441154|ENST00000442406|ENST00000444861|ENST00000450424	1.01996	0.982632	0.522407	0.996071	0.926996	1
chr6:32641365-32641365(+)_C_G	ENSG00000196735	HLA-DQA1	ENST00000343139|ENST00000374949|ENST00000395363|ENST00000482745|ENST00000496318	0.971464	0.957047	0.739836	0.739714	1	1
chr6:32642974-32642974(+)_A_G	ENSG00000196735	HLA-DQA1	ENST00000343139|ENST00000482745	0.920669	0.983899	0.0536079	0.658799	0.259457	0.968242
chr6:32642974-32642974(+)_A_G	ENSG00000196735	HLA-DQA1	ENST00000374949	0.973122	0.947337	0.984128	0.707623	1	0.984061
chr6:32642974-32642974(+)_A_G	ENSG00000196735	HLA-DQA1	ENST00000496318	1.03017	1.08203	0.487744	0.212552	0.907579	0.584815
chr6:32641353-32641353(+)_C_T	ENSG00000196735	HLA-DQA1	ENST00000343139|ENST00000374949|ENST00000395363|ENST00000496318	0.79664	0.881162	5.67203e-06	0.0562486	0.000309598	0.270241
chr6:32641353-32641353(+)_C_T	ENSG00000196735	HLA-DQA1	ENST00000482745	0.98007	1.04532	1	0.652397	1	0.967549
chr6:32642626-32642626(+)_C_A	ENSG00000196735	HLA-DQA1	ENST00000343139|ENST00000374949|ENST00000395363|ENST00000482745	1.02744	1.03717	0.866357	0.657638	1	0.968242
chr6:32643042-32643042(+)_C_G	ENSG00000196735	HLA-DQA1	ENST00000343139|ENST00000482745	1.16741	1.07992	0.0974231	0.14107	0.378333	0.456251
chr6:32642710-32642710(+)_C_G	ENSG00000196735	HLA-DQA1	ENST00000343139|ENST00000374949|ENST00000395363|ENST00000482745	0.894842	0.798132	0.172379	0.00219459	0.530917	0.0256689
chr6:32643279-32643279(+)_C_T	ENSG00000196735	HLA-DQA1	ENST00000343139	0.832895	0.881512	0.00771609	0.0798751	0.0682978	0.327671
chr6:32643191-32643191(+)_A_G	ENSG00000196735	HLA-DQA1	ENST00000343139|ENST00000482745	1.08389	1.05117	0.711213	0.674053	1	0.972711
chr6:32642770-32642770(+)_A_T	ENSG00000196735	HLA-DQA1	ENST00000343139|ENST00000482745	0.897795	0.894723	0.0482753	0.0034715	0.241376	0.0325901
chr6:32642770-32642770(+)_A_T	ENSG00000196735	HLA-DQA1	ENST00000374949	2.3094	2.01407	3.64691e-13	4.56144e-07	3.67085e-10	5.60202e-05
chr6:32642770-32642770(+)_A_T	ENSG00000196735	HLA-DQA1	ENST00000395363	1.05734	0.914206	0.825625	0.12248	1	0.414952
chr6:32642970-32642970(+)_G_C	ENSG00000196735	HLA-DQA1	ENST00000343139|ENST00000482745	1.02627	1.06495	0.704066	0.98157	1	1
chr6:32642970-32642970(+)_G_C	ENSG00000196735	HLA-DQA1	ENST00000374949	1.24581	1.35574	0.00124281	0.000409282	0.0198546	0.00765942
chr6:32642970-32642970(+)_G_C	ENSG00000196735	HLA-DQA1	ENST00000496318	1.00804	1.15191	0.0524488	0.000186155	0.256373	0.00457896
chr6:32643348-32643348(+)_A_C	ENSG00000196735	HLA-DQA1	ENST00000343139|ENST00000395363	0.974058	1.1519	0.618322	0.0375989	0.956038	0.202875
chr6:32643524-32643525(+)_CG_TC	ENSG00000196735	HLA-DQA1	ENST00000343139|ENST00000395363	0.703017	0.764366	0.000878583	0.000341969	0.0143868	0.00661746
chr6:32642776-32642776(+)_G_A	ENSG00000196735	HLA-DQA1	ENST00000343139|ENST00000482745	1.30447	1.19968	0.000340703	0.00176874	0.00735695	0.021859
chr6:32642776-32642776(+)_G_A	ENSG00000196735	HLA-DQA1	ENST00000374949	1.32432	1.1372	0.0346152	0.303463	0.191603	0.699888
chr6:32642776-32642776(+)_G_A	ENSG00000196735	HLA-DQA1	ENST00000395363	1.01163	0.951602	0.608697	0.428404	0.955611	0.830558
chr6:32641404-32641404(+)_C_T	ENSG00000196735	HLA-DQA1	ENST00000343139|ENST00000374949|ENST00000395363|ENST00000482745|ENST00000496318	0.846467	0.822492	0.000568318	6.4347e-05	0.0102454	0.00243157
chr6:32643368-32643368(+)_T_A	ENSG00000196735	HLA-DQA1	ENST00000343139|ENST00000395363	1.07388	1.00057	0.568775	0.451006	0.928007	0.84969
chr6:32643032-32643032(+)_C_T	ENSG00000196735	HLA-DQA1	ENST00000343139|ENST00000482745	0.916418	0.938778	0.351337	0.812891	0.776947	1
chr6:32643544-32643544(+)_T_A	ENSG00000196735	HLA-DQA1	ENST00000343139|ENST00000395363	1.12819	1.00647	0.226141	0.972098	0.61632	1
chr6:32643567-32643568(+)_CC_TA	ENSG00000196735	HLA-DQA1	ENST00000343139|ENST00000395363	0.870704	0.880152	0.0666289	0.094326	0.306618	0.361307
chr6:32643304-32643304(+)_A_C	ENSG00000196735	HLA-DQA1	ENST00000343139	0.926135	1.02697	0.562177	0.112177	0.928007	0.395362
chr6:32643304-32643304(+)_A_C	ENSG00000196735	HLA-DQA1	ENST00000395363	0.793931	0.857017	0.00549504	0.0131308	0.0520906	0.0996217
chr6:32643059-32643059(+)_C_T	ENSG00000196735	HLA-DQA1	ENST00000343139|ENST00000482745	0.930609	0.857722	0.56792	0.166209	0.928007	0.501768
chr6:32643483-32643483(+)_A_G	ENSG00000196735	HLA-DQA1	ENST00000343139|ENST00000395363	0.973852	1.01483	0.854789	0.434393	1	0.830558
chr6:32643580-32643580(+)_C_T	ENSG00000196735	HLA-DQA1	ENST00000343139|ENST00000395363	1.24074	1.31538	0.112453	0.121019	0.409965	0.411424
chr6:32641328-32641329(+)_GT_AC	ENSG00000196735	HLA-DQA1	ENST00000343139|ENST00000374949|ENST00000395363|ENST00000496318	1.039	1.08495	0.177446	0.129578	0.538088	0.427934
chr6:32641328-32641329(+)_GT_AC	ENSG00000196735	HLA-DQA1	ENST00000482745	1.0351	0.990217	0.813179	0.356802	1	0.760429
chr6:32642701-32642701(+)_C_G	ENSG00000196735	HLA-DQA1	ENST00000343139|ENST00000374949|ENST00000395363|ENST00000482745	1.02998	0.98554	0.787045	0.224208	1	0.58673
chr6:32643217-32643217(+)_C_A	ENSG00000196735	HLA-DQA1	ENST00000343139|ENST00000482745	1.02469	1.02836	0.60688	0.96644	0.954016	1
chr6:32643220-32643220(+)_C_G	ENSG00000196735	HLA-DQA1	ENST00000343139|ENST00000482745	1.05398	0.971296	0.953107	0.993389	1	1
chr6:32643029-32643029(+)_T_C	ENSG00000196735	HLA-DQA1	ENST00000343139|ENST00000482745	1.05506	1.15146	0.74391	0.067647	1	0.294085
chr6:32642624-32642624(+)_G_A	ENSG00000196735	HLA-DQA1	ENST00000343139|ENST00000374949|ENST00000395363|ENST00000482745	1.08945	1.07233	0.189069	0.214725	0.569817	0.584815
chr6:32643257-32643257(+)_T_A	ENSG00000196735	HLA-DQA1	ENST00000343139	1.12653	1.0833	0.755047	0.574502	1	0.932972
chr6:32643257-32643257(+)_T_A	ENSG00000196735	HLA-DQA1	ENST00000482745	1.29366	1.09621	0.0746368	0.825625	0.33561	1
chr6:32643574-32643574(+)_A_G	ENSG00000196735	HLA-DQA1	ENST00000343139|ENST00000395363	0.752976	0.830113	0.10669	0.163227	0.403166	0.498046
chr6:32643291-32643291(+)_A_G	ENSG00000196735	HLA-DQA1	ENST00000343139	0.929291	0.909855	0.370536	0.573965	0.783427	0.932871
chr6:32643498-32643498(+)_C_A	ENSG00000196735	HLA-DQA1	ENST00000343139|ENST00000395363	0.981894	0.960155	0.342845	0.402496	0.768177	0.814965
chr6:32643466-32643466(+)_C_T	ENSG00000196735	HLA-DQA1	ENST00000343139|ENST00000395363	1.15188	1.32698	0.00239601	0.000585365	0.0296916	0.0102724
chr6:32643404-32643404(+)_G_A	ENSG00000196735	HLA-DQA1	ENST00000343139|ENST00000395363	1.21474	1.09068	0.0181414	0.21022	0.127314	0.58345
chr6:32642704-32642704(+)_T_C	ENSG00000196735	HLA-DQA1	ENST00000343139|ENST00000374949|ENST00000395363|ENST00000482745	1.03055	1.07308	0.363286	0.317465	0.781024	0.718537
chr6:32643375-32643375(+)_G_A	ENSG00000196735	HLA-DQA1	ENST00000343139|ENST00000395363	0.804758	1.01627	0.023066	0.589185	0.153124	0.935685
chr6:32643535-32643535(+)_G_T	ENSG00000196735	HLA-DQA1	ENST00000343139|ENST00000395363	0.852416	0.921948	0.0892902	0.327985	0.361264	0.728238
chr6:32643457-32643457(+)_C_T	ENSG00000196735	HLA-DQA1	ENST00000343139|ENST00000395363	0.911003	0.969261	0.46415	0.739836	0.877496	1
chr6:32643350-32643350(+)_C_T	ENSG00000196735	HLA-DQA1	ENST00000343139|ENST00000395363	0.988093	0.896386	0.923534	0.895286	1	1
chrX:154401952-154401952(+)_T_C	ENSG00000147403	RPL10	ENST00000344746	0.814507	0.820597	0.00479058	0.0118179	0.04691	0.0900088
chrX:154401914-154401914(+)_C_G	ENSG00000147403	RPL10	ENST00000344746	1.00191	0.921514	0.845906	1	1	1
chr8:11844695-11844695(-)_G_A	ENSG00000164733	CTSB	ENST00000345125|ENST00000353047|ENST00000453527|ENST00000531551|ENST00000533455|ENST00000534510	0.916677	0.887833	0.199466	0.059912	0.582393	0.280842
chr10:113729717-113729717(+)_C_CT	ENSG00000165806	CASP7	ENST00000345633|ENST00000369315|ENST00000369318|ENST00000369321|ENST00000369331|ENST00000452490|ENST00000614447|ENST00000621345|ENST00000621607	1.10751	0.95501	0.856419	1	1	1
chr11:60469056-60469056(+)_G_GT	ENSG00000156738	MS4A1	ENST00000345732|ENST00000389939|ENST00000532073|ENST00000534668	0.978254	0.976659	0.754568	0.677941	1	0.972711
chr10:121479927-121479927(-)_G_GA	ENSG00000066468	FGFR2	ENST00000346997|ENST00000351936|ENST00000356226|ENST00000358487|ENST00000369059|ENST00000369060|ENST00000369061|ENST00000429361|ENST00000457416|ENST00000478859|ENST00000604236|ENST00000613048	0.983031	0.949921	0.772193	1	1	1
chr12:10446176-10446176(-)_G_A	ENSG00000134545	KLRC1	ENST00000347831|ENST00000359151|ENST00000408006|ENST00000544822	0.901691	0.96452	0.766417	0.950831	1	1
chr11:67662925-67662925(-)_T_C	ENSG00000132746	ALDH3B2	ENST00000349015|ENST00000530069	1.19314	1.10859	0.496156	0.248735	0.91808	0.603714
chr11:67662793-67662793(-)_A_G	ENSG00000132746	ALDH3B2	ENST00000349015|ENST00000530069	0.941753	0.924789	0.279269	0.146756	0.674987	0.46337
chr8:11844333-11844333(-)_A_C	ENSG00000164733	CTSB	ENST00000353047	0.736831	0.802963	2.57922e-05	3.65988e-07	0.000993758	4.79444e-05
chr8:11844333-11844333(-)_A_C	ENSG00000164733	CTSB	ENST00000453527	1.10854	1.19582	0.0937293	0.0132237	0.366159	0.0999407
chr8:11844333-11844333(-)_A_C	ENSG00000164733	CTSB	ENST00000531551	0.899731	0.83617	0.142367	0.0195602	0.471807	0.132795
chr5:150401768-150401768(-)_A_G	ENSG00000019582	CD74	ENST00000353334|ENST00000377795|ENST00000518797	0.997657	0.984481	0.700744	0.819655	1	1
chr12:25089661-25089661(+)_C_G	ENSG00000118308	IRAG2	ENST00000354454|ENST00000361433|ENST00000536173|ENST00000547044|ENST00000548766	0.973941	0.999562	0.71073	0.960238	1	1
chr12:25089661-25089661(+)_C_G	ENSG00000118308	IRAG2	ENST00000554272	0.858553	0.897038	0.496979	0.432619	0.91808	0.830558
chr12:124324790-124324790(-)_G_GA	ENSG00000196498	NCOR2	ENST00000356219|ENST00000404121|ENST00000404621|ENST00000405201|ENST00000429285	0.935709	0.897792	0.551545	0.0976172	0.928007	0.368172
chr1:6461156-6461156(-)_G_T	ENSG00000215788	TNFRSF25	ENST00000356876|ENST00000377782|ENST00000480393|ENST00000485036	1.13619	1.12735	0.368922	0.698801	0.783427	0.980934
chr6:26096408-26096408(+)_A_G	ENSG00000010704	HFE	ENST00000357618	0.884764	1.14381	1	0.0287013	1	0.172737
chr1:206009903-206009903(-)_A_AT	ENSG00000196188	CTSE	ENST00000358184|ENST00000360218	0.912809	1.11381	0.990423	0.107848	1	0.393175
chr18:36177087-36177087(+)_G_A	ENSG00000134759	ELP2	ENST00000358232	0.902796	0.879995	0.266774	0.699941	0.654511	0.980934
chr18:36175610-36175610(+)_A_G	ENSG00000134759	ELP2	ENST00000358232	0.97873	0.916735	0.877969	0.615335	1	0.935685
chr18:36174853-36174853(+)_T_TGC	ENSG00000134759	ELP2	ENST00000358232|ENST00000540766	0.981324	1.18196	0.94938	1	1	1
chr16:29665318-29665318(+)_A_G	ENSG00000197471	SPN	ENST00000360121|ENST00000395389	1.11107	1.01558	0.59313	0.840605	0.938336	1
chr16:29665308-29665308(+)_A_G	ENSG00000197471	SPN	ENST00000360121|ENST00000395389	1.05542	1.04823	0.808587	1	1	1
chr16:29665185-29665185(+)_A_G	ENSG00000197471	SPN	ENST00000360121|ENST00000395389	0.870186	0.837794	0.194349	0.00125046	0.579093	0.0176124
chr16:29665154-29665154(+)_A_G	ENSG00000197471	SPN	ENST00000360121|ENST00000395389	1.05261	1.04242	0.807326	0.534223	1	0.911383
chr16:29666522-29666522(+)_T_A	ENSG00000197471	SPN	ENST00000360121	1.13123	1.04404	0.0698519	0.752206	0.316265	1
chr16:29669982-29669982(+)_A_G	ENSG00000197471	SPN	ENST00000360121	0.827868	0.785858	0.460914	0.0170899	0.876763	0.123203
chr16:29665330-29665330(+)_A_G	ENSG00000197471	SPN	ENST00000360121|ENST00000395389	0.927594	0.902389	1	0.0779692	1	0.32391
chr16:29669001-29669001(+)_A_G	ENSG00000197471	SPN	ENST00000360121	0.955552	0.851591	0.618548	0.313521	0.956038	0.713868
chr16:29665124-29665124(+)_A_G	ENSG00000197471	SPN	ENST00000360121|ENST00000395389	1.04692	1.0656	0.442954	0.347276	0.857542	0.746606
chr16:29665112-29665112(+)_A_G	ENSG00000197471	SPN	ENST00000360121|ENST00000395389	0.77933	0.737744	0.00597276	3.064e-06	0.0553607	0.00024083
chr2:162016795-162016795(-)_G_GT	ENSG00000197635	DPP4	ENST00000360534|ENST00000434918	0.950508	0.999349	0.632892	0.845531	0.962443	1
chr2:190970687-190970687(-)_G_GA	ENSG00000115415	STAT1	ENST00000361099|ENST00000409465|ENST00000415035|ENST00000423282|ENST00000540176	1.23129	1.12054	0.024063	0.151969	0.156327	0.468056
chr5:43381239-43381239(-)_T_C	ENSG00000151882	CCL28	ENST00000361115|ENST00000513525	1.08263	1.02519	0.785464	0.674255	1	0.972711
chr5:43380635-43380635(-)_T_C	ENSG00000151882	CCL28	ENST00000361115	1.1878	1.18514	0.0325665	0.00116313	0.181545	0.0171846
chr8:17225748-17225748(-)_A_T	ENSG00000198791	CNOT7	ENST00000361272	1.21607	1.14003	0.29129	0.314721	0.692122	0.715772
chr12:6463980-6463980(-)_T_C	ENSG00000139190	VAMP1	ENST00000361716|ENST00000396308	1.02781	0.907678	0.773812	0.534223	1	0.911383
chr12:6463025-6463025(-)_T_C	ENSG00000139190	VAMP1	ENST00000361716	1.07854	0.941466	0.213085	0.914242	0.602463	1
chr12:6462882-6462882(-)_A_G	ENSG00000139190	VAMP1	ENST00000361716|ENST00000535180	0.992603	1.0944	0.973697	0.414267	1	0.820738
chr12:6463421-6463421(-)_G_C	ENSG00000139190	VAMP1	ENST00000361716	0.763717	0.754764	0.00207802	4.67481e-05	0.0296916	0.00208773
chr12:6463895-6463895(-)_A_G	ENSG00000139190	VAMP1	ENST00000361716	0.919847	0.90229	0.880565	0.754568	1	1
chr12:6463895-6463895(-)_A_G	ENSG00000139190	VAMP1	ENST00000396308	0.965972	1.09073	0.750929	0.800895	1	1
chr12:6464583-6464583(-)_C_T	ENSG00000139190	VAMP1	ENST00000361716	1.15752	1.01209	0.0298238	0.973697	0.171509	1
chr17:6774068-6774068(+)_C_CA	ENSG00000132530	XAF1	ENST00000361842	0.817226	1.0017	0.303875	0.307586	0.710884	0.703351
chr17:6774068-6774068(+)_C_CA	ENSG00000132530	XAF1	ENST00000571217	1.00609	0.894822	0.954626	0.398382	1	0.814965
chr1:228148952-228148952(+)_T_A	ENSG00000143774	GUK1	ENST00000366716	1.04278	0.953481	0.422301	0.0887338	0.83819	0.343909
chr1:228148952-228148952(+)_T_A	ENSG00000143774	GUK1	ENST00000366728|ENST00000391865	1.08572	1.09019	0.363231	0.344732	0.781024	0.746034
chr6:150020124-150020124(-)_C_T	ENSG00000155918	RAET1L	ENST00000367341	0.937914	0.987944	1	0.822994	1	1
chr1:186673297-186673297(-)_A_G	ENSG00000073756	PTGS2	ENST00000367468	0.879431	1.03395	0.903181	0.0172422	1	0.123203
chr1:182574040-182574040(-)_G_A	ENSG00000135828	RNASEL	ENST00000367559	1.22128	1.22279	0.314724	0.378792	0.732008	0.795535
chr1:158184206-158184206(+)_T_C	ENSG00000158473	CD1D	ENST00000368171	0.859696	0.915643	0.0841288	0.641177	0.353989	0.960782
chr1:154583325-154583325(-)_T_C	ENSG00000160710	ADAR	ENST00000368471|ENST00000368474	1.19319	1.27431	4.13722e-05	0.000590728	0.00135494	0.0102724
chr1:154582382-154582382(-)_A_G	ENSG00000160710	ADAR	ENST00000368471|ENST00000368474	1.23138	1.10816	0.0517622	0.184821	0.254919	0.538832
chr1:153661814-153661814(+)_A_T	ENSG00000143553	SNAPIN	ENST00000368685	1.04436	1.07521	0.667561	0.780002	0.982668	1
chr1:151874634-151874634(-)_T_C	ENSG00000159445	THEM4	ENST00000368814|ENST00000471464	0.986825	0.947418	1	1	1	1
chr1:150731007-150731007(-)_T_C	ENSG00000163131	CTSS	ENST00000368985|ENST00000472977|ENST00000607427	0.688979	1.0144	0.151745	0.912691	0.489621	1
chr1:150731937-150731937(-)_T_C	ENSG00000163131	CTSS	ENST00000368985	0.961281	1.1043	1	0.128116	1	0.427579
chr1:150732005-150732005(-)_T_C	ENSG00000163131	CTSS	ENST00000368985	0.928571	0.919089	0.869982	0.73185	1	1
chr1:150731942-150731942(-)_T_C	ENSG00000163131	CTSS	ENST00000368985	1.04816	0.958706	0.54248	0.267493	0.928007	0.636348
chr1:150732000-150732000(-)_T_C	ENSG00000163131	CTSS	ENST00000368985	0.940659	0.948504	0.676476	1	0.993479	1
chr1:150732111-150732111(-)_T_C	ENSG00000163131	CTSS	ENST00000368985	1.03375	0.993061	0.251555	0.890878	0.644467	1
chr1:150732109-150732109(-)_T_C	ENSG00000163131	CTSS	ENST00000368985	0.879132	0.921302	0.0760511	0.50017	0.340411	0.888865
chr1:150732129-150732129(-)_T_C	ENSG00000163131	CTSS	ENST00000368985	1.23132	1.18427	0.0528834	0.147752	0.257218	0.46337
chr1:150732676-150732676(-)_T_C	ENSG00000163131	CTSS	ENST00000368985|ENST00000448301	1.01066	1.01418	0.691137	0.766194	1	1
chr1:150732178-150732178(-)_T_C	ENSG00000163131	CTSS	ENST00000368985	1.29758	1.24837	3.135e-06	3.00924e-05	0.000228159	0.00148631
chr10:104031704-104031704(-)_A_AT	ENSG00000065618	COL17A1	ENST00000369733	0.925621	0.9734	0.960606	0.527415	1	0.9083
chr1:107572523-107572523(-)_T_C	ENSG00000134215	VAV3	ENST00000370056|ENST00000527011	0.889339	0.755978	0.10119	0.0231564	0.384327	0.145841
chr10:100361792-100361792(+)_C_CT	ENSG00000099194	SCD	ENST00000370355	1.07861	0.668557	1	0.371502	1	0.784753
chr10:100361791-100361791(+)_T_TGAA	ENSG00000099194	SCD	ENST00000370355	1.57464	0.84488	0.413704	0.213342	0.827829	0.584815
chrX:133535834-133535834(-)_A_T	ENSG00000147257	GPC3	ENST00000370818|ENST00000394299	0.866204	0.788029	0.00990513	3.91596e-05	0.0811413	0.0017895
chr10:95872678-95872678(+)_C_CA	ENSG00000138185	ENTPD1	ENST00000371207|ENST00000543964	0.873643	0.775654	0.381338	0.0172121	0.79638	0.123203
chr10:95872325-95872325(+)_C_T	ENSG00000138185	ENTPD1	ENST00000371207|ENST00000543964	1.12615	1.1257	0.0297618	0.0479649	0.171509	0.24151
chr1:56713724-56713725(+)_AT_A	ENSG00000162409	PRKAA2	ENST00000371244|ENST00000610361	0.959219	0.982777	0.769737	0.979256	1	1
chr1:53088030-53088030(-)_A_G	ENSG00000162383	SLC1A7	ENST00000371494|ENST00000611397|ENST00000620288|ENST00000620347	0.901755	0.943562	0.346294	0.556675	0.771943	0.919989
chr9:134842635-134842635(+)_A_G	ENSG00000130635	COL5A1	ENST00000371817|ENST00000618395	1.17219	1.12819	0.444613	0.0684025	0.859061	0.295409
chr9:134842679-134842679(+)_A_AT	ENSG00000130635	COL5A1	ENST00000371817|ENST00000618395	0.999452	0.969064	0.48137	0.365761	0.898282	0.776156
chr9:134842725-134842725(+)_C_CA	ENSG00000130635	COL5A1	ENST00000371817|ENST00000618395	1.58251	0.945393	0.429819	0.439988	0.83819	0.833728
chr20:46129517-46129517(+)_C_A	ENSG00000101017	CD40	ENST00000372276|ENST00000372285|ENST00000620709	0.955845	0.976495	0.681157	0.688719	0.998116	0.977842
chr10:79556699-79556700(-)_CC_AT	ENSG00000185303	SFTPA2	ENST00000372325	0.939581	1.06463	0.242859	0.0526345	0.635913	0.259886
chr10:73917496-73917496(+)_G_A	ENSG00000122861	PLAU	ENST00000372764	0.674381	1.30985	0.195178	1	0.579588	1
chr10:73917496-73917496(+)_G_A	ENSG00000122861	PLAU	ENST00000446342	1.25006	1.45995	0.112101	0.0697741	0.409965	0.299358
chr6:37174810-37174810(+)_C_CA	ENSG00000137193	PIM1	ENST00000373509	0.809741	1.03485	0.51405	0.369788	0.926996	0.783011
chr20:37517746-37517746(-)_T_C	ENSG00000166619	BLCAP	ENST00000373537|ENST00000397137|ENST00000414542	1.08305	1.03434	0.00991039	0.0883867	0.0811413	0.343909
chr6:36140552-36140552(+)_C_G	ENSG00000156711	MAPK13	ENST00000373766	1.1339	1.05129	0.015442	0.471452	0.114504	0.854055
chr10:52317382-52317383(+)_TG_AA	ENSG00000107984	DKK 1.00	ENST00000373970	1.01839	0.905776	0.967458	0.0590549	1	0.280842
chr6:32978197-32978197(+)_G_GA	ENSG00000204256	BRD2	ENST00000374825|ENST00000374831|ENST00000395287|ENST00000449025|ENST00000449085|ENST00000482914	1.05273	1.14799	0.171817	0.712023	0.530917	0.985993
chr6:32978197-32978197(+)_G_GA	ENSG00000204256	BRD2	ENST00000495733	1.29761	1.19815	0.00292509	0.00257301	0.0339677	0.0290523
chr6:32978197-32978197(+)_G_GA	ENSG00000204256	BRD2	ENST00000607833	0.960028	0.922449	1	0.28614	1	0.671763
chr6:32828188-32828188(-)_G_A	ENSG00000204267	TAP2	ENST00000374897|ENST00000620123	1.27435	1.13522	0.0705475	0.338614	0.317949	0.742608
chr6:32828569-32828569(-)_T_C	ENSG00000204267	TAP2	ENST00000374897|ENST00000620123	0.989355	1.0941	0.143967	0.5782	0.47324	0.935124
chr6:32828744-32828744(-)_C_T	ENSG00000204267	TAP2	ENST00000374897|ENST00000620123	1.06898	0.999543	1	0.807326	1	1
chr6:32825746-32825746(-)_G_A	ENSG00000204267	TAP2	ENST00000374897|ENST00000620123	0.816417	1.21827	0.526862	0.476633	0.928007	0.858464
chr6:32826899-32826899(-)_T_C	ENSG00000204267	TAP2	ENST00000374897|ENST00000620123	0.804237	0.914021	0.0288956	0.568775	0.170958	0.931369
chr6:32828876-32828876(-)_C_A	ENSG00000204267	TAP2	ENST00000374897	0.986642	1.05677	0.774686	0.499937	1	0.888865
chr6:32828876-32828876(-)_C_A	ENSG00000204267	TAP2	ENST00000620123	0.961973	1.02619	0.569083	0.893755	0.928007	1
chr6:32746662-32746662(+)_C_T	ENSG00000237541	HLA-DQA2	ENST00000374940	0.962341	0.861221	0.170191	0.0498793	0.530917	0.250033
chr6:32746672-32746672(+)_C_G	ENSG00000237541	HLA-DQA2	ENST00000374940	0.977721	0.978373	0.929903	0.578529	1	0.935124
chr6:32746610-32746610(+)_A_G	ENSG00000237541	HLA-DQA2	ENST00000374940	1.31906	1.13552	0.000711424	0.190828	0.0123853	0.54741
chr6:32746659-32746659(+)_T_C	ENSG00000237541	HLA-DQA2	ENST00000374940	1.08268	1.19131	0.27878	0.284531	0.674987	0.668784
chr6:32746600-32746600(+)_G_C	ENSG00000237541	HLA-DQA2	ENST00000374940	0.938074	0.977149	0.28758	1	0.685794	1
chr6:32746622-32746622(+)_A_C	ENSG00000237541	HLA-DQA2	ENST00000374940	1.12091	1.13905	0.0199999	0.0196887	0.137894	0.132795
chr6:32659823-32659823(-)_G_T	ENSG00000179344	HLA-DQB1	ENST00000374943|ENST00000399079|ENST00000399082|ENST00000399084|ENST00000434651	0.952794	0.986623	0.644948	0.923307	0.963743	1
chr6:32660215-32660215(-)_T_C	ENSG00000179344	HLA-DQB1	ENST00000374943	1.0219	1.04944	0.667614	0.892932	0.982668	1
chr6:32660215-32660215(-)_T_C	ENSG00000179344	HLA-DQB1	ENST00000399079|ENST00000399082	1.04614	1.01778	0.194504	0.400048	0.579093	0.814965
chr6:32660215-32660215(-)_T_C	ENSG00000179344	HLA-DQB1	ENST00000399084|ENST00000434651|ENST00000484729	0.883619	0.916785	0.0115256	0.305045	0.0891647	0.700249
chr6:32659486-32659486(-)_T_C	ENSG00000179344	HLA-DQB1	ENST00000374943|ENST00000399079|ENST00000399082|ENST00000399084|ENST00000434651	1.53157	1.39073	0.0933817	0.0751603	0.365528	0.315577
chr6:32659522-32659522(-)_A_T	ENSG00000179344	HLA-DQB1	ENST00000374943|ENST00000399079|ENST00000399082|ENST00000399084|ENST00000434651	0.962029	1.15058	0.225002	0.600714	0.614922	0.935685
chr6:32659875-32659875(-)_C_G	ENSG00000179344	HLA-DQB1	ENST00000374943|ENST00000399079|ENST00000399082|ENST00000399084|ENST00000434651	0.70659	0.739918	0.0024897	0.00642601	0.0296916	0.055313
chr6:32659575-32659575(-)_A_G	ENSG00000179344	HLA-DQB1	ENST00000374943|ENST00000399079|ENST00000399082|ENST00000399084|ENST00000434651	1.05884	0.922546	0.794103	0.535698	1	0.911383
chr6:32659533-32659533(-)_C_T	ENSG00000179344	HLA-DQB1	ENST00000374943|ENST00000399079|ENST00000399082|ENST00000399084|ENST00000434651	0.891234	0.969419	0.87431	0.993002	1	1
chr6:32659805-32659805(-)_T_G	ENSG00000179344	HLA-DQB1	ENST00000374943|ENST00000399079|ENST00000399082|ENST00000399084|ENST00000434651	1.03777	0.996	0.565786	0.923307	0.928007	1
chr6:32659679-32659679(-)_G_A	ENSG00000179344	HLA-DQB1	ENST00000374943|ENST00000399079|ENST00000399082|ENST00000399084|ENST00000434651	0.922471	1.03942	0.124446	0.956744	0.432807	1
chr6:32660190-32660190(-)_A_G	ENSG00000179344	HLA-DQB1	ENST00000374943|ENST00000399079|ENST00000399082|ENST00000399084|ENST00000434651|ENST00000484729	1.10022	1.00504	0.0798751	0.390433	0.343015	0.802511
chr6:32659937-32659937(-)_T_G	ENSG00000179344	HLA-DQB1	ENST00000374943|ENST00000399079|ENST00000399082|ENST00000399084|ENST00000434651	0.951314	0.965014	0.566963	0.0819955	0.928007	0.32834
chr6:32659588-32659588(-)_T_C	ENSG00000179344	HLA-DQB1	ENST00000374943|ENST00000399079|ENST00000399082|ENST00000399084|ENST00000434651	0.922649	1.06974	0.633713	0.594093	0.962443	0.935685
chr6:32660007-32660007(-)_C_T	ENSG00000179344	HLA-DQB1	ENST00000374943|ENST00000399079|ENST00000399082|ENST00000399084|ENST00000434651	0.939355	0.937386	0.657638	0.522539	0.972299	0.904951
chr6:32661450-32661450(-)_C_T	ENSG00000179344	HLA-DQB1	ENST00000374943|ENST00000399084|ENST00000434651|ENST00000484729	1.14958	1.06876	0.298743	0.342825	0.704538	0.745144
chr6:32660181-32660181(-)_T_C	ENSG00000179344	HLA-DQB1	ENST00000374943|ENST00000399079|ENST00000399082|ENST00000399084|ENST00000434651|ENST00000484729	0.936856	0.977119	0.547094	0.813179	0.928007	1
chr6:32660157-32660157(-)_G_A	ENSG00000179344	HLA-DQB1	ENST00000374943|ENST00000399079|ENST00000399082|ENST00000399084|ENST00000434651|ENST00000484729	0.92299	0.878522	0.371978	0.0377874	0.783427	0.202875
chr6:32660245-32660245(-)_A_G	ENSG00000179344	HLA-DQB1	ENST00000374943	0.955448	1.01695	0.960238	0.833953	1	1
chr6:32660245-32660245(-)_A_G	ENSG00000179344	HLA-DQB1	ENST00000399079|ENST00000399082	1.00087	1.01394	0.839233	0.605157	1	0.935685
chr6:32660245-32660245(-)_A_G	ENSG00000179344	HLA-DQB1	ENST00000399084|ENST00000434651|ENST00000484729	1.06799	1.10632	1	0.0528952	1	0.259886
chr6:32661978-32661978(-)_G_A	ENSG00000179344	HLA-DQB1	ENST00000374943|ENST00000399084|ENST00000434651|ENST00000484729	0.981229	1.03523	0.97328	1	1	1
chr6:32661978-32661978(-)_G_A	ENSG00000179344	HLA-DQB1	ENST00000399079|ENST00000399082	0.88277	0.963468	0.46415	1	0.877496	1
chr6:32659936-32659937(-)_GT_AG	ENSG00000179344	HLA-DQB1	ENST00000374943|ENST00000399079|ENST00000399082|ENST00000399084|ENST00000434651	0.922801	0.976845	0.568775	0.0886515	0.928007	0.343909
chr6:32659585-32659585(-)_A_C	ENSG00000179344	HLA-DQB1	ENST00000374943|ENST00000399079|ENST00000399082|ENST00000399084|ENST00000434651	1.03345	0.978833	0.960817	0.411343	1	0.820738
chr6:32659657-32659657(-)_A_C	ENSG00000179344	HLA-DQB1	ENST00000374943|ENST00000399079|ENST00000399082|ENST00000399084|ENST00000434651	1.26356	1.2159	0.00554042	0.121229	0.0520906	0.411424
chr6:32660179-32660179(-)_C_G	ENSG00000179344	HLA-DQB1	ENST00000374943|ENST00000399079|ENST00000399082|ENST00000399084|ENST00000434651|ENST00000484729	1.01874	1.14016	1	0.234521	1	0.593095
chr6:32661987-32661987(-)_C_T	ENSG00000179344	HLA-DQB1	ENST00000374943|ENST00000399084|ENST00000434651|ENST00000484729	1.2182	1.09392	0.00740988	0.111133	0.0661837	0.395362
chr6:32661987-32661987(-)_C_T	ENSG00000179344	HLA-DQB1	ENST00000399079|ENST00000399082	1.24298	1.16568	0.00360539	0.0081423	0.0389263	0.0675089
chr6:32659544-32659544(-)_T_G	ENSG00000179344	HLA-DQB1	ENST00000374943|ENST00000399079|ENST00000399082|ENST00000399084|ENST00000434651	1.00417	1.00273	0.326469	0.572927	0.745944	0.93199
chr6:32659617-32659617(-)_C_T	ENSG00000179344	HLA-DQB1	ENST00000374943|ENST00000399079|ENST00000399082|ENST00000399084|ENST00000434651	1.03647	0.924307	0.740116	0.00343969	1	0.0325901
chr6:32659664-32659664(-)_A_C	ENSG00000179344	HLA-DQB1	ENST00000374943|ENST00000399079|ENST00000399082|ENST00000399084|ENST00000434651	0.833097	0.971049	0.38658	0.170362	0.798839	0.509532
chr6:32659609-32659609(-)_C_T	ENSG00000179344	HLA-DQB1	ENST00000374943|ENST00000399079|ENST00000399082|ENST00000399084|ENST00000434651	1.00206	1.21737	0.566305	0.0204507	0.928007	0.134974
chr6:32660035-32660035(-)_C_G	ENSG00000179344	HLA-DQB1	ENST00000374943|ENST00000399079|ENST00000399082|ENST00000399084|ENST00000434651	0.712983	0.74072	0.0115218	0.00343546	0.0891647	0.0325901
chr6:32659970-32659970(-)_A_G	ENSG00000179344	HLA-DQB1	ENST00000374943|ENST00000399079|ENST00000399082|ENST00000399084|ENST00000434651	0.965682	0.930775	0.424143	0.0651774	0.83819	0.290238
chr6:32659590-32659590(-)_T_C	ENSG00000179344	HLA-DQB1	ENST00000374943|ENST00000399079|ENST00000399082|ENST00000399084|ENST00000434651	0.779449	0.798954	0.0391525	0.0411271	0.204071	0.216082
chr6:32660017-32660018(-)_CA_TG	ENSG00000179344	HLA-DQB1	ENST00000374943|ENST00000399079|ENST00000399082|ENST00000399084|ENST00000434651	0.832744	0.851722	0.00470373	0.00131073	0.04691	0.0177627
chr6:32659613-32659613(-)_T_C	ENSG00000179344	HLA-DQB1	ENST00000374943|ENST00000399079|ENST00000399082|ENST00000399084|ENST00000434651	1.06101	0.92655	0.975132	1	1	1
chr6:32660199-32660199(-)_G_A	ENSG00000179344	HLA-DQB1	ENST00000374943|ENST00000399079|ENST00000399082|ENST00000399084|ENST00000434651|ENST00000484729	1.0143	0.896434	0.958842	1	1	1
chr6:32659858-32659858(-)_T_G	ENSG00000179344	HLA-DQB1	ENST00000374943|ENST00000399079|ENST00000399082|ENST00000399084|ENST00000434651	0.659086	0.694978	0.000361085	2.38387e-05	0.00739096	0.00123271
chr6:32659515-32659515(-)_A_G	ENSG00000179344	HLA-DQB1	ENST00000374943|ENST00000399079|ENST00000399082|ENST00000399084|ENST00000434651	0.844798	1.17622	0.335216	0.187762	0.757996	0.540985
chr6:32661384-32661384(-)_A_G	ENSG00000179344	HLA-DQB1	ENST00000374943	0.884787	0.962271	0.329835	0.520038	0.750145	0.904951
chr6:32661384-32661384(-)_A_G	ENSG00000179344	HLA-DQB1	ENST00000399084|ENST00000434651|ENST00000484729	0.931517	0.968878	0.141046	0.270044	0.470552	0.640092
chr6:32660073-32660075(-)_TGG_CAA	ENSG00000179344	HLA-DQB1	ENST00000374943|ENST00000399079|ENST00000399082|ENST00000399084|ENST00000434651	0.980762	1.00412	0.9133	0.615527	1	0.935685
chr6:32660066-32660066(-)_A_AT	ENSG00000179344	HLA-DQB1	ENST00000374943|ENST00000399079|ENST00000399082|ENST00000399084|ENST00000434651	0.977984	0.981379	1	0.663894	1	0.972095
chr6:32660146-32660146(-)_A_G	ENSG00000179344	HLA-DQB1	ENST00000374943|ENST00000399079|ENST00000399082|ENST00000399084|ENST00000434651	1.05894	1.02893	0.460914	0.812891	0.876763	1
chr6:32660146-32660146(-)_A_G	ENSG00000179344	HLA-DQB1	ENST00000484729	2.24718	1.96046	0.00918886	0.0155248	0.0768345	0.115554
chr6:32660075-32660075(-)_G_A	ENSG00000179344	HLA-DQB1	ENST00000374943|ENST00000399079|ENST00000399082|ENST00000399084|ENST00000434651	1.05716	1.13104	0.210801	0.0197334	0.600289	0.132795
chr6:32659683-32659683(-)_T_G	ENSG00000179344	HLA-DQB1	ENST00000374943|ENST00000399079|ENST00000399082|ENST00000399084|ENST00000434651	1.05302	0.994478	0.149836	0.766417	0.485856	1
chr6:32659619-32659619(-)_C_T	ENSG00000179344	HLA-DQB1	ENST00000374943|ENST00000399079|ENST00000399082|ENST00000399084|ENST00000434651	0.84968	0.860897	0.00321279	0.207685	0.0353871	0.579689
chr6:32660068-32660068(-)_C_CA	ENSG00000179344	HLA-DQB1	ENST00000374943|ENST00000399079|ENST00000399082|ENST00000399084|ENST00000434651	1.06327	1.0448	0.3159	0.91381	0.732008	1
chr6:32659673-32659673(-)_G_A	ENSG00000179344	HLA-DQB1	ENST00000374943|ENST00000399079|ENST00000399082|ENST00000399084|ENST00000434651	1.2875	1.15503	0.00245444	0.00238866	0.0296916	0.0271313
chr6:32660129-32660129(-)_T_C	ENSG00000179344	HLA-DQB1	ENST00000374943|ENST00000399079|ENST00000399082|ENST00000399084|ENST00000434651	0.985656	0.907861	0.848547	0.248734	1	0.603714
chr6:32660129-32660129(-)_T_C	ENSG00000179344	HLA-DQB1	ENST00000484729	0.895528	0.915704	0.619025	0.366736	0.956038	0.777386
chr6:32660056-32660056(-)_A_G	ENSG00000179344	HLA-DQB1	ENST00000374943|ENST00000399079|ENST00000399082|ENST00000399084|ENST00000434651	1.1085	1.03787	0.97144	0.675271	1	0.972711
chr6:32659714-32659714(-)_T_TG	ENSG00000179344	HLA-DQB1	ENST00000374943|ENST00000399079|ENST00000399082|ENST00000399084|ENST00000434651	0.802578	0.913872	0.0266196	0.703741	0.167652	0.980934
chr6:32660000-32660000(-)_G_C	ENSG00000179344	HLA-DQB1	ENST00000374943|ENST00000399079|ENST00000399082|ENST00000399084|ENST00000434651	1.02719	1.07783	0.593563	0.404147	0.938336	0.814965
chr6:32659602-32659602(-)_T_C	ENSG00000179344	HLA-DQB1	ENST00000374943|ENST00000399079|ENST00000399082|ENST00000399084|ENST00000434651	1.1631	1.1244	0.0432554	0.288599	0.220199	0.672713
chr6:32659796-32659796(-)_C_G	ENSG00000179344	HLA-DQB1	ENST00000374943|ENST00000399079|ENST00000399082|ENST00000399084|ENST00000434651	1.16215	1.15078	0.092147	0.0331364	0.364324	0.185507
chr6:32660192-32660192(-)_C_T	ENSG00000179344	HLA-DQB1	ENST00000374943|ENST00000399079|ENST00000399082|ENST00000399084|ENST00000434651|ENST00000484729	1.14683	1.11054	0.000334445	0.0287455	0.00735695	0.172737
chr6:32659869-32659869(-)_A_G	ENSG00000179344	HLA-DQB1	ENST00000374943|ENST00000399079|ENST00000399082|ENST00000399084|ENST00000434651	0.958406	1.16537	0.923534	0.589174	1	0.935685
chr6:32659784-32659784(-)_T_C	ENSG00000179344	HLA-DQB1	ENST00000374943|ENST00000399079|ENST00000399082|ENST00000399084|ENST00000434651	0.675354	0.747858	1.10042e-08	6.05154e-11	1.35145e-06	1.69876e-08
chr6:32660018-32660018(-)_A_G	ENSG00000179344	HLA-DQB1	ENST00000374943|ENST00000399079|ENST00000399082|ENST00000399084|ENST00000434651	0.777776	0.96219	0.0173937	0.524089	0.124452	0.904951
chr6:32659708-32659708(-)_T_C	ENSG00000179344	HLA-DQB1	ENST00000374943|ENST00000399079|ENST00000399082|ENST00000399084|ENST00000434651	1.09109	1.02766	0.847888	0.926542	1	1
chr6:32659740-32659740(-)_T_G	ENSG00000179344	HLA-DQB1	ENST00000374943|ENST00000399079|ENST00000399082|ENST00000399084|ENST00000434651	0.968333	0.921463	0.904821	0.51075	1	0.894496
chr6:32659758-32659758(-)_G_T	ENSG00000179344	HLA-DQB1	ENST00000374943|ENST00000399079|ENST00000399082|ENST00000399084|ENST00000434651	1.02039	1.09656	0.736936	0.111843	1	0.395362
chr6:32642927-32642928(+)_TG_CC	ENSG00000196735	HLA-DQA1	ENST00000374949	1.2509	1.17108	0.0814798	0.0370007	0.345805	0.202875
chr6:32642913-32642914(+)_CC_GG	ENSG00000196735	HLA-DQA1	ENST00000374949	0.686149	0.792664	3.44453e-06	0.00754818	0.000241732	0.0631156
chr6:32517573-32517573(-)_G_A	ENSG00000198502	HLA-DRB5	ENST00000374975	0.968894	1.0223	0.951974	0.970594	1	1
chr6:32517591-32517592(-)_AT_GA	ENSG00000198502	HLA-DRB5	ENST00000374975	1.17484	1.08207	0.00084563	0.0577875	0.0143868	0.276957
chr6:32517546-32517546(-)_T_A	ENSG00000198502	HLA-DRB5	ENST00000374975	0.995029	0.99961	0.636416	0.839233	0.962443	1
chr6:32517379-32517379(-)_A_AT	ENSG00000198502	HLA-DRB5	ENST00000374975	0.738416	0.80733	0.000868268	0.00147557	0.0143868	0.0194445
chr6:32517488-32517488(-)_A_G	ENSG00000198502	HLA-DRB5	ENST00000374975	1.08465	1.00831	0.482478	0.347151	0.899497	0.746606
chr6:32517517-32517517(-)_T_A	ENSG00000198502	HLA-DRB5	ENST00000374975	1.23132	1.08077	0.00291808	0.216758	0.0339677	0.58582
chr6:32517404-32517404(-)_A_G	ENSG00000198502	HLA-DRB5	ENST00000374975	1.01187	0.986529	0.714096	0.579393	1	0.935124
chr6:32517535-32517535(-)_A_G	ENSG00000198502	HLA-DRB5	ENST00000374975	0.868832	0.868579	0.0466645	0.00292196	0.234516	0.0304549
chr6:32517491-32517494(-)_CCGT_C	ENSG00000198502	HLA-DRB5	ENST00000374975	0.739026	0.826064	0.00248249	0.00148381	0.0296916	0.0194445
chr6:32444803-32444803(+)_T_C	ENSG00000204287	HLA-DRA	ENST00000374982|ENST00000395388	0.824016	0.836048	2.32524e-05	6.07478e-05	0.000932467	0.00243157
chr13:113147423-113147423(+)_C_T	ENSG00000126218	F10	ENST00000375551|ENST00000375559|ENST00000409306	1.18936	1.11392	0.00641007	0.115437	0.0585851	0.402188
chr13:113147423-113147423(+)_C_T	ENSG00000126218	F10	ENST00000410083	1.10462	1.08197	0.195261	0.486809	0.579588	0.870409
chr13:110149591-110149591(-)_T_TA	ENSG00000187498	COL4A1	ENST00000375820	0.84998	1.01023	0.241539	0.639539	0.635374	0.960288
chr13:101715706-101715706(+)_G_T	ENSG00000198542	ITGBL1	ENST00000376162|ENST00000376180|ENST00000618057|ENST00000622834	0.897884	0.910099	0.387833	0.580114	0.798839	0.935124
chr6:31269385-31269385(-)_C_G	ENSG00000204525	HLA-C	ENST00000376228|ENST00000376237	1.01533	1.04385	0.913136	0.806818	1	1
chr6:31269385-31269385(-)_C_G	ENSG00000204525	HLA-C	ENST00000383329	1.10938	1.03824	0.138965	0.537414	0.46807	0.91351
chr6:31268845-31268845(-)_C_A	ENSG00000204525	HLA-C	ENST00000376228|ENST00000376237|ENST00000383329	0.892884	0.891912	0.428421	0.217972	0.83819	0.58582
chr6:31268790-31268790(-)_T_C	ENSG00000204525	HLA-C	ENST00000376228|ENST00000376237|ENST00000383329	0.667498	0.80189	0.00322355	0.13214	0.0353871	0.433481
chr6:31268945-31268945(-)_C_T	ENSG00000204525	HLA-C	ENST00000376228|ENST00000376237|ENST00000383329	1.10594	1.00234	0.736936	0.805763	1	1
chr6:31271180-31271180(-)_A_C	ENSG00000204525	HLA-C	ENST00000376228|ENST00000376237|ENST00000383329|ENST00000415537	1.03147	0.992118	0.976946	0.869648	1	1
chr6:31270358-31270358(-)_G_A	ENSG00000204525	HLA-C	ENST00000376228|ENST00000376237|ENST00000383329	0.948608	0.933954	0.612801	0.507396	0.955611	0.892598
chr6:31268913-31268913(-)_T_G	ENSG00000204525	HLA-C	ENST00000376228|ENST00000376237|ENST00000383329	0.953755	1.05219	0.65859	0.903181	0.972299	1
chr6:31269994-31269994(-)_G_A	ENSG00000204525	HLA-C	ENST00000376228|ENST00000376237	1.0536	0.949417	0.906527	0.98492	1	1
chr6:31269994-31269994(-)_G_A	ENSG00000204525	HLA-C	ENST00000383329	1.00079	1.00528	0.997344	0.899186	1	1
chr6:31268866-31268866(-)_T_C	ENSG00000204525	HLA-C	ENST00000376228|ENST00000376237|ENST00000383329	1.03454	1.04988	0.745471	0.332869	1	0.731641
chr6:31268938-31268939(-)_GC_G	ENSG00000204525	HLA-C	ENST00000376228|ENST00000376237|ENST00000383329	1.10907	1.11662	0.146349	0.017514	0.478496	0.123795
chr6:31269990-31269990(-)_T_C	ENSG00000204525	HLA-C	ENST00000376228|ENST00000376237	1.05339	1.1265	0.478894	1	0.895364	1
chr6:31269990-31269990(-)_T_C	ENSG00000204525	HLA-C	ENST00000383329	0.943963	1.1564	1	1	1	1
chr6:31270361-31270361(-)_C_T	ENSG00000204525	HLA-C	ENST00000376228|ENST00000376237|ENST00000383329	1.07503	1.09674	0.465319	0.0648653	0.877496	0.290238
chr6:31269992-31269992(-)_G_A	ENSG00000204525	HLA-C	ENST00000376228|ENST00000376237	0.794789	0.839005	0.123398	0.0307364	0.432807	0.180816
chr6:31269992-31269992(-)_G_A	ENSG00000204525	HLA-C	ENST00000383329	0.884803	0.859807	0.0113881	0.0341098	0.0891647	0.189874
chr6:31270370-31270370(-)_C_G	ENSG00000204525	HLA-C	ENST00000376228|ENST00000376237|ENST00000383329	1.75507	1.54149	0.00869111	0.00208117	0.0738953	0.0250889
chr1:12207356-12207356(+)_G_GT	ENSG00000028137	TNFRSF1B	ENST00000376259	1.1905	1.12489	0.008585	0.134669	0.0738953	0.438846
chr6:31115392-31115392(-)_G_A	ENSG00000204539	CDSN	ENST00000376288	1.00414	0.983276	0.895354	1	1	1
chr6:31115245-31115245(-)_C_T	ENSG00000204539	CDSN	ENST00000376288	0.896585	0.959944	0.0372559	1	0.200878	1
chr6:31115379-31115379(-)_A_G	ENSG00000204539	CDSN	ENST00000376288	0.877718	0.955202	0.0517622	0.329408	0.254919	0.729904
chr6:31115887-31115887(-)_G_A	ENSG00000204539	CDSN	ENST00000376288	0.966952	0.980203	0.90987	0.530285	1	0.911383
chr6:31115183-31115183(-)_A_G	ENSG00000204539	CDSN	ENST00000376288	1.10583	1.07065	0.0974231	0.769399	0.378333	1
chr6:31115551-31115551(-)_A_G	ENSG00000204539	CDSN	ENST00000376288	0.926477	0.97551	0.42285	0.610248	0.83819	0.935685
chr6:31116020-31116023(-)_ACTT_A	ENSG00000204539	CDSN	ENST00000376288	0.759583	0.776299	5.77274e-05	0.000136923	0.00177495	0.00457896
chr6:31115720-31115720(-)_C_A	ENSG00000204539	CDSN	ENST00000376288	1.03854	1.06339	0.657638	0.255392	0.972299	0.615007
chr6:31115509-31115509(-)_G_A	ENSG00000204539	CDSN	ENST00000376288	0.971503	0.958626	0.98492	0.799863	1	1
chr6:31115689-31115689(-)_C_G	ENSG00000204539	CDSN	ENST00000376288	0.943823	0.972679	1	0.457367	1	0.854055
chr6:31115879-31115879(-)_G_A	ENSG00000204539	CDSN	ENST00000376288	0.960918	0.87905	0.40853	0.0796589	0.819981	0.327468
chr9:83661225-83661225(-)_C_CT	ENSG00000135018	UBQLN1	ENST00000376395	1.00674	1.00667	0.750929	0.646556	1	0.96103
chr1:11788822-11788822(-)_A_G	ENSG00000177000	MTHFR	ENST00000376583|ENST00000376585|ENST00000376590|ENST00000376592	1.17912	1.18019	0.030161	0.0323852	0.171509	0.183922
chr1:11789390-11789390(-)_A_G	ENSG00000177000	MTHFR	ENST00000376583|ENST00000376585|ENST00000376590|ENST00000376592	1.00058	0.968882	0.455808	0.938282	0.872116	1
chr6:30493243-30493243(+)_A_G	ENSG00000204592	HLA-E	ENST00000376630	0.993194	0.940327	0.746432	0.45916	1	0.854055
chr6:30493025-30493025(+)_A_G	ENSG00000204592	HLA-E	ENST00000376630	0.886642	0.892014	0.938304	0.134669	1	0.438846
chr6:30070329-30070329(+)_C_A	ENSG00000204619	PPP1R11	ENST00000376758|ENST00000376763|ENST00000376765|ENST00000376769|ENST00000376772|ENST00000376773	0.923184	0.962501	0.529967	0.937601	0.928007	1
chr9:70532612-70532612(-)_T_C	ENSG00000083067	TRPM3	ENST00000377110	0.718287	0.671369	0.115061	3.91036e-05	0.414092	0.0017895
chr9:70534866-70534866(-)_G_A	ENSG00000083067	TRPM3	ENST00000377110	1.20815	1.29002	0.0241054	0.0175855	0.156327	0.123855
chr13:72758182-72758182(-)_C_T	ENSG00000083520	DIS3	ENST00000377767|ENST00000377780	0.940285	1.05235	0.553285	0.420532	0.928007	0.830558
chr13:72756804-72756804(-)_G_A	ENSG00000083520	DIS3	ENST00000377767	1.06285	1.07207	1	0.145551	1	0.46337
chrX:43767140-43767140(-)_G_GA	ENSG00000069535	MAOB	ENST00000378069	1.15959	1.08174	0.100341	0.414337	0.384327	0.820738
chr13:37562752-37562752(-)_T_TA	ENSG00000133110	POSTN	ENST00000379742|ENST00000379743|ENST00000379747|ENST00000379749|ENST00000541179|ENST00000541481	0.646486	0.747353	1	0.14656	1	0.46337
chr13:37563310-37563310(-)_A_AT	ENSG00000133110	POSTN	ENST00000379742|ENST00000379743|ENST00000379747|ENST00000379749|ENST00000541179|ENST00000541481	1.16274	1.13326	0.216322	0.17272	0.605516	0.509602
chr16:56666828-56666828(-)_T_A	ENSG00000125144	MT1G	ENST00000379811|ENST00000444837|ENST00000569500	1.19311	1.02507	0.191659	1	0.574101	1
chr16:56666828-56666828(-)_T_A	ENSG00000125144	MT1G	ENST00000568675	1.0626	1.13022	0.719398	0.684759	1	0.976452
chr16:56666811-56666811(-)_C_CA	ENSG00000125144	MT1G	ENST00000379811|ENST00000444837|ENST00000569500	0.967661	0.965597	0.822254	0.469936	1	0.854055
chr16:56666811-56666811(-)_C_CA	ENSG00000125144	MT1G	ENST00000568675	0.987316	0.882625	0.511975	0.110453	0.926996	0.395362
chr5:96913411-96913411(+)_C_T	ENSG00000164308	ERAP2	ENST00000379904|ENST00000437043|ENST00000512869|ENST00000513084	0.902255	0.835454	0.240189	0.117014	0.632751	0.40481
chr5:96913438-96913438(+)_T_G	ENSG00000164308	ERAP2	ENST00000379904|ENST00000437043|ENST00000512869|ENST00000513084	0.892373	0.932548	0.640321	0.646129	0.962443	0.96103
chr5:96913435-96913435(+)_A_G	ENSG00000164308	ERAP2	ENST00000379904|ENST00000437043|ENST00000512869|ENST00000513084	1.0531	1.0949	1	0.24022	1	0.598589
chr5:96909639-96909639(+)_C_T	ENSG00000164308	ERAP2	ENST00000379904|ENST00000437043|ENST00000513084	0.803883	0.931901	0.017417	0.441393	0.124452	0.833978
chr5:96901622-96901622(+)_G_A	ENSG00000164308	ERAP2	ENST00000379904|ENST00000437043|ENST00000510373|ENST00000513084	1.00129	1.01279	0.387123	0.853307	0.798839	1
chr5:96913441-96913441(+)_A_T	ENSG00000164308	ERAP2	ENST00000379904|ENST00000437043|ENST00000512869|ENST00000513084	0.945086	0.89058	0.552708	0.225516	0.928007	0.586938
chr5:96909735-96909735(+)_C_T	ENSG00000164308	ERAP2	ENST00000379904|ENST00000437043	1.0897	1.17397	1	0.00858572	1	0.0705897
chr5:96909735-96909735(+)_C_T	ENSG00000164308	ERAP2	ENST00000513084	1.07039	1.13274	0.303824	0.119772	0.710884	0.411424
chr5:96917929-96917929(+)_G_A	ENSG00000164308	ERAP2	ENST00000379904	1.23722	1.04173	0.0132237	0.747132	0.101107	1
chr5:96917929-96917929(+)_G_A	ENSG00000164308	ERAP2	ENST00000437043	1.03215	0.960096	0.871602	0.678175	1	0.972711
chr5:96909015-96909015(+)_T_C	ENSG00000164308	ERAP2	ENST00000379904|ENST00000437043|ENST00000513084	0.912255	0.968052	0.239808	0.895095	0.632751	1
chr5:96909015-96909015(+)_T_C	ENSG00000164308	ERAP2	ENST00000510373	1.09134	1.21073	0.594093	0.0634916	0.938419	0.290238
chr13:32379495-32379495(+)_C_CA	ENSG00000139618	BRCA2	ENST00000380152|ENST00000544455	1.15907	1.04309	0.13603	0.678175	0.464867	0.972711
chr13:32379495-32379495(+)_C_CA	ENSG00000139618	BRCA2	ENST00000528762	1.14296	1.19847	0.0151869	8.69819e-05	0.11381	0.0032249
chr21:34097911-34097911(+)_T_G	ENSG00000198743	SLC5A3	ENST00000381151	0.741886	0.760674	0.126015	0.00745768	0.436718	0.0629708
chr21:34097427-34097427(+)_G_GT	ENSG00000198743	SLC5A3	ENST00000381151	1.06368	1.06291	0.741314	0.507193	1	0.892598
chr21:34097553-34097553(+)_C_A	ENSG00000198743	SLC5A3	ENST00000381151	1.02419	1.17007	0.799263	0.789833	1	1
chr5:56921940-56921940(-)_T_TA	ENSG00000155545	MIER3	ENST00000381199|ENST00000381213|ENST00000381226|ENST00000452157	0.833622	0.948899	0.746483	0.431775	1	0.830558
chr5:56922202-56922202(-)_C_T	ENSG00000155545	MIER3	ENST00000381199|ENST00000381213|ENST00000381226|ENST00000452157	1.01406	1.17564	0.807612	0.228896	1	0.588399
chr9:6256529-6256529(+)_A_C	ENSG00000137033	IL33	ENST00000381434|ENST00000417746|ENST00000456383	1.12564	0.864176	0.0382474	0.435727	0.202033	0.830558
chr22:37851387-37851387(+)_T_TGAGA	ENSG00000100129	EIF3L	ENST00000381683|ENST00000406934|ENST00000412331|ENST00000414316|ENST00000436452|ENST00000439997|ENST00000451427|ENST00000624234	1.01646	0.899961	1	0.432619	1	0.830558
chr22:37851391-37851391(+)_A_T	ENSG00000100129	EIF3L	ENST00000381683|ENST00000406934|ENST00000412331|ENST00000414316|ENST00000436452|ENST00000439997|ENST00000451427|ENST00000624234	0.826613	0.904129	0.02896	0.0642502	0.170958	0.290238
chr12:10430698-10430698(-)_G_A	ENSG00000205809	KLRC2	ENST00000381901|ENST00000381902|ENST00000619500	0.873806	0.997677	0.363286	0.88349	0.781024	1
chr12:10323427-10323427(+)_T_C	ENSG00000134539	KLRD1	ENST00000381908	1.01863	0.953533	0.402842	1	0.814511	1
chr12:10318731-10318731(+)_A_G	ENSG00000134539	KLRD1	ENST00000381908	1.06148	1.01211	1	0.838098	1	1
chr12:10323434-10323435(+)_TC_T	ENSG00000134539	KLRD1	ENST00000381908	0.985424	0.991403	0.717954	0.589387	1	0.935685
chr15:41847968-41847968(+)_G_T	ENSG00000168970	JMJD7-PLA2G4B	ENST00000382448|ENST00000487292	1.38673	1.38037	1.39247e-05	0.000918733	0.000666603	0.013887
chr15:41847968-41847968(+)_G_T	ENSG00000243708	PLA2G4B	ENST00000452633|ENST00000458483|ENST00000569354	1.38673	1.38037	1.39247e-05	0.000918733	0.000666603	0.013887
chr3:114309302-114309302(+)_C_T	ENSG00000181847	TIGIT	ENST00000383671|ENST00000486257	1.18573	1.15346	0.0272346	0.302978	0.169398	0.69959
chr9:12709474-12709478(+)_ATAAG_A	ENSG00000107165	TYRP1	ENST00000388918	1.23037	1.47011	0.00220725	0.0012191	0.0296916	0.0176124
chr19:54360069-54360069(-)_C_G	ENSG00000167613	LAIR1	ENST00000391741|ENST00000420483	1.20208	1.20644	0.0522305	0.00124992	0.255943	0.0176124
chr19:54360069-54360069(-)_C_G	ENSG00000167613	LAIR1	ENST00000391742|ENST00000391743|ENST00000418556|ENST00000434277|ENST00000436513	1.22357	1.24309	1.59442e-05	8.76236e-07	0.000666603	7.4861e-05
chr19:54360069-54360069(-)_C_G	ENSG00000167613	LAIR1	ENST00000622064	1.11067	1.00254	0.00471159	0.683068	0.04691	0.975458
chr3:105658098-105658098(-)_A_T	ENSG00000114423	CBLB	ENST00000394030	1.09606	1.11454	0.834733	0.342009	1	0.745144
chr14:64471359-64471359(+)_A_G	ENSG00000179841	AKAP5	ENST00000394718	1.02341	1.05355	0.615301	1	0.955784	1
chr8:100918552-100918552(-)_C_T	ENSG00000164924	YWHAZ	ENST00000395957	0.880175	0.923749	0.299025	0.149904	0.704538	0.465343
chr2:173052697-173052697(+)_G_A	ENSG00000091428	RAPGEF4	ENST00000397081|ENST00000397087|ENST00000409036|ENST00000535187|ENST00000538974|ENST00000540783	0.861436	0.905154	1	1	1	1
chr7:116796647-116796647(+)_G_GT	ENSG00000105976	MET	ENST00000397752	1.0404	1.00784	0.950831	0.975811	1	1
chr20:23626742-23626742(-)_G_A	ENSG00000101439	CST3	ENST00000398411	0.948565	0.940134	0.745762	0.930417	1	1
chr13:42607182-42607182(+)_G_T	ENSG00000120659	TNFSF11	ENST00000398795|ENST00000405262	1.16576	1.01073	0.101132	0.371809	0.384327	0.784753
chr13:42607866-42607866(+)_G_T	ENSG00000120659	TNFSF11	ENST00000398795|ENST00000405262	0.733293	0.648501	1.73503e-06	1.57331e-05	0.000154969	0.00096611
chr15:41983270-41983270(-)_C_A	ENSG00000188089	PLA2G4E	ENST00000399518	0.914922	0.929246	0.937601	1	1	1
chr12:2697169-2697169(+)_A_C	ENSG00000151067	CACNA1C	ENST00000399655	1.01088	1.09623	0.943424	0.832123	1	1
chr2:33562909-33562913(+)_CCTAA_C	ENSG00000152689	RASGRP3	ENST00000402538|ENST00000403687|ENST00000407811	1.06376	0.986765	0.43113	0.307828	0.83819	0.703351
chr7:498169-498169(-)_C_CA	ENSG00000197461	PDGFA	ENST00000402802	0.852549	0.839963	0.03767	0.00551685	0.200878	0.0495005
chr7:18998228-18998229(+)_AT_A	ENSG00000048052	HDAC9	ENST00000406451	1.32407	1.18369	0.371978	0.0423325	0.783427	0.220645
chr7:18999982-18999982(+)_T_C	ENSG00000048052	HDAC9	ENST00000406451	0.884891	0.916242	1	0.985177	1	1
chr22:37888559-37888559(+)_C_T	ENSG00000100129	EIF3L	ENST00000406934|ENST00000412331|ENST00000450376|ENST00000624234	0.996708	0.912109	0.584728	0.224241	0.938336	0.58673
chr22:37888568-37888568(+)_C_G	ENSG00000100129	EIF3L	ENST00000406934|ENST00000412331|ENST00000450376|ENST00000624234	1.11577	1.02585	0.537867	0.237943	0.928007	0.597136
chr22:37888573-37888573(+)_A_G	ENSG00000100129	EIF3L	ENST00000406934|ENST00000412331|ENST00000450376|ENST00000624234	0.986215	0.906438	0.82897	0.25802	1	0.616799
chr22:37888563-37888563(+)_C_T	ENSG00000100129	EIF3L	ENST00000406934|ENST00000412331|ENST00000450376|ENST00000624234	0.969805	0.800304	0.260591	0.0475137	0.647128	0.24151
chr21:44226248-44226248(-)_C_T	ENSG00000160223	ICOSLG	ENST00000407780	1.05821	1.0963	0.592843	0.434393	0.938336	0.830558
chr17:16442024-16442024(-)_G_A	ENSG00000181350	LRRC75A	ENST00000409083	0.924817	0.905921	0.602974	0.131838	0.950155	0.433481
chr6:31353909-31353909(-)_A_C	ENSG00000234745	HLA-B	ENST00000412585	0.983662	0.964984	0.570739	0.967382	0.928695	1
chr6:33065045-33065045(-)_G_A	ENSG00000231389	HLA-DPA1	ENST00000419277	0.998009	1.01281	0.723779	0.791289	1	1
chr6:33065084-33065084(-)_G_A	ENSG00000231389	HLA-DPA1	ENST00000419277	0.786232	0.832888	0.00858572	0.304287	0.0738953	0.700249
chr6:33065281-33065281(-)_T_C	ENSG00000231389	HLA-DPA1	ENST00000419277	1.08791	1.06569	0.595316	0.397328	0.939595	0.814965
chr6:33065054-33065054(-)_G_A	ENSG00000231389	HLA-DPA1	ENST00000419277	1.07111	0.969626	0.964999	0.750929	1	1
chr6:33065191-33065191(-)_G_A	ENSG00000231389	HLA-DPA1	ENST00000419277	0.834595	1.02145	0.00292895	0.877969	0.0339677	1
chr6:33065128-33065128(-)_T_C	ENSG00000231389	HLA-DPA1	ENST00000419277	1.06002	0.842894	0.695831	0.287808	1	0.672713
chr6:33065245-33065245(-)_A_G	ENSG00000231389	HLA-DPA1	ENST00000419277	0.849646	0.856118	0.266282	0.0992686	0.654511	0.373684
chr6:33065278-33065278(-)_A_T	ENSG00000231389	HLA-DPA1	ENST00000419277	1.01278	1.07471	0.66342	0.0688332	0.97796	0.295968
chr6:33065088-33065088(-)_A_C	ENSG00000231389	HLA-DPA1	ENST00000419277	0.97349	0.997921	0.368098	0.00728668	0.783427	0.0619841
chr12:48654955-48654955(-)_G_T	ENSG00000139620	KANSL2	ENST00000420613|ENST00000546701|ENST00000547087|ENST00000548147|ENST00000549574|ENST00000550347	0.814069	0.927382	0.00479843	0.321053	0.04691	0.718537
chr12:48654955-48654955(-)_G_T	ENSG00000139620	KANSL2	ENST00000553086	1.07151	1.04724	0.756316	0.378373	1	0.795535
chr7:57471318-57471318(+)_A_G	ENSG00000182111	ZNF716	ENST00000420713	0.740704	0.708541	8.00099e-09	8.3737e-09	1.35145e-06	1.26572e-06
chr7:57472650-57472650(+)_A_G	ENSG00000182111	ZNF716	ENST00000420713	1.04035	0.881732	0.674053	0.302792	0.990661	0.69959
chr7:57471237-57471237(+)_A_G	ENSG00000182111	ZNF716	ENST00000420713	1.10253	1.09115	0.566125	0.358426	0.928007	0.763062
chr6:31415161-31415161(+)_A_G	ENSG00000204520	MICA	ENST00000421350|ENST00000449934|ENST00000616296	0.895105	0.920254	1	0.385184	1	0.800937
chr6:31415217-31415217(+)_C_A	ENSG00000204520	MICA	ENST00000421350|ENST00000449934|ENST00000616296	0.863127	1.07012	0.170362	0.545152	0.530917	0.914593
chr6:31415155-31415155(+)_G_A	ENSG00000204520	MICA	ENST00000421350|ENST00000449934|ENST00000616296	1.07495	1.0423	0.571868	0.922223	0.928695	1
chr6:31415306-31415306(+)_G_A	ENSG00000204520	MICA	ENST00000421350|ENST00000449934	0.902451	0.900258	0.114927	0.16649	0.414092	0.501768
chr6:31415306-31415306(+)_G_A	ENSG00000204520	MICA	ENST00000616296	0.784448	0.800267	0.430048	0.149391	0.83819	0.465343
chr6:31415105-31415105(+)_C_A	ENSG00000204520	MICA	ENST00000421350|ENST00000449934|ENST00000616296	0.824362	0.830434	0.111133	0.0463336	0.409965	0.238339
chr6:31415165-31415165(+)_G_C	ENSG00000204520	MICA	ENST00000421350|ENST00000449934|ENST00000616296	1.02378	1.0214	0.276502	0.22797	0.670773	0.588399
chr6:31415294-31415294(+)_A_G	ENSG00000204520	MICA	ENST00000421350|ENST00000449934	0.930105	0.983287	0.812891	0.17524	1	0.51549
chr6:31415294-31415294(+)_A_G	ENSG00000204520	MICA	ENST00000616296	0.95045	0.936437	0.700782	0.746432	1	1
chr6:31415187-31415187(+)_A_G	ENSG00000204520	MICA	ENST00000421350|ENST00000449934|ENST00000616296	0.817707	0.929328	0.0178214	0.165935	0.125968	0.501768
chr1:42926799-42926799(-)_T_TA	ENSG00000117394	SLC2A1	ENST00000426263|ENST00000630287	1.23487	1.12495	0.0196956	0.379171	0.136274	0.795535
chr1:42926799-42926799(-)_T_TA	ENSG00000117394	SLC2A1	ENST00000475162	1.14152	0.952202	0.848579	1	1	1
chr3:184368379-184368379(+)_T_A	ENSG00000163882	POLR2H	ENST00000429568|ENST00000430783|ENST00000438240|ENST00000443489|ENST00000452961|ENST00000456318	1.14444	1.24913	0.0613006	0.0029047	0.288172	0.0304549
chr3:184368377-184368377(+)_C_A	ENSG00000163882	POLR2H	ENST00000429568|ENST00000430783|ENST00000438240|ENST00000443489|ENST00000452961|ENST00000456318	1.01063	1.00802	1	0.874682	1	1
chr6:33300472-33300472(-)_T_C	ENSG00000231925	TAPBP	ENST00000434618	1.11682	1.11279	0.0759284	0.12292	0.340411	0.415729
chr6:33300405-33300405(-)_T_C	ENSG00000231925	TAPBP	ENST00000434618	1.16295	1.13993	0.0151357	0.110453	0.11381	0.395362
chr6:33300468-33300468(-)_T_C	ENSG00000231925	TAPBP	ENST00000434618	0.898978	0.787782	0.288348	0.0364674	0.685961	0.201855
chr6:33301394-33301394(-)_T_C	ENSG00000231925	TAPBP	ENST00000434618	1.18551	1.10492	0.0204174	0.276327	0.139792	0.650279
chr6:33300494-33300494(-)_T_C	ENSG00000231925	TAPBP	ENST00000434618	0.976184	0.958356	0.746432	0.451594	1	0.849983
chr6:33300497-33300497(-)_T_C	ENSG00000231925	TAPBP	ENST00000434618	1.27256	1.13577	0.0528831	0.146756	0.257218	0.46337
chr6:33301339-33301339(-)_T_C	ENSG00000231925	TAPBP	ENST00000434618	0.88285	0.890784	0.209922	0.0841288	0.600289	0.333966
chr6:33300539-33300539(-)_T_C	ENSG00000231925	TAPBP	ENST00000434618	0.971911	0.982828	0.835309	0.639703	1	0.960288
chr6:33301408-33301408(-)_T_C	ENSG00000231925	TAPBP	ENST00000434618	1.10448	1.11673	0.612801	0.432229	0.955611	0.830558
chr6:33301411-33301411(-)_T_C	ENSG00000231925	TAPBP	ENST00000434618	1.31275	1.32905	1.4951e-05	5.49506e-07	0.000666603	5.99877e-05
chr6:33301530-33301530(-)_T_C	ENSG00000231925	TAPBP	ENST00000434618	1.00892	1.13883	0.976455	0.236359	1	0.596207
chr6:33300753-33300753(-)_T_C	ENSG00000231925	TAPBP	ENST00000434618	0.963978	0.964091	0.367439	0.0225473	0.783427	0.143849
chr6:33300858-33300858(-)_T_C	ENSG00000231925	TAPBP	ENST00000434618	0.716686	0.829885	6.10777e-05	0.068215	0.00179131	0.295409
chr6:33301269-33301269(-)_G_GT	ENSG00000231925	TAPBP	ENST00000434618	0.974536	0.907936	0.995991	0.682999	1	0.975458
chr6:33300655-33300655(-)_T_C	ENSG00000231925	TAPBP	ENST00000434618	1.03785	1.0606	0.878058	0.592674	1	0.935685
chr6:33301317-33301317(-)_T_C	ENSG00000231925	TAPBP	ENST00000434618	1.09237	1.05561	0.154265	0.589903	0.49531	0.935685
chr6:33300549-33300549(-)_T_C	ENSG00000231925	TAPBP	ENST00000434618	0.964459	1.07133	1	0.0386024	1	0.206686
chr6:33300561-33300561(-)_T_C	ENSG00000231925	TAPBP	ENST00000434618	0.947824	1.02139	0.720365	0.96644	1	1
chr5:96917951-96917951(+)_G_A	ENSG00000164308	ERAP2	ENST00000437043	0.755391	0.813794	0.286874	0.248546	0.684942	0.603714
chr5:96918650-96918650(+)_T_A	ENSG00000164308	ERAP2	ENST00000437043	1.27534	1.18787	0.0423687	0.145425	0.218516	0.46337
chr5:96918505-96918505(+)_A_G	ENSG00000164308	ERAP2	ENST00000437043	0.946946	1.05238	0.572878	0.995991	0.929323	1
chr5:96917941-96917941(+)_G_A	ENSG00000164308	ERAP2	ENST00000437043	0.864817	0.867577	0.338614	0.214942	0.764801	0.584815
chr5:96917946-96917946(+)_G_A	ENSG00000164308	ERAP2	ENST00000437043	0.734139	0.814752	0.377799	0.0204693	0.793136	0.134974
chr5:96919113-96919113(+)_G_A	ENSG00000164308	ERAP2	ENST00000437043	0.981399	0.917503	0.622474	0.0713377	0.956863	0.3054
chr6:33068100-33068100(-)_A_G	ENSG00000231389	HLA-DPA1	ENST00000437811	0.953987	0.939829	0.394986	0.616171	0.803466	0.935685
chr6:33068148-33068148(-)_A_T	ENSG00000231389	HLA-DPA1	ENST00000437811	1.07837	1.01812	0.722261	0.412561	1	0.820738
chr6:33068192-33068192(-)_A_G	ENSG00000231389	HLA-DPA1	ENST00000437811	1.14759	1.17328	0.614536	0.0428853	0.955611	0.222347
chr6:33068078-33068078(-)_T_A	ENSG00000231389	HLA-DPA1	ENST00000437811	0.990426	1.04513	0.598821	0.973697	0.944369	1
chr6:33068456-33068456(-)_A_G	ENSG00000231389	HLA-DPA1	ENST00000437811	1.00261	0.952965	0.98749	0.825625	1	1
chr6:33068433-33068433(-)_G_T	ENSG00000231389	HLA-DPA1	ENST00000437811	1.7841	1.14164	0.00846763	0.0116723	0.0738953	0.0899457
chr6:33068308-33068308(-)_C_G	ENSG00000231389	HLA-DPA1	ENST00000437811	1.12212	1.10526	0.381371	1	0.79638	1
chr6:33068197-33068197(-)_A_G	ENSG00000231389	HLA-DPA1	ENST00000437811	0.889054	1.01863	0.0772809	0.166007	0.343015	0.501768
chr6:33068617-33068617(-)_G_A	ENSG00000231389	HLA-DPA1	ENST00000437811	1.16349	1.0471	0.321729	0.804178	0.740944	1
chr6:33068611-33068611(-)_C_T	ENSG00000231389	HLA-DPA1	ENST00000437811	1.04597	1.04838	1	0.630813	1	0.951303
chr6:33068465-33068465(-)_T_C	ENSG00000231389	HLA-DPA1	ENST00000437811	0.847271	0.842927	0.0365613	0.0294369	0.197914	0.176352
chr6:33068052-33068052(-)_T_C	ENSG00000231389	HLA-DPA1	ENST00000437811	1.15007	1.204	0.0154258	0.0240582	0.114504	0.150555
chr6:33068068-33068068(-)_G_A	ENSG00000231389	HLA-DPA1	ENST00000437811	1.00843	1.08633	0.973697	0.940561	1	1
chr6:33068400-33068400(-)_A_G	ENSG00000231389	HLA-DPA1	ENST00000437811	0.869441	1.66936	0.721455	0.042653	1	0.221728
chr6:33068510-33068511(-)_GG_AA	ENSG00000231389	HLA-DPA1	ENST00000437811	0.868827	0.879092	0.0828394	0.46755	0.349312	0.854055
chr6:33068355-33068356(-)_AG_GA	ENSG00000231389	HLA-DPA1	ENST00000437811	0.847165	0.836531	0.125004	0.022643	0.433981	0.143992
chr14:68788949-68788949(-)_C_T	ENSG00000185650	ZFP36L1	ENST00000439696|ENST00000555997	1.04779	1.3708	0.878392	0.141171	1	0.456251
chr5:96775264-96775268(-)_AAAAG_A	ENSG00000164307	ERAP1	ENST00000443439	0.878159	0.945199	0.973697	0.688719	1	0.977842
chr5:96775524-96775524(-)_A_G	ENSG00000164307	ERAP1	ENST00000443439	0.950042	0.979036	0.325879	0.606772	0.745944	0.935685
chr5:96775667-96775667(-)_G_A	ENSG00000164307	ERAP1	ENST00000443439	0.88919	0.892849	0.0325665	0.0375989	0.181545	0.202875
chr5:96776379-96776379(-)_T_G	ENSG00000164307	ERAP1	ENST00000443439	1.19514	1.18585	0.00300521	0.0233511	0.0345336	0.146597
chr5:96776288-96776288(-)_G_GA	ENSG00000164307	ERAP1	ENST00000443439	0.896502	0.948108	0.311158	1	0.726158	1
chr11:72221946-72221948(+)_TTC_AAG	ENSG00000165457	FOLR2	ENST00000449475|ENST00000454954	0.886875	0.88022	0.317075	0.23029	0.732142	0.588399
chr11:72221946-72221948(+)_TTC_AAG	ENSG00000165457	FOLR2	ENST00000619261	1.343	1.41874	0.0102249	6.2393e-05	0.0820078	0.00243157
chr12:121779950-121779950(+)_G_GGT	ENSG00000188735	TMEM120B	ENST00000449592	0.966774	1.03553	0.861917	0.943424	1	1
chr2:213001990-213001990(-)_G_A	ENSG00000030419	IKZF2	ENST00000451136|ENST00000457361	0.921995	1.06759	0.684956	1	0.999955	1
chr19:16355348-16355348(-)_T_C	ENSG00000127527	EPS15L1	ENST00000455140|ENST00000594851|ENST00000602022	1.08649	1.02938	0.0302867	0.590056	0.171509	0.935685
chr7:33014504-33014504(-)_T_TTAAGA	ENSG00000122643	NT5C3A	ENST00000456458|ENST00000610140	0.83764	0.917015	0.111642	0.860277	0.409965	1
chr2:230371790-230371790(+)_C_T	ENSG00000185404	SP140L	ENST00000458341	0.991449	1.09831	0.691137	0.185395	1	0.538907
chr6:29728199-29728200(+)_TA_T	ENSG00000204642	HLA-F	ENST00000475996	1.09688	1.10791	0.204867	0.22797	0.592876	0.588399
chr6:29728340-29728341(+)_TG_CT	ENSG00000204642	HLA-F	ENST00000475996	0.986332	1.01196	0.947304	0.220936	1	0.58673
chr6:32639101-32639101(+)_G_A	ENSG00000196735	HLA-DQA1	ENST00000482745	1.04455	1.15677	0.688719	0.104434	1	0.382147
chr2:233690760-233690760(+)_T_C	ENSG00000244122	UGT1A7	ENST00000485022	1.08628	1.13205	0.913136	0.435779	1	0.830558
chr10:56360215-56360215(-)_G_A	ENSG00000122952	ZWINT	ENST00000489649	0.906419	1.07306	0.644948	0.332548	0.963743	0.731641
chr3:52050503-52050503(-)_T_TA	ENSG00000164086	DUSP7	ENST00000495880	0.962597	0.971133	1	0.856419	1	1
chr4:74097039-74097039(-)_A_T	ENSG00000081041	CXCL2	ENST00000508487	1.05069	0.960192	0.849452	0.870971	1	1
chr16:3082025-3082025(+)_A_C	ENSG00000008517	IL32	ENST00000525377	0.961334	1.01115	0.892932	0.755064	1	1
chr11:36487590-36487590(-)_T_G	ENSG00000175104	TRAF6	ENST00000526995	1.15374	0.974619	0.0986777	0.421871	0.381696	0.830558
chr6:149884215-149884215(-)_T_C	ENSG00000164520	RAET1E	ENST00000532335	0.871035	0.830273	0.190889	0.0829411	0.574101	0.329917
chr11:118750053-118750053(-)_C_CA	ENSG00000110367	DDX6	ENST00000534980|ENST00000617381|ENST00000620157	0.940906	0.857697	0.592843	0.128165	0.938336	0.427579
chr15:75351340-75351340(+)_A_G	ENSG00000140398	NEIL1	ENST00000568519	0.91752	0.787078	0.101132	5.49506e-07	0.384327	5.99877e-05
chr16:11837623-11837623(-)_T_C	ENSG00000171490	RSL1D1	ENST00000571133	0.957377	1.0556	0.695375	1	1	1
chr16:11834616-11834616(-)_C_T	ENSG00000171490	RSL1D1	ENST00000571133	1.09479	1.18292	0.130765	0.186558	0.450006	0.540985
chr18:23648683-23648683(-)_G_T	ENSG00000154065	ANKRD29	ENST00000585908	0.953086	0.918966	1	1	1	1
chr18:14101338-14101338(-)_T_A	ENSG00000175322	ZNF519	ENST00000589498	1.07556	1.0449	0.462359	0.636362	0.877496	0.956816
chr19:36745530-36745530(-)_T_C	ENSG00000267041	ZNF850	ENST00000591344|ENST00000614887	1.06569	1.06504	0.591787	0.313432	0.938336	0.713868
chr19:36746985-36746985(-)_T_C	ENSG00000267041	ZNF850	ENST00000591344|ENST00000614887	1.04347	0.928789	0.641139	0.0764357	0.962443	0.318888
chr19:36747003-36747003(-)_T_C	ENSG00000267041	ZNF850	ENST00000591344|ENST00000614887	1.06229	1.07058	0.769399	0.343563	1	0.745144
chr19:36746511-36746511(-)_T_C	ENSG00000267041	ZNF850	ENST00000591344|ENST00000614887	1.09066	1.15083	1	0.00386632	1	0.0350107
chr19:36743619-36743625(-)_CATAGTA_C	ENSG00000267041	ZNF850	ENST00000591344|ENST00000614887	0.798426	0.897597	0.573674	0.332483	0.929323	0.731641
chr19:36745556-36745556(-)_T_C	ENSG00000267041	ZNF850	ENST00000591344|ENST00000614887	1.01392	1.08348	0.816121	0.570739	1	0.93199
chr10:116645109-116645109(+)_A_G	ENSG00000266200	PNLIPRP2	ENST00000591655	1.29629	1.14309	0.00399846	0.003861	0.0429342	0.0350107
chr19:41871472-41871472(+)_A_G	ENSG00000105372	RPS19	ENST00000598742	1.09044	1.03933	1	0.465355	1	0.854055
chr19:41871486-41871486(+)_A_G	ENSG00000105372	RPS19	ENST00000598742	0.999879	1.04546	0.94626	1	1	1
chr19:41872775-41872775(+)_A_G	ENSG00000105372	RPS19	ENST00000598742	0.980862	1.02522	0.635221	0.850897	0.962443	1
chr19:41871544-41871544(+)_A_G	ENSG00000105372	RPS19	ENST00000598742	0.898989	0.82477	0.0034425	0.000225231	0.0375807	0.0046102
chr19:41871556-41871556(+)_A_G	ENSG00000105372	RPS19	ENST00000598742	0.926718	0.959698	0.298743	0.976455	0.704538	1
chr19:41872626-41872626(+)_A_G	ENSG00000105372	RPS19	ENST00000598742	0.865744	0.879433	0.121767	0.0948008	0.432807	0.362419
chr19:41871559-41871559(+)_A_G	ENSG00000105372	RPS19	ENST00000598742	0.86465	0.915515	0.035051	0.155316	0.19347	0.476124
chr19:41872634-41872634(+)_A_G	ENSG00000105372	RPS19	ENST00000598742	1.12352	1.15032	0.354242	0.0959788	0.780578	0.365501
chr11:57234221-57234221(-)_G_GA	ENSG00000134817	APLNR	ENST00000606794	1.27768	1.17982	5.55917e-06	0.00125483	0.000309598	0.0176124
chr1:92396718-92396718(+)_A_G	ENSG00000122484	RPAP2	ENST00000610020	0.960503	0.990675	0.536233	0.832516	0.928007	1
chr17:37125762-37125762(-)_C_CA	ENSG00000278540	ACACA	ENST00000612895|ENST00000614428|ENST00000614482|ENST00000616317|ENST00000617649|ENST00000619546	1.14293	1.21138	0.123037	0.00297575	0.432807	0.0304549
chr17:36212342-36212343(+)_CG_GA	ENSG00000276070	CCL4L2	ENST00000613173	0.99703	1.00598	0.923307	0.584688	1	0.935685
chr17:36212342-36212343(+)_CG_GA	ENSG00000276070	CCL4L2	ENST00000615418	1.02412	1.15826	1	0.674255	1	0.972711
chr17:36212342-36212343(+)_CG_GA	ENSG00000276070	CCL4L2	ENST00000617405	1.03148	1.09367	0.565953	0.112757	0.928007	0.395658
chr17:36212342-36212343(+)_CG_GA	ENSG00000276070	CCL4L2	ENST00000617416	1.0265	0.984108	0.630799	0.750808	0.962443	1
chr17:36212342-36212343(+)_CG_GA	ENSG00000276070	CCL4L2	ENST00000620098	1.06152	1.04692	0.205559	0.0419959	0.593193	0.219473
chr17:36212342-36212343(+)_CG_GA	ENSG00000276070	CCL4L2	ENST00000620732	0.916734	0.962912	1	0.879757	1	1
chr1:7918272-7918272(-)_T_C	ENSG00000049249	TNFRSF9	ENST00000615230	0.955839	1.08112	0.322018	0.853307	0.740944	1
chr1:7918433-7918433(-)_T_C	ENSG00000049249	TNFRSF9	ENST00000615230	0.837986	0.806567	0.0232345	0.0392957	0.153723	0.209257
chr1:7918277-7918277(-)_T_C	ENSG00000049249	TNFRSF9	ENST00000615230	1.19132	1.08319	0.153334	0.172489	0.493128	0.509602
chr11:118748379-118748379(-)_T_TA	ENSG00000110367	DDX6	ENST00000620157	0.972717	0.791667	0.955837	0.0303461	1	0.180816
chr11:118748076-118748076(-)_C_T	ENSG00000110367	DDX6	ENST00000620157	1.18523	1.06648	0.00857444	0.339436	0.0738953	0.74358
chr5:56925501-56925501(+)_A_G	ENSG00000155542	SETD9	ENST00000628593	1.13477	0.945134	0.317075	0.652419	0.732142	0.967549

## Sheet: Supplementary Data 5
Supplemetary Data 5.List of primers used in MPRA assay.
Library amplification PCR
Primer name	Sequence
PCR_lib_fwd	cagtaattctaggcgatcgc
PCR_lib_rev	gatattttattgcggccagc
PCR Round 1
Primer name	Sequence
DT_barcodePE_Fv2	TCAGACGTGTGCTCTTCCGATCcagtaattctaggcgatcgc
DT_barcodePE_Rv2	CTACACGACGCTCTTCCGATCTgatattttattgcggccagc
DT_barcodePE_Rv2N1	CTACACGACGCTCTTCCGATCTNgatattttattgcggccagc
DT_barcodePE_Rv2N2	CTACACGACGCTCTTCCGATCTNNgatattttattgcggccagc
DT_barcodePE_Rv2N3	CTACACGACGCTCTTCCGATCTNNNgatattttattgcggccagc
DT_barcodePE_Rv2N4	CTACACGACGCTCTTCCGATCTNNNNgatattttattgcggccagc
DT_barcodePE_Rv2N5	CTACACGACGCTCTTCCGATCTNNNNNgatattttattgcggccagc
DT_barcodePE_Rv2N6	CTACACGACGCTCTTCCGATCTNNNNNNgatattttattgcggccagc
PCR Round 2
Primer name	Sequence
PE_i5_D501	AATGATACGGCGACCACCGAGATCTACACAGGCTATAACACTCTTTCCCTACACGACGCTCTTCCGATCT
PE_i5_D502	AATGATACGGCGACCACCGAGATCTACACGCCTCTATACACTCTTTCCCTACACGACGCTCTTCCGATCT
PE_i5_D503	AATGATACGGCGACCACCGAGATCTACACAGGATAGGACACTCTTTCCCTACACGACGCTCTTCCGATCT
PE_i5_D504	AATGATACGGCGACCACCGAGATCTACACTCAGAGCCACACTCTTTCCCTACACGACGCTCTTCCGATCT
PEIndex_1	CAAGCAGAAGACGGCATACGAGATTACAAGGTGACTGGAGTTCAGACGTGTGCTCTTCCGATC
PEIndex_2	CAAGCAGAAGACGGCATACGAGATGTAGCCGTGACTGGAGTTCAGACGTGTGCTCTTCCGATC
