# Supplementary material for: Determinants of gastric cancer immune escape identified from non-coding immune-landscape quantitative trait loci
Source: Nat Commun. 2024 May 21;15:4319. doi: 10.1038/s41467-024-48436-5 (PMC11109163; doi:10.1038/s41467-024-48436-5)
Supplement: Supplementary file 6 — Source Data [file 41467_2024_48436_MOESM6_ESM.xlsx]

## Sheet: Figure 1B
Figure 1B
relative_distance	Datasets
0.249406	TCGA RNA-Seq
0.306413	TCGA RNA-Seq
0.39905	TCGA RNA-Seq
0.00176211	TCGA RNA-Seq
0.274009	TCGA RNA-Seq
0.34978	TCGA RNA-Seq
0.353304	TCGA RNA-Seq
0.35859	TCGA RNA-Seq
0.511013	TCGA RNA-Seq
0.512775	TCGA RNA-Seq
0.5163	TCGA RNA-Seq
0.520705	TCGA RNA-Seq
0.522467	TCGA RNA-Seq
0.736564	TCGA RNA-Seq
0.986784	TCGA RNA-Seq
0.997744	TCGA RNA-Seq
0.677852	TCGA RNA-Seq
0.687919	TCGA RNA-Seq
0.714765	TCGA RNA-Seq
0.734899	TCGA RNA-Seq
0.629303	TCGA RNA-Seq
0.688438	TCGA RNA-Seq
0.761695	TCGA RNA-Seq
0.76346	TCGA RNA-Seq
0.767873	TCGA RNA-Seq
0.9797	TCGA RNA-Seq
0.0936995	TCGA RNA-Seq
0.0943457	TCGA RNA-Seq
0.095315	TCGA RNA-Seq
0.0962843	TCGA RNA-Seq
0.0969305	TCGA RNA-Seq
0.152504	TCGA RNA-Seq
0.244911	TCGA RNA-Seq
0.247173	TCGA RNA-Seq
0.248142	TCGA RNA-Seq
0.248788	TCGA RNA-Seq
0.250081	TCGA RNA-Seq
0.250727	TCGA RNA-Seq
0.775767	TCGA RNA-Seq
0.08	TCGA RNA-Seq
0.12	TCGA RNA-Seq
0.173333	TCGA RNA-Seq
0.626667	TCGA RNA-Seq
0.64	TCGA RNA-Seq
0.933333	TCGA RNA-Seq
0.00648789	TCGA RNA-Seq
0.0259516	TCGA RNA-Seq
0.0376298	TCGA RNA-Seq
0.0384948	TCGA RNA-Seq
0.04109	TCGA RNA-Seq
0.041955	TCGA RNA-Seq
0.0670415	TCGA RNA-Seq
0.224048	TCGA RNA-Seq
0.265138	TCGA RNA-Seq
0.266436	TCGA RNA-Seq
0.269464	TCGA RNA-Seq
0.847318	TCGA RNA-Seq
0.850346	TCGA RNA-Seq
0.878893	TCGA RNA-Seq
0.986592	TCGA RNA-Seq
0.138489	TCGA RNA-Seq
0.429856	TCGA RNA-Seq
0.435252	TCGA RNA-Seq
0.440647	TCGA RNA-Seq
0.442446	TCGA RNA-Seq
0.76259	TCGA RNA-Seq
0.764388	TCGA RNA-Seq
0.767986	TCGA RNA-Seq
0.769784	TCGA RNA-Seq
0.780576	TCGA RNA-Seq
0.942446	TCGA RNA-Seq
0.382656	TCGA RNA-Seq
0.384615	TCGA RNA-Seq
0.386575	TCGA RNA-Seq
0.44782	TCGA RNA-Seq
0.4488	TCGA RNA-Seq
0.450759	TCGA RNA-Seq
0.451249	TCGA RNA-Seq
0.453699	TCGA RNA-Seq
0.454679	TCGA RNA-Seq
0.455169	TCGA RNA-Seq
0.55953	TCGA RNA-Seq
0.561489	TCGA RNA-Seq
0.563449	TCGA RNA-Seq
0.812837	TCGA RNA-Seq
0.832925	TCGA RNA-Seq
0.834395	TCGA RNA-Seq
0.835375	TCGA RNA-Seq
0.836355	TCGA RNA-Seq
0.837825	TCGA RNA-Seq
0.908378	TCGA RNA-Seq
0.968643	TCGA RNA-Seq
0.971093	TCGA RNA-Seq
0.974032	TCGA RNA-Seq
0.99657	TCGA RNA-Seq
0.285863	TCGA RNA-Seq
0.370478	TCGA RNA-Seq
0.931559	TCGA RNA-Seq
0.935361	TCGA RNA-Seq
0.941065	TCGA RNA-Seq
0.944867	TCGA RNA-Seq
0.95057	TCGA RNA-Seq
0.954373	TCGA RNA-Seq
0.960076	TCGA RNA-Seq
0.963878	TCGA RNA-Seq
0.240814	TCGA RNA-Seq
0.533465	TCGA RNA-Seq
0.536089	TCGA RNA-Seq
0.53937	TCGA RNA-Seq
0.540026	TCGA RNA-Seq
0.972441	TCGA RNA-Seq
0.977034	TCGA RNA-Seq
0.535874	TCGA RNA-Seq
0.196721	TCGA RNA-Seq
0.0669431	TCGA RNA-Seq
0.91173	TCGA RNA-Seq
0.914692	TCGA RNA-Seq
0.917062	TCGA RNA-Seq
0.0980197	TCGA RNA-Seq
0.116927	TCGA RNA-Seq
0.225396	TCGA RNA-Seq
0.202367	TCGA RNA-Seq
0.918289	TCGA RNA-Seq
0.919435	TCGA RNA-Seq
0.920199	TCGA RNA-Seq
0.920962	TCGA RNA-Seq
0.921726	TCGA RNA-Seq
0.934326	TCGA RNA-Seq
0.996945	TCGA RNA-Seq
0.106765	TCGA RNA-Seq
0.178647	TCGA RNA-Seq
0.214059	TCGA RNA-Seq
0.234672	TCGA RNA-Seq
0.247886	TCGA RNA-Seq
0.258457	TCGA RNA-Seq
0.267442	TCGA RNA-Seq
0.273784	TCGA RNA-Seq
0.27907	TCGA RNA-Seq
0.302854	TCGA RNA-Seq
0.32981	TCGA RNA-Seq
0.344609	TCGA RNA-Seq
0.694503	TCGA RNA-Seq
0.987844	TCGA RNA-Seq
0.994715	TCGA RNA-Seq
0.968241	TCGA RNA-Seq
0.240988	TCGA RNA-Seq
0.455274	TCGA RNA-Seq
0.543391	TCGA RNA-Seq
0.685581	TCGA RNA-Seq
0.104085	TCGA RNA-Seq
0.229435	TCGA RNA-Seq
0.232233	TCGA RNA-Seq
0.233912	TCGA RNA-Seq
0.23671	TCGA RNA-Seq
0.352546	TCGA RNA-Seq
0.354225	TCGA RNA-Seq
0.355344	TCGA RNA-Seq
0.631785	TCGA RNA-Seq
0.633464	TCGA RNA-Seq
0.674874	TCGA RNA-Seq
0.681589	TCGA RNA-Seq
0.686066	TCGA RNA-Seq
0.76329	TCGA RNA-Seq
0.766088	TCGA RNA-Seq
0.767208	TCGA RNA-Seq
0.769446	TCGA RNA-Seq
0.772244	TCGA RNA-Seq
0.773923	TCGA RNA-Seq
0.846111	TCGA RNA-Seq
0.0404624	TCGA RNA-Seq
0.566887	TCGA RNA-Seq
0.568126	TCGA RNA-Seq
0.0525665	TCGA RNA-Seq
0.116574	TCGA RNA-Seq
0.124768	TCGA RNA-Seq
0.127396	TCGA RNA-Seq
0.128788	TCGA RNA-Seq
0.138837	TCGA RNA-Seq
0.270717	TCGA RNA-Seq
0.314471	TCGA RNA-Seq
0.319573	TCGA RNA-Seq
0.321583	TCGA RNA-Seq
0.329314	TCGA RNA-Seq
0.332406	TCGA RNA-Seq
0.340445	TCGA RNA-Seq
0.341991	TCGA RNA-Seq
0.433364	TCGA RNA-Seq
0.45269	TCGA RNA-Seq
0.480674	TCGA RNA-Seq
0.482839	TCGA RNA-Seq
0.483302	TCGA RNA-Seq
0.483766	TCGA RNA-Seq
0.48825	TCGA RNA-Seq
0.489332	TCGA RNA-Seq
0.490724	TCGA RNA-Seq
0.492733	TCGA RNA-Seq
0.49598	TCGA RNA-Seq
0.503092	TCGA RNA-Seq
0.519017	TCGA RNA-Seq
0.646104	TCGA RNA-Seq
0.718151	TCGA RNA-Seq
0.719233	TCGA RNA-Seq
0.719542	TCGA RNA-Seq
0.719852	TCGA RNA-Seq
0.720779	TCGA RNA-Seq
0.722944	TCGA RNA-Seq
0.823902	TCGA RNA-Seq
0.926407	TCGA RNA-Seq
0.926716	TCGA RNA-Seq
0.954855	TCGA RNA-Seq
0.965368	TCGA RNA-Seq
0.967069	TCGA RNA-Seq
0.96846	TCGA RNA-Seq
0.986085	TCGA RNA-Seq
0.987013	TCGA RNA-Seq
0.995362	TCGA RNA-Seq
0.99598	TCGA RNA-Seq
0.127747	TCGA RNA-Seq
0.935105	TCGA RNA-Seq
0.144835	TCGA RNA-Seq
0.177021	TCGA RNA-Seq
0.181138	TCGA RNA-Seq
0.185629	TCGA RNA-Seq
0.191991	TCGA RNA-Seq
0.193114	TCGA RNA-Seq
0.200973	TCGA RNA-Seq
0.201722	TCGA RNA-Seq
0.203967	TCGA RNA-Seq
0.203967	TCGA RNA-Seq
0.209955	TCGA RNA-Seq
0.210329	TCGA RNA-Seq
0.210704	TCGA RNA-Seq
0.211078	TCGA RNA-Seq
0.215569	TCGA RNA-Seq
0.226048	TCGA RNA-Seq
0.228668	TCGA RNA-Seq
0.234281	TCGA RNA-Seq
0.234656	TCGA RNA-Seq
0.238398	TCGA RNA-Seq
0.245883	TCGA RNA-Seq
0.24738	TCGA RNA-Seq
0.251123	TCGA RNA-Seq
0.261228	TCGA RNA-Seq
0.261976	TCGA RNA-Seq
0.266093	TCGA RNA-Seq
0.426272	TCGA RNA-Seq
0.444611	TCGA RNA-Seq
0.446856	TCGA RNA-Seq
0.449476	TCGA RNA-Seq
0.451347	TCGA RNA-Seq
0.464446	TCGA RNA-Seq
0.465569	TCGA RNA-Seq
0.470434	TCGA RNA-Seq
0.473802	TCGA RNA-Seq
0.478668	TCGA RNA-Seq
0.488398	TCGA RNA-Seq
0.491392	TCGA RNA-Seq
0.495509	TCGA RNA-Seq
0.496632	TCGA RNA-Seq
0.497006	TCGA RNA-Seq
0.49738	TCGA RNA-Seq
0.498503	TCGA RNA-Seq
0.498877	TCGA RNA-Seq
0.499626	TCGA RNA-Seq
0.515719	TCGA RNA-Seq
0.517216	TCGA RNA-Seq
0.528817	TCGA RNA-Seq
0.531811	TCGA RNA-Seq
0.538174	TCGA RNA-Seq
0.540793	TCGA RNA-Seq
0.541542	TCGA RNA-Seq
0.542665	TCGA RNA-Seq
0.550898	TCGA RNA-Seq
0.552021	TCGA RNA-Seq
0.552769	TCGA RNA-Seq
0.67515	TCGA RNA-Seq
0.716692	TCGA RNA-Seq
0.739895	TCGA RNA-Seq
0.754117	TCGA RNA-Seq
0.76235	TCGA RNA-Seq
0.767216	TCGA RNA-Seq
0.772081	TCGA RNA-Seq
0.772455	TCGA RNA-Seq
0.779192	TCGA RNA-Seq
0.788174	TCGA RNA-Seq
0.799401	TCGA RNA-Seq
0.807635	TCGA RNA-Seq
0.808009	TCGA RNA-Seq
0.813249	TCGA RNA-Seq
0.837575	TCGA RNA-Seq
0.848054	TCGA RNA-Seq
0.851422	TCGA RNA-Seq
0.855913	TCGA RNA-Seq
0.872006	TCGA RNA-Seq
0.875	TCGA RNA-Seq
0.88024	TCGA RNA-Seq
0.880988	TCGA RNA-Seq
0.888473	TCGA RNA-Seq
0.88997	TCGA RNA-Seq
0.947605	TCGA RNA-Seq
0.0507687	TCGA RNA-Seq
0.06936	TCGA RNA-Seq
0.0775831	TCGA RNA-Seq
0.0775831	TCGA RNA-Seq
0.0865213	TCGA RNA-Seq
0.0868788	TCGA RNA-Seq
0.0908116	TCGA RNA-Seq
0.103325	TCGA RNA-Seq
0.126207	TCGA RNA-Seq
0.126564	TCGA RNA-Seq
0.129067	TCGA RNA-Seq
0.13872	TCGA RNA-Seq
0.139435	TCGA RNA-Seq
0.14015	TCGA RNA-Seq
0.174115	TCGA RNA-Seq
0.175903	TCGA RNA-Seq
0.180908	TCGA RNA-Seq
0.182338	TCGA RNA-Seq
0.188059	TCGA RNA-Seq
0.189489	TCGA RNA-Seq
0.190561	TCGA RNA-Seq
0.192349	TCGA RNA-Seq
0.193779	TCGA RNA-Seq
0.196282	TCGA RNA-Seq
0.198427	TCGA RNA-Seq
0.202002	TCGA RNA-Seq
0.215231	TCGA RNA-Seq
0.24705	TCGA RNA-Seq
0.257776	TCGA RNA-Seq
0.262066	TCGA RNA-Seq
0.268859	TCGA RNA-Seq
0.270647	TCGA RNA-Seq
0.277083	TCGA RNA-Seq
0.279585	TCGA RNA-Seq
0.284948	TCGA RNA-Seq
0.288523	TCGA RNA-Seq
0.299964	TCGA RNA-Seq
0.303897	TCGA RNA-Seq
0.307472	TCGA RNA-Seq
0.308545	TCGA RNA-Seq
0.309617	TCGA RNA-Seq
0.312835	TCGA RNA-Seq
0.323203	TCGA RNA-Seq
0.334644	TCGA RNA-Seq
0.387916	TCGA RNA-Seq
0.395781	TCGA RNA-Seq
0.433321	TCGA RNA-Seq
0.445477	TCGA RNA-Seq
0.488023	TCGA RNA-Seq
0.500894	TCGA RNA-Seq
0.504112	TCGA RNA-Seq
0.509832	TCGA RNA-Seq
0.52306	TCGA RNA-Seq
0.531641	TCGA RNA-Seq
0.5463	TCGA RNA-Seq
0.573829	TCGA RNA-Seq
0.58527	TCGA RNA-Seq
0.659635	TCGA RNA-Seq
0.291971	TCGA RNA-Seq
0.124801	TCGA RNA-Seq
0.215112	TCGA RNA-Seq
0.219498	TCGA RNA-Seq
0.232257	TCGA RNA-Seq
0.237839	TCGA RNA-Seq
0.238437	TCGA RNA-Seq
0.239434	TCGA RNA-Seq
0.244617	TCGA RNA-Seq
0.255183	TCGA RNA-Seq
0.775319	TCGA RNA-Seq
0.783892	TCGA RNA-Seq
0.78429	TCGA RNA-Seq
0.817584	TCGA RNA-Seq
0.817584	TCGA RNA-Seq
0.485663	TCGA RNA-Seq
0.672457	TCGA RNA-Seq
0.677419	TCGA RNA-Seq
0.682382	TCGA RNA-Seq
0.975186	TCGA RNA-Seq
0.98263	TCGA RNA-Seq
0.992556	TCGA RNA-Seq
0.882736	TCGA RNA-Seq
0.885863	TCGA RNA-Seq
0.891051	TCGA RNA-Seq
0.983139	TCGA RNA-Seq
0.0183218	TCGA RNA-Seq
0.0204461	TCGA RNA-Seq
0.0807222	TCGA RNA-Seq
0.0815189	TCGA RNA-Seq
0.082581	TCGA RNA-Seq
0.0847053	TCGA RNA-Seq
0.125066	TCGA RNA-Seq
0.233139	TCGA RNA-Seq
0.256771	TCGA RNA-Seq
0.285714	TCGA RNA-Seq
0.383431	TCGA RNA-Seq
0.572491	TCGA RNA-Seq
0.711099	TCGA RNA-Seq
0.712427	TCGA RNA-Seq
0.71402	TCGA RNA-Seq
0.144638	TCGA RNA-Seq
0.994781	TCGA RNA-Seq
0.0646982	TCGA RNA-Seq
0.0759878	TCGA RNA-Seq
0.394268	TCGA RNA-Seq
0.712549	TCGA RNA-Seq
0.727746	TCGA RNA-Seq
0.979158	TCGA RNA-Seq
0.221519	TCGA RNA-Seq
0.944499	TCGA RNA-Seq
0.116864	TCGA RNA-Seq
0.121571	TCGA RNA-Seq
0.126116	TCGA RNA-Seq
0.14397	TCGA RNA-Seq
0.32722	TCGA RNA-Seq
0.329817	TCGA RNA-Seq
0.337283	TCGA RNA-Seq
0.342315	TCGA RNA-Seq
0.342315	TCGA RNA-Seq
0.342801	TCGA RNA-Seq
0.35887	TCGA RNA-Seq
0.36585	TCGA RNA-Seq
0.369745	TCGA RNA-Seq
0.379808	TCGA RNA-Seq
0.381432	TCGA RNA-Seq
0.385327	TCGA RNA-Seq
0.42623	TCGA RNA-Seq
0.434832	TCGA RNA-Seq
0.457069	TCGA RNA-Seq
0.516312	TCGA RNA-Seq
0.524266	TCGA RNA-Seq
0.524752	TCGA RNA-Seq
0.527025	TCGA RNA-Seq
0.528973	TCGA RNA-Seq
0.637234	TCGA RNA-Seq
0.660607	TCGA RNA-Seq
0.661581	TCGA RNA-Seq
0.662068	TCGA RNA-Seq
0.66434	TCGA RNA-Seq
0.668073	TCGA RNA-Seq
0.673267	TCGA RNA-Seq
0.882487	TCGA RNA-Seq
0.886057	TCGA RNA-Seq
0.889466	TCGA RNA-Seq
0.899042	TCGA RNA-Seq
0.900016	TCGA RNA-Seq
0.9031	TCGA RNA-Seq
0.905048	TCGA RNA-Seq
0.907969	TCGA RNA-Seq
0.108696	TCGA RNA-Seq
0.943584	TCGA RNA-Seq
0.00548697	TCGA RNA-Seq
0.790123	TCGA RNA-Seq
0.791495	TCGA RNA-Seq
0.796982	TCGA RNA-Seq
0.812071	TCGA RNA-Seq
0.813443	TCGA RNA-Seq
0.814815	TCGA RNA-Seq
0.832222	TCGA RNA-Seq
0.279236	TCGA RNA-Seq
0.281026	TCGA RNA-Seq
0.919451	TCGA RNA-Seq
0.286818	TCGA RNA-Seq
0.348182	TCGA RNA-Seq
0.462273	TCGA RNA-Seq
0.465	TCGA RNA-Seq
0.471818	TCGA RNA-Seq
0.474545	TCGA RNA-Seq
0.515455	TCGA RNA-Seq
0.597727	TCGA RNA-Seq
0.858182	TCGA RNA-Seq
0.895455	TCGA RNA-Seq
0.896818	TCGA RNA-Seq
0.992273	TCGA RNA-Seq
0.994545	TCGA RNA-Seq
0.0638439	TCGA RNA-Seq
0.0645055	TCGA RNA-Seq
0.154152	TCGA RNA-Seq
0.155144	TCGA RNA-Seq
0.317235	TCGA RNA-Seq
0.379094	TCGA RNA-Seq
0.450873	TCGA RNA-Seq
0.934134	TCGA RNA-Seq
0.756173	TCGA RNA-Seq
0.897634	TCGA RNA-Seq
0.12381	TCGA RNA-Seq
0.840816	TCGA RNA-Seq
0.843537	TCGA RNA-Seq
0.84898	TCGA RNA-Seq
0.853061	TCGA RNA-Seq
0.880272	TCGA RNA-Seq
0.649369	TCGA RNA-Seq
0.650771	TCGA RNA-Seq
0.71108	TCGA RNA-Seq
0.744741	TCGA RNA-Seq
0.774194	TCGA RNA-Seq
0.778401	TCGA RNA-Seq
0.799439	TCGA RNA-Seq
0.805049	TCGA RNA-Seq
0.835905	TCGA RNA-Seq
0.894811	TCGA RNA-Seq
0.922861	TCGA RNA-Seq
0.196904	TCGA RNA-Seq
0.678638	TCGA RNA-Seq
0.704644	TCGA RNA-Seq
0.707121	TCGA RNA-Seq
0.798142	TCGA RNA-Seq
0.819195	TCGA RNA-Seq
0.82291	TCGA RNA-Seq
0.839628	TCGA RNA-Seq
0.839628	TCGA RNA-Seq
0.897214	TCGA RNA-Seq
0.898452	TCGA RNA-Seq
0.918885	TCGA RNA-Seq
0.946749	TCGA RNA-Seq
0.294994	TCGA RNA-Seq
0.296119	TCGA RNA-Seq
0.431665	TCGA RNA-Seq
0.440945	TCGA RNA-Seq
0.442632	TCGA RNA-Seq
0.447413	TCGA RNA-Seq
0.450225	TCGA RNA-Seq
0.45838	TCGA RNA-Seq
0.459505	TCGA RNA-Seq
0.461755	TCGA RNA-Seq
0.463161	TCGA RNA-Seq
0.463442	TCGA RNA-Seq
0.469629	TCGA RNA-Seq
0.47694	TCGA RNA-Seq
0.485096	TCGA RNA-Seq
0.498032	TCGA RNA-Seq
0.626828	TCGA RNA-Seq
0.628796	TCGA RNA-Seq
0.631609	TCGA RNA-Seq
0.6482	TCGA RNA-Seq
0.97216	TCGA RNA-Seq
0.992407	TCGA RNA-Seq
0.0259347	TCGA RNA-Seq
0.026367	TCGA RNA-Seq
0.194078	TCGA RNA-Seq
0.208018	TCGA RNA-Seq
0.208342	TCGA RNA-Seq
0.208667	TCGA RNA-Seq
0.208775	TCGA RNA-Seq
0.217528	TCGA RNA-Seq
0.218176	TCGA RNA-Seq
0.224443	TCGA RNA-Seq
0.464232	TCGA RNA-Seq
0.575319	TCGA RNA-Seq
0.578236	TCGA RNA-Seq
0.590123	TCGA RNA-Seq
0.607413	TCGA RNA-Seq
0.869678	TCGA RNA-Seq
0.869894	TCGA RNA-Seq
0.870434	TCGA RNA-Seq
0.881565	TCGA RNA-Seq
0.881781	TCGA RNA-Seq
0.882321	TCGA RNA-Seq
0.964772	TCGA RNA-Seq
0.964988	TCGA RNA-Seq
0.965312	TCGA RNA-Seq
0.969419	TCGA RNA-Seq
0.969635	TCGA RNA-Seq
0.970283	TCGA RNA-Seq
0.97158	TCGA RNA-Seq
0.971796	TCGA RNA-Seq
0.999027	TCGA RNA-Seq
0.999352	TCGA RNA-Seq
0.610778	TCGA RNA-Seq
0.956886	TCGA RNA-Seq
0.962874	TCGA RNA-Seq
0.0962235	TCGA RNA-Seq
0.0988101	TCGA RNA-Seq
0.0998448	TCGA RNA-Seq
0.108639	TCGA RNA-Seq
0.110709	TCGA RNA-Seq
0.252975	TCGA RNA-Seq
0.255044	TCGA RNA-Seq
0.332126	TCGA RNA-Seq
0.772892	TCGA RNA-Seq
0.775996	TCGA RNA-Seq
0.780652	TCGA RNA-Seq
0.781169	TCGA RNA-Seq
0.783756	TCGA RNA-Seq
0.915158	TCGA RNA-Seq
0.979307	TCGA RNA-Seq
0.980859	TCGA RNA-Seq
0.981893	TCGA RNA-Seq
0.993792	TCGA RNA-Seq
0.296404	TCGA RNA-Seq
0.642371	TCGA RNA-Seq
0.651118	TCGA RNA-Seq
0.658892	TCGA RNA-Seq
0.686103	TCGA RNA-Seq
0.723032	TCGA RNA-Seq
0.037037	TCGA RNA-Seq
0.0395623	TCGA RNA-Seq
0.0412458	TCGA RNA-Seq
0.0446128	TCGA RNA-Seq
0.26431	TCGA RNA-Seq
0.421717	TCGA RNA-Seq
0.474747	TCGA RNA-Seq
0.569024	TCGA RNA-Seq
0.573232	TCGA RNA-Seq
0.575758	TCGA RNA-Seq
0.579125	TCGA RNA-Seq
0.943603	TCGA RNA-Seq
0.943603	TCGA RNA-Seq
0.962963	TCGA RNA-Seq
0.964646	TCGA RNA-Seq
0.979798	TCGA RNA-Seq
0.991582	TCGA RNA-Seq
0.135135	TCGA RNA-Seq
0.357143	TCGA RNA-Seq
0.916988	TCGA RNA-Seq
0.177914	TCGA RNA-Seq
0.188139	TCGA RNA-Seq
0.194274	TCGA RNA-Seq
0.200409	TCGA RNA-Seq
0.314928	TCGA RNA-Seq
0.468303	TCGA RNA-Seq
0.0654854	TCGA RNA-Seq
0.108629	TCGA RNA-Seq
0.109399	TCGA RNA-Seq
0.135593	TCGA RNA-Seq
0.142527	TCGA RNA-Seq
0.144068	TCGA RNA-Seq
0.159476	TCGA RNA-Seq
0.164869	TCGA RNA-Seq
0.228814	TCGA RNA-Seq
0.24114	TCGA RNA-Seq
0.329738	TCGA RNA-Seq
0.38906	TCGA RNA-Seq
0.391371	TCGA RNA-Seq
0.395994	TCGA RNA-Seq
0.397535	TCGA RNA-Seq
0.403698	TCGA RNA-Seq
0.450693	TCGA RNA-Seq
0.469183	TCGA RNA-Seq
0.471495	TCGA RNA-Seq
0.768105	TCGA RNA-Seq
0.791988	TCGA RNA-Seq
0.793529	TCGA RNA-Seq
0.79584	TCGA RNA-Seq
0.856703	TCGA RNA-Seq
0.879815	TCGA RNA-Seq
0.88906	TCGA RNA-Seq
0.889831	TCGA RNA-Seq
0.928351	TCGA RNA-Seq
0.935285	TCGA RNA-Seq
0.936826	TCGA RNA-Seq
0.967643	TCGA RNA-Seq
0.0152091	TCGA RNA-Seq
0.0380228	TCGA RNA-Seq
0.0432875	TCGA RNA-Seq
0.527347	TCGA RNA-Seq
0.542849	TCGA RNA-Seq
0.543726	TCGA RNA-Seq
0.57005	TCGA RNA-Seq
0.582919	TCGA RNA-Seq
0.590231	TCGA RNA-Seq
0.599006	TCGA RNA-Seq
0.6148	TCGA RNA-Seq
0.615385	TCGA RNA-Seq
0.618602	TCGA RNA-Seq
0.620649	TCGA RNA-Seq
0.621234	TCGA RNA-Seq
0.622989	TCGA RNA-Seq
0.626206	TCGA RNA-Seq
0.639368	TCGA RNA-Seq
0.643755	TCGA RNA-Seq
0.650775	TCGA RNA-Seq
0.0664112	TCGA RNA-Seq
0.152977	TCGA RNA-Seq
0.627732	TCGA RNA-Seq
0.629992	TCGA RNA-Seq
0.633007	TCGA RNA-Seq
0.634514	TCGA RNA-Seq
0.636775	TCGA RNA-Seq
0.854559	TCGA RNA-Seq
0.971364	TCGA RNA-Seq
0.0292364	TCGA RNA-Seq
0.0292364	TCGA RNA-Seq
0.685709	TCGA RNA-Seq
0.685901	TCGA RNA-Seq
0.697634	TCGA RNA-Seq
0.970571	TCGA RNA-Seq
0.989613	TCGA RNA-Seq
0.99019	TCGA RNA-Seq
0.990767	TCGA RNA-Seq
0.991537	TCGA RNA-Seq
0.999231	TCGA RNA-Seq
0.101493	TCGA RNA-Seq
0.585075	TCGA RNA-Seq
0.877612	TCGA RNA-Seq
0.979104	TCGA RNA-Seq
0.312195	TCGA RNA-Seq
0.318293	TCGA RNA-Seq
0.320732	TCGA RNA-Seq
0.32561	TCGA RNA-Seq
0.331707	TCGA RNA-Seq
0.615854	TCGA RNA-Seq
0.517173	TCGA RNA-Seq
0.520476	TCGA RNA-Seq
0.527081	TCGA RNA-Seq
0.531044	TCGA RNA-Seq
0.536328	TCGA RNA-Seq
0.53963	TCGA RNA-Seq
0.567371	TCGA RNA-Seq
0.647952	TCGA RNA-Seq
0.657199	TCGA RNA-Seq
0.659841	TCGA RNA-Seq
0.712021	TCGA RNA-Seq
0.743725	TCGA RNA-Seq
0.750991	TCGA RNA-Seq
0.823646	TCGA RNA-Seq
0.826288	TCGA RNA-Seq
0.840819	TCGA RNA-Seq
0.990753	TCGA RNA-Seq
0.278215	TCGA RNA-Seq
0.509186	TCGA RNA-Seq
0.427221	TCGA RNA-Seq
0.430372	TCGA RNA-Seq
0.660786	TCGA RNA-Seq
0.847721	TCGA RNA-Seq
0.972065	TCGA RNA-Seq
0.972485	TCGA RNA-Seq
0.986347	TCGA RNA-Seq
0.116208	TCGA RNA-Seq
0.284404	TCGA RNA-Seq
0.394495	TCGA RNA-Seq
0.400612	TCGA RNA-Seq
0.883792	TCGA RNA-Seq
0.255714	TCGA RNA-Seq
0.324286	TCGA RNA-Seq
0.35	TCGA RNA-Seq
0.415714	TCGA RNA-Seq
0.424286	TCGA RNA-Seq
0.53	TCGA RNA-Seq
0.538571	TCGA RNA-Seq
0.792857	TCGA RNA-Seq
0.299383	TCGA RNA-Seq
0.125659	TCGA RNA-Seq
0.177138	TCGA RNA-Seq
0.323064	TCGA RNA-Seq
0.382651	TCGA RNA-Seq
0.895825	TCGA RNA-Seq
0.962302	TCGA RNA-Seq
0.422897	TCGA RNA-Seq
0.732477	TCGA RNA-Seq
0.740654	TCGA RNA-Seq
0.957944	TCGA RNA-Seq
0.984813	TCGA RNA-Seq
0.114002	TCGA RNA-Seq
0.463445	TCGA RNA-Seq
0.50062	TCGA RNA-Seq
0.995043	TCGA RNA-Seq
0.990361	TCGA RNA-Seq
0.213061	TCGA RNA-Seq
0.214244	TCGA RNA-Seq
0.215426	TCGA RNA-Seq
0.216017	TCGA RNA-Seq
0.21779	TCGA RNA-Seq
0.218972	TCGA RNA-Seq
0.35727	TCGA RNA-Seq
0.358156	TCGA RNA-Seq
0.359634	TCGA RNA-Seq
0.360225	TCGA RNA-Seq
0.361407	TCGA RNA-Seq
0.372045	TCGA RNA-Seq
0.479019	TCGA RNA-Seq
0.640957	TCGA RNA-Seq
0.729019	TCGA RNA-Seq
0.730201	TCGA RNA-Seq
0.731087	TCGA RNA-Seq
0.731974	TCGA RNA-Seq
0.732861	TCGA RNA-Seq
0.734043	TCGA RNA-Seq
0.827719	TCGA RNA-Seq
0.82831	TCGA RNA-Seq
0.828901	TCGA RNA-Seq
0.829492	TCGA RNA-Seq
0.830083	TCGA RNA-Seq
0.977541	TCGA RNA-Seq
0.980496	TCGA RNA-Seq
0.283366	TCGA RNA-Seq
0.294543	TCGA RNA-Seq
0.30046	TCGA RNA-Seq
0.301118	TCGA RNA-Seq
0.322814	TCGA RNA-Seq
0.324129	TCGA RNA-Seq
0.324786	TCGA RNA-Seq
0.324786	TCGA RNA-Seq
0.325444	TCGA RNA-Seq
0.326759	TCGA RNA-Seq
0.342538	TCGA RNA-Seq
0.358317	TCGA RNA-Seq
0.39908	TCGA RNA-Seq
0.400394	TCGA RNA-Seq
0.57002	TCGA RNA-Seq
0.614727	TCGA RNA-Seq
0.663379	TCGA RNA-Seq
0.671269	TCGA RNA-Seq
0.111715	TCGA RNA-Seq
0.146739	TCGA RNA-Seq
0.148551	TCGA RNA-Seq
0.15157	TCGA RNA-Seq
0.153382	TCGA RNA-Seq
0.157609	TCGA RNA-Seq
0.503623	TCGA RNA-Seq
0.504831	TCGA RNA-Seq
0.557971	TCGA RNA-Seq
0.964372	TCGA RNA-Seq
0.140562	TCGA RNA-Seq
0.142283	TCGA RNA-Seq
0.566265	TCGA RNA-Seq
0.359556	TCGA RNA-Seq
0.362724	TCGA RNA-Seq
0.36378	TCGA RNA-Seq
0.476241	TCGA RNA-Seq
0.477825	TCGA RNA-Seq
0.478353	TCGA RNA-Seq
0.479937	TCGA RNA-Seq
0.481521	TCGA RNA-Seq
0.728617	TCGA RNA-Seq
0.996304	TCGA RNA-Seq
0.248139	TCGA RNA-Seq
0.271712	TCGA RNA-Seq
0.0407511	TCGA RNA-Seq
0.0427487	TCGA RNA-Seq
0.0447463	TCGA RNA-Seq
0.0842988	TCGA RNA-Seq
0.23372	TCGA RNA-Seq
0.234918	TCGA RNA-Seq
0.235717	TCGA RNA-Seq
0.236117	TCGA RNA-Seq
0.298042	TCGA RNA-Seq
0.34159	TCGA RNA-Seq
0.343588	TCGA RNA-Seq
0.387934	TCGA RNA-Seq
0.389133	TCGA RNA-Seq
0.404714	TCGA RNA-Seq
0.480224	TCGA RNA-Seq
0.496205	TCGA RNA-Seq
0.526968	TCGA RNA-Seq
0.605274	TCGA RNA-Seq
0.63324	TCGA RNA-Seq
0.634838	TCGA RNA-Seq
0.646025	TCGA RNA-Seq
0.670795	TCGA RNA-Seq
0.678386	TCGA RNA-Seq
0.698362	TCGA RNA-Seq
0.69996	TCGA RNA-Seq
0.702357	TCGA RNA-Seq
0.840192	TCGA RNA-Seq
0.930084	TCGA RNA-Seq
0.953256	TCGA RNA-Seq
0.189693	TCGA RNA-Seq
0.192982	TCGA RNA-Seq
0.197368	TCGA RNA-Seq
0.207237	TCGA RNA-Seq
0.210526	TCGA RNA-Seq
0.136548	TCGA RNA-Seq
0.155091	TCGA RNA-Seq
0.344235	TCGA RNA-Seq
0.690829	TCGA RNA-Seq
0.749831	TCGA RNA-Seq
0.932906	TCGA RNA-Seq
0.369427	TCGA RNA-Seq
0.394904	TCGA RNA-Seq
0.401274	TCGA RNA-Seq
0.44586	TCGA RNA-Seq
0.458599	TCGA RNA-Seq
0.770701	TCGA RNA-Seq
0.980892	TCGA RNA-Seq
0.110276	TCGA RNA-Seq
0.368421	TCGA RNA-Seq
0.378446	TCGA RNA-Seq
0.393484	TCGA RNA-Seq
0.428571	TCGA RNA-Seq
0.43609	TCGA RNA-Seq
0.453634	TCGA RNA-Seq
0.463659	TCGA RNA-Seq
0.586466	TCGA RNA-Seq
0.601504	TCGA RNA-Seq
0.671679	TCGA RNA-Seq
0.764411	TCGA RNA-Seq
0.774436	TCGA RNA-Seq
0.87218	TCGA RNA-Seq
0.877193	TCGA RNA-Seq
0.0497738	TCGA RNA-Seq
0.882353	TCGA RNA-Seq
0.895928	TCGA RNA-Seq
0.904977	TCGA RNA-Seq
0.927602	TCGA RNA-Seq
0.214806	TCGA RNA-Seq
0.279126	TCGA RNA-Seq
0.990291	TCGA RNA-Seq
0.992718	TCGA RNA-Seq
0.995146	TCGA RNA-Seq
0.0912463	TCGA RNA-Seq
0.0949555	TCGA RNA-Seq
0.125371	TCGA RNA-Seq
0.12908	TCGA RNA-Seq
0.206973	TCGA RNA-Seq
0.661721	TCGA RNA-Seq
0.676558	TCGA RNA-Seq
0.924332	TCGA RNA-Seq
0.930267	TCGA RNA-Seq
0.307832	TCGA RNA-Seq
0.8051	TCGA RNA-Seq
0.0503018	TCGA RNA-Seq
0.480885	TCGA RNA-Seq
0.488934	TCGA RNA-Seq
0.533199	TCGA RNA-Seq
0.796781	TCGA RNA-Seq
0.820926	TCGA RNA-Seq
0.380711	TCGA RNA-Seq
0.466159	TCGA RNA-Seq
0.62775	TCGA RNA-Seq
0.630288	TCGA RNA-Seq
0.707276	TCGA RNA-Seq
0.265449	TCGA RNA-Seq
0.268135	TCGA RNA-Seq
0.705535	TCGA RNA-Seq
0.706072	TCGA RNA-Seq
0.709296	TCGA RNA-Seq
0.897904	TCGA RNA-Seq
0.995701	TCGA RNA-Seq
0.152197	TCGA RNA-Seq
0.310825	TCGA RNA-Seq
0.45552	TCGA RNA-Seq
0.458735	TCGA RNA-Seq
0.213695	TCGA RNA-Seq
0.387643	TCGA RNA-Seq
0.844943	TCGA RNA-Seq
0.0534532	TCGA RNA-Seq
0.0605487	TCGA RNA-Seq
0.164617	TCGA RNA-Seq
0.166509	TCGA RNA-Seq
0.167928	TCGA RNA-Seq
0.169347	TCGA RNA-Seq
0.203406	TCGA RNA-Seq
0.348628	TCGA RNA-Seq
0.573321	TCGA RNA-Seq
0.647114	TCGA RNA-Seq
0.674551	TCGA RNA-Seq
0.282114	TCGA RNA-Seq
0.285366	TCGA RNA-Seq
0.286992	TCGA RNA-Seq
0.290244	TCGA RNA-Seq
0.293496	TCGA RNA-Seq
0.295122	TCGA RNA-Seq
0.456098	TCGA RNA-Seq
0.45935	TCGA RNA-Seq
0.466667	TCGA RNA-Seq
0.0904523	TCGA RNA-Seq
0.0964824	TCGA RNA-Seq
0.188945	TCGA RNA-Seq
0.237186	TCGA RNA-Seq
0.246231	TCGA RNA-Seq
0.317588	TCGA RNA-Seq
0.319598	TCGA RNA-Seq
0.344724	TCGA RNA-Seq
0.360804	TCGA RNA-Seq
0.582915	TCGA RNA-Seq
0.598995	TCGA RNA-Seq
0.60804	TCGA RNA-Seq
0.668342	TCGA RNA-Seq
0.677387	TCGA RNA-Seq
0.689447	TCGA RNA-Seq
0.695477	TCGA RNA-Seq
0.696482	TCGA RNA-Seq
0.739698	TCGA RNA-Seq
0.750754	TCGA RNA-Seq
0.756784	TCGA RNA-Seq
0.766834	TCGA RNA-Seq
0.779899	TCGA RNA-Seq
0.8	TCGA RNA-Seq
0.856281	TCGA RNA-Seq
0.857286	TCGA RNA-Seq
0.858291	TCGA RNA-Seq
0.859296	TCGA RNA-Seq
0.899497	TCGA RNA-Seq
0.903518	TCGA RNA-Seq
0.190039	TCGA RNA-Seq
0.193709	TCGA RNA-Seq
0.196068	TCGA RNA-Seq
0.207864	TCGA RNA-Seq
0.210223	TCGA RNA-Seq
0.210747	TCGA RNA-Seq
0.214679	TCGA RNA-Seq
0.216776	TCGA RNA-Seq
0.223591	TCGA RNA-Seq
0.224377	TCGA RNA-Seq
0.235649	TCGA RNA-Seq
0.235911	TCGA RNA-Seq
0.24325	TCGA RNA-Seq
0.243512	TCGA RNA-Seq
0.244823	TCGA RNA-Seq
0.252425	TCGA RNA-Seq
0.312713	TCGA RNA-Seq
0.312975	TCGA RNA-Seq
0.331324	TCGA RNA-Seq
0.339187	TCGA RNA-Seq
0.339187	TCGA RNA-Seq
0.342333	TCGA RNA-Seq
0.349934	TCGA RNA-Seq
0.353342	TCGA RNA-Seq
0.355963	TCGA RNA-Seq
0.35806	TCGA RNA-Seq
0.363565	TCGA RNA-Seq
0.364613	TCGA RNA-Seq
0.366448	TCGA RNA-Seq
0.371166	TCGA RNA-Seq
0.374312	TCGA RNA-Seq
0.442988	TCGA RNA-Seq
0.452425	TCGA RNA-Seq
0.454784	TCGA RNA-Seq
0.481258	TCGA RNA-Seq
0.487811	TCGA RNA-Seq
0.49384	TCGA RNA-Seq
0.498558	TCGA RNA-Seq
0.499869	TCGA RNA-Seq
0.583224	TCGA RNA-Seq
0.597117	TCGA RNA-Seq
0.598427	TCGA RNA-Seq
0.601573	TCGA RNA-Seq
0.604456	TCGA RNA-Seq
0.618611	TCGA RNA-Seq
0.620183	TCGA RNA-Seq
0.626737	TCGA RNA-Seq
0.628309	TCGA RNA-Seq
0.628571	TCGA RNA-Seq
0.636697	TCGA RNA-Seq
0.639318	TCGA RNA-Seq
0.644561	TCGA RNA-Seq
0.647444	TCGA RNA-Seq
0.683617	TCGA RNA-Seq
0.689122	TCGA RNA-Seq
0.697248	TCGA RNA-Seq
0.698558	TCGA RNA-Seq
0.69882	TCGA RNA-Seq
0.699607	TCGA RNA-Seq
0.708519	TCGA RNA-Seq
0.710878	TCGA RNA-Seq
0.71481	TCGA RNA-Seq
0.723198	TCGA RNA-Seq
0.727392	TCGA RNA-Seq
0.735256	TCGA RNA-Seq
0.742333	TCGA RNA-Seq
0.743644	TCGA RNA-Seq
0.749934	TCGA RNA-Seq
0.784797	TCGA RNA-Seq
0.788991	TCGA RNA-Seq
0.794233	TCGA RNA-Seq
0.795282	TCGA RNA-Seq
0.79633	TCGA RNA-Seq
0.800262	TCGA RNA-Seq
0.810747	TCGA RNA-Seq
0.814941	TCGA RNA-Seq
0.815465	TCGA RNA-Seq
0.828309	TCGA RNA-Seq
0.834076	TCGA RNA-Seq
0.839318	TCGA RNA-Seq
0.841153	TCGA RNA-Seq
0.844561	TCGA RNA-Seq
0.903014	TCGA RNA-Seq
0.991874	TCGA RNA-Seq
0.995282	TCGA RNA-Seq
0.995544	TCGA RNA-Seq
0.995806	TCGA RNA-Seq
0.997117	TCGA RNA-Seq
0.75406	TCGA RNA-Seq
0.757927	TCGA RNA-Seq
0.907193	TCGA RNA-Seq
0.0154015	TCGA RNA-Seq
0.0561056	TCGA RNA-Seq
0.978142	TCGA RNA-Seq
0.23236	TCGA RNA-Seq
0.289538	TCGA RNA-Seq
0.903893	TCGA RNA-Seq
0.0904309	TCGA RNA-Seq
0.0914329	TCGA RNA-Seq
0.105336	TCGA RNA-Seq
0.111849	TCGA RNA-Seq
0.113101	TCGA RNA-Seq
0.120867	TCGA RNA-Seq
0.503632	TCGA RNA-Seq
0.512275	TCGA RNA-Seq
0.513026	TCGA RNA-Seq
0.514153	TCGA RNA-Seq
0.51741	TCGA RNA-Seq
0.541082	TCGA RNA-Seq
0.541458	TCGA RNA-Seq
0.542585	TCGA RNA-Seq
0.680862	TCGA RNA-Seq
0.685997	TCGA RNA-Seq
0.686999	TCGA RNA-Seq
0.687375	TCGA RNA-Seq
0.688252	TCGA RNA-Seq
0.885271	TCGA RNA-Seq
0.8874	TCGA RNA-Seq
0.889279	TCGA RNA-Seq
0.894163	TCGA RNA-Seq
0.894539	TCGA RNA-Seq
0.895792	TCGA RNA-Seq
0.426649	TCGA RNA-Seq
0.433378	TCGA RNA-Seq
0.437416	TCGA RNA-Seq
0.444145	TCGA RNA-Seq
0.701211	TCGA RNA-Seq
0.710633	TCGA RNA-Seq
0.183716	TCGA RNA-Seq
0.728601	TCGA RNA-Seq
0.803758	TCGA RNA-Seq
0.810021	TCGA RNA-Seq
0.824635	TCGA RNA-Seq
0.831683	TCGA RNA-Seq
0.381484	TCGA RNA-Seq
0.387071	TCGA RNA-Seq
0.39186	TCGA RNA-Seq
0.586592	TCGA RNA-Seq
0.75818	TCGA RNA-Seq
0.758978	TCGA RNA-Seq
0.900239	TCGA RNA-Seq
0.988827	TCGA RNA-Seq
0.0458635	TCGA RNA-Seq
0.249956	TCGA RNA-Seq
0.364085	TCGA RNA-Seq
0.538719	TCGA RNA-Seq
0.590051	TCGA RNA-Seq
0.70912	TCGA RNA-Seq
0.710002	TCGA RNA-Seq
0.82519	TCGA RNA-Seq
0.834715	TCGA RNA-Seq
0.893985	TCGA RNA-Seq
0.905274	TCGA RNA-Seq
0.907215	TCGA RNA-Seq
0.943023	TCGA RNA-Seq
0.960134	TCGA RNA-Seq
0.960663	TCGA RNA-Seq
0.961016	TCGA RNA-Seq
0.961369	TCGA RNA-Seq
0.508738	TCGA RNA-Seq
0.602913	TCGA RNA-Seq
0.626861	TCGA RNA-Seq
0.627508	TCGA RNA-Seq
0.628803	TCGA RNA-Seq
0.634951	TCGA RNA-Seq
0.783172	TCGA RNA-Seq
0.784142	TCGA RNA-Seq
0.840453	TCGA RNA-Seq
0.842071	TCGA RNA-Seq
0.847249	TCGA RNA-Seq
0.968285	TCGA RNA-Seq
0.969256	TCGA RNA-Seq
0.969579	TCGA RNA-Seq
0.980259	TCGA RNA-Seq
0.980906	TCGA RNA-Seq
0.981553	TCGA RNA-Seq
0.981877	TCGA RNA-Seq
0.983172	TCGA RNA-Seq
0.984466	TCGA RNA-Seq
0.990615	TCGA RNA-Seq
0.992557	TCGA RNA-Seq
0.227941	TCGA RNA-Seq
0.264706	TCGA RNA-Seq
0.289216	TCGA RNA-Seq
0.323529	TCGA RNA-Seq
0.458333	TCGA RNA-Seq
0.512255	TCGA RNA-Seq
0.553922	TCGA RNA-Seq
0.602941	TCGA RNA-Seq
0.610294	TCGA RNA-Seq
0.982843	TCGA RNA-Seq
0.256014	TCGA RNA-Seq
0.699313	TCGA RNA-Seq
0.852035	TCGA RNA-Seq
0.973047	TCGA RNA-Seq
0.233316	TCGA RNA-Seq
0.316294	TCGA RNA-Seq
0.316471	TCGA RNA-Seq
0.319223	TCGA RNA-Seq
0.319933	TCGA RNA-Seq
0.464324	TCGA RNA-Seq
0.467075	TCGA RNA-Seq
0.471778	TCGA RNA-Seq
0.773784	TCGA RNA-Seq
0.0173686	TCGA RNA-Seq
0.0333538	TCGA RNA-Seq
0.0338149	TCGA RNA-Seq
0.0860744	TCGA RNA-Seq
0.124039	TCGA RNA-Seq
0.400246	TCGA RNA-Seq
0.402244	TCGA RNA-Seq
0.404089	TCGA RNA-Seq
0.405164	TCGA RNA-Seq
0.406855	TCGA RNA-Seq
0.430833	TCGA RNA-Seq
0.432216	TCGA RNA-Seq
0.438057	TCGA RNA-Seq
0.440978	TCGA RNA-Seq
0.442822	TCGA RNA-Seq
0.443437	TCGA RNA-Seq
0.445589	TCGA RNA-Seq
0.446203	TCGA RNA-Seq
0.446357	TCGA RNA-Seq
0.446511	TCGA RNA-Seq
0.446511	TCGA RNA-Seq
0.447587	TCGA RNA-Seq
0.447741	TCGA RNA-Seq
0.447894	TCGA RNA-Seq
0.452505	TCGA RNA-Seq
0.454042	TCGA RNA-Seq
0.456655	TCGA RNA-Seq
0.458807	TCGA RNA-Seq
0.459576	TCGA RNA-Seq
0.470028	TCGA RNA-Seq
0.470335	TCGA RNA-Seq
0.510452	TCGA RNA-Seq
0.510606	TCGA RNA-Seq
0.510759	TCGA RNA-Seq
0.511989	TCGA RNA-Seq
0.513219	TCGA RNA-Seq
0.52075	TCGA RNA-Seq
0.521211	TCGA RNA-Seq
0.524593	TCGA RNA-Seq
0.525822	TCGA RNA-Seq
0.531048	TCGA RNA-Seq
0.533661	TCGA RNA-Seq
0.612665	TCGA RNA-Seq
0.619582	TCGA RNA-Seq
0.620197	TCGA RNA-Seq
0.620658	TCGA RNA-Seq
0.622656	TCGA RNA-Seq
0.622963	TCGA RNA-Seq
0.630341	TCGA RNA-Seq
0.631571	TCGA RNA-Seq
0.632032	TCGA RNA-Seq
0.632493	TCGA RNA-Seq
0.640332	TCGA RNA-Seq
0.647095	TCGA RNA-Seq
0.81909	TCGA RNA-Seq
0.826622	TCGA RNA-Seq
0.826775	TCGA RNA-Seq
0.827236	TCGA RNA-Seq
0.837381	TCGA RNA-Seq
0.94605	TCGA RNA-Seq
0.946511	TCGA RNA-Seq
0.947279	TCGA RNA-Seq
0.948048	TCGA RNA-Seq
0.999231	TCGA RNA-Seq
0.132981	TCGA RNA-Seq
0.135382	TCGA RNA-Seq
0.135862	TCGA RNA-Seq
0.138262	TCGA RNA-Seq
0.182909	TCGA RNA-Seq
0.668267	TCGA RNA-Seq
0.930389	TCGA RNA-Seq
0.93519	TCGA RNA-Seq
0.94047	TCGA RNA-Seq
0.941911	TCGA RNA-Seq
0.961594	TCGA RNA-Seq
0.964474	TCGA RNA-Seq
0.965434	TCGA RNA-Seq
0.966395	TCGA RNA-Seq
0.968315	TCGA RNA-Seq
0.969275	TCGA RNA-Seq
0.167783	TCGA RNA-Seq
0.230525	TCGA RNA-Seq
0.477617	TCGA RNA-Seq
0.511808	TCGA RNA-Seq
0.799436	TCGA RNA-Seq
0.988016	TCGA RNA-Seq
0.0406456	TCGA RNA-Seq
0.0890616	TCGA RNA-Seq
0.090257	TCGA RNA-Seq
0.860132	TCGA RNA-Seq
0.385298	TCGA RNA-Seq
0.3891	TCGA RNA-Seq
0.806084	TCGA RNA-Seq
0.812421	TCGA RNA-Seq
0.818758	TCGA RNA-Seq
0.842839	TCGA RNA-Seq
0.926489	TCGA RNA-Seq
0.934094	TCGA RNA-Seq
0.514119	TCGA RNA-Seq
0.724854	TCGA RNA-Seq
0.887981	TCGA RNA-Seq
0.888215	TCGA RNA-Seq
0.889382	TCGA RNA-Seq
0.890082	TCGA RNA-Seq
0.890782	TCGA RNA-Seq
0.999067	TCGA RNA-Seq
0.0246494	TCGA RNA-Seq
0.0540137	TCGA RNA-Seq
0.0603999	TCGA RNA-Seq
0.0608773	TCGA RNA-Seq
0.0609967	TCGA RNA-Seq
0.0627275	TCGA RNA-Seq
0.0638615	TCGA RNA-Seq
0.0642196	TCGA RNA-Seq
0.0653536	TCGA RNA-Seq
0.0654133	TCGA RNA-Seq
0.0671441	TCGA RNA-Seq
0.0693524	TCGA RNA-Seq
0.0698299	TCGA RNA-Seq
0.070188	TCGA RNA-Seq
0.0703671	TCGA RNA-Seq
0.0712026	TCGA RNA-Seq
0.0729334	TCGA RNA-Seq
0.0757983	TCGA RNA-Seq
0.117398	TCGA RNA-Seq
0.117875	TCGA RNA-Seq
0.117875	TCGA RNA-Seq
0.117935	TCGA RNA-Seq
0.119487	TCGA RNA-Seq
0.122053	TCGA RNA-Seq
0.123545	TCGA RNA-Seq
0.123605	TCGA RNA-Seq
0.123605	TCGA RNA-Seq
0.123665	TCGA RNA-Seq
0.123844	TCGA RNA-Seq
0.124142	TCGA RNA-Seq
0.124381	TCGA RNA-Seq
0.125157	TCGA RNA-Seq
0.125992	TCGA RNA-Seq
0.126291	TCGA RNA-Seq
0.126529	TCGA RNA-Seq
0.127305	TCGA RNA-Seq
0.12826	TCGA RNA-Seq
0.129096	TCGA RNA-Seq
0.129931	TCGA RNA-Seq
0.130409	TCGA RNA-Seq
0.186034	TCGA RNA-Seq
0.248463	TCGA RNA-Seq
0.351059	TCGA RNA-Seq
0.370158	TCGA RNA-Seq
0.38681	TCGA RNA-Seq
0.388959	TCGA RNA-Seq
0.425783	TCGA RNA-Seq
0.482244	TCGA RNA-Seq
0.485169	TCGA RNA-Seq
0.486183	TCGA RNA-Seq
0.486303	TCGA RNA-Seq
0.487258	TCGA RNA-Seq
0.489227	TCGA RNA-Seq
0.491137	TCGA RNA-Seq
0.492211	TCGA RNA-Seq
0.494181	TCGA RNA-Seq
0.49436	TCGA RNA-Seq
0.498001	TCGA RNA-Seq
0.500567	TCGA RNA-Seq
0.501641	TCGA RNA-Seq
0.502477	TCGA RNA-Seq
0.504208	TCGA RNA-Seq
0.504327	TCGA RNA-Seq
0.506535	TCGA RNA-Seq
0.507311	TCGA RNA-Seq
0.512325	TCGA RNA-Seq
0.546523	TCGA RNA-Seq
0.546941	TCGA RNA-Seq
0.557505	TCGA RNA-Seq
0.557565	TCGA RNA-Seq
0.557804	TCGA RNA-Seq
0.558759	TCGA RNA-Seq
0.559296	TCGA RNA-Seq
0.5735	TCGA RNA-Seq
0.578753	TCGA RNA-Seq
0.580782	TCGA RNA-Seq
0.581737	TCGA RNA-Seq
0.581976	TCGA RNA-Seq
0.585079	TCGA RNA-Seq
0.587765	TCGA RNA-Seq
0.602507	TCGA RNA-Seq
0.6114	TCGA RNA-Seq
0.611996	TCGA RNA-Seq
0.616711	TCGA RNA-Seq
0.629842	TCGA RNA-Seq
0.63026	TCGA RNA-Seq
0.631811	TCGA RNA-Seq
0.632647	TCGA RNA-Seq
0.636646	TCGA RNA-Seq
0.636885	TCGA RNA-Seq
0.638198	TCGA RNA-Seq
0.638198	TCGA RNA-Seq
0.640645	TCGA RNA-Seq
0.697822	TCGA RNA-Seq
0.704088	TCGA RNA-Seq
0.705103	TCGA RNA-Seq
0.717995	TCGA RNA-Seq
0.722292	TCGA RNA-Seq
0.754223	TCGA RNA-Seq
0.757147	TCGA RNA-Seq
0.757386	TCGA RNA-Seq
0.76031	TCGA RNA-Seq
0.798389	TCGA RNA-Seq
0.800179	TCGA RNA-Seq
0.803223	TCGA RNA-Seq
0.803223	TCGA RNA-Seq
0.804775	TCGA RNA-Seq
0.80567	TCGA RNA-Seq
0.806028	TCGA RNA-Seq
0.806864	TCGA RNA-Seq
0.807102	TCGA RNA-Seq
0.807162	TCGA RNA-Seq
0.807341	TCGA RNA-Seq
0.807938	TCGA RNA-Seq
0.808236	TCGA RNA-Seq
0.809072	TCGA RNA-Seq
0.809191	TCGA RNA-Seq
0.810087	TCGA RNA-Seq
0.810445	TCGA RNA-Seq
0.810504	TCGA RNA-Seq
0.812534	TCGA RNA-Seq
0.812832	TCGA RNA-Seq
0.813966	TCGA RNA-Seq
0.838377	TCGA RNA-Seq
0.839391	TCGA RNA-Seq
0.840227	TCGA RNA-Seq
0.840466	TCGA RNA-Seq
0.841301	TCGA RNA-Seq
0.843032	TCGA RNA-Seq
0.84339	TCGA RNA-Seq
0.844464	TCGA RNA-Seq
0.844584	TCGA RNA-Seq
0.847508	TCGA RNA-Seq
0.847926	TCGA RNA-Seq
0.848284	TCGA RNA-Seq
0.848881	TCGA RNA-Seq
0.849657	TCGA RNA-Seq
0.852044	TCGA RNA-Seq
0.852939	TCGA RNA-Seq
0.853477	TCGA RNA-Seq
0.453608	TCGA RNA-Seq
0.458763	TCGA RNA-Seq
0.465636	TCGA RNA-Seq
0.474227	TCGA RNA-Seq
0.479381	TCGA RNA-Seq
0.989691	TCGA RNA-Seq
0.994845	TCGA RNA-Seq
0.637313	TCGA RNA-Seq
0.64403	TCGA RNA-Seq
0.646269	TCGA RNA-Seq
0.647761	TCGA RNA-Seq
0.650746	TCGA RNA-Seq
0.868657	TCGA RNA-Seq
0.929104	TCGA RNA-Seq
0.933582	TCGA RNA-Seq
0.973134	TCGA RNA-Seq
0.839426	TCGA RNA-Seq
0.865535	TCGA RNA-Seq
0.875979	TCGA RNA-Seq
0.885117	TCGA RNA-Seq
0.974373	TCGA RNA-Seq
0.983287	TCGA RNA-Seq
0.983844	TCGA RNA-Seq
0.98663	TCGA RNA-Seq
0.988301	TCGA RNA-Seq
0.989415	TCGA RNA-Seq
0.134516	TCGA RNA-Seq
0.276423	TCGA RNA-Seq
0.373245	TCGA RNA-Seq
0.374723	TCGA RNA-Seq
0.376201	TCGA RNA-Seq
0.378418	TCGA RNA-Seq
0.380636	TCGA RNA-Seq
0.382853	TCGA RNA-Seq
0.384331	TCGA RNA-Seq
0.385809	TCGA RNA-Seq
0.743533	TCGA RNA-Seq
0.745011	TCGA RNA-Seq
0.747967	TCGA RNA-Seq
0.878788	TCGA RNA-Seq
0.883222	TCGA RNA-Seq
0.886918	TCGA RNA-Seq
0.993348	TCGA RNA-Seq
0.997044	TCGA RNA-Seq
0.472043	TCGA RNA-Seq
0.477419	TCGA RNA-Seq
0.475066	TCGA RNA-Seq
0.485564	TCGA RNA-Seq
0.988255	TCGA RNA-Seq
0.0439122	TCGA RNA-Seq
0.189621	TCGA RNA-Seq
0.190619	TCGA RNA-Seq
0.351297	TCGA RNA-Seq
0.440619	TCGA RNA-Seq
0.443114	TCGA RNA-Seq
0.469561	TCGA RNA-Seq
0.471557	TCGA RNA-Seq
0.473553	TCGA RNA-Seq
0.476048	TCGA RNA-Seq
0.477046	TCGA RNA-Seq
0.632735	TCGA RNA-Seq
0.676647	TCGA RNA-Seq
0.721557	TCGA RNA-Seq
0.723553	TCGA RNA-Seq
0.72505	TCGA RNA-Seq
0.968563	TCGA RNA-Seq
0.0903832	TCGA RNA-Seq
0.223427	TCGA RNA-Seq
0.709328	TCGA RNA-Seq
0.858279	TCGA RNA-Seq
0.861171	TCGA RNA-Seq
0.627841	TCGA RNA-Seq
0.21595	TCGA RNA-Seq
0.22043	TCGA RNA-Seq
0.225806	TCGA RNA-Seq
0.227599	TCGA RNA-Seq
0.342294	TCGA RNA-Seq
0.363799	TCGA RNA-Seq
0.412186	TCGA RNA-Seq
0.416667	TCGA RNA-Seq
0.418459	TCGA RNA-Seq
0.422043	TCGA RNA-Seq
0.422043	TCGA RNA-Seq
0.603047	TCGA RNA-Seq
0.604839	TCGA RNA-Seq
0.617384	TCGA RNA-Seq
0.71147	TCGA RNA-Seq
0.713262	TCGA RNA-Seq
0.725806	TCGA RNA-Seq
0.858423	TCGA RNA-Seq
0.860215	TCGA RNA-Seq
0.865591	TCGA RNA-Seq
0.869176	TCGA RNA-Seq
0.890681	TCGA RNA-Seq
0.950717	TCGA RNA-Seq
0.457806	TCGA RNA-Seq
0.590717	TCGA RNA-Seq
0.157512	TCGA RNA-Seq
0.160821	TCGA RNA-Seq
0.163468	TCGA RNA-Seq
0.165453	TCGA RNA-Seq
0.166777	TCGA RNA-Seq
0.234944	TCGA RNA-Seq
0.237591	TCGA RNA-Seq
0.242224	TCGA RNA-Seq
0.593647	TCGA RNA-Seq
0.596956	TCGA RNA-Seq
0.598941	TCGA RNA-Seq
0.614163	TCGA RNA-Seq
0.677035	TCGA RNA-Seq
0.036036	TCGA RNA-Seq
0.678133	TCGA RNA-Seq
0.686323	TCGA RNA-Seq
0.791974	TCGA RNA-Seq
0.798526	TCGA RNA-Seq
0.806338	TCGA RNA-Seq
0.81338	TCGA RNA-Seq
0.230968	TCGA RNA-Seq
0.491613	TCGA RNA-Seq
0.868387	TCGA RNA-Seq
0.505102	TCGA RNA-Seq
0.954082	TCGA RNA-Seq
0.969388	TCGA RNA-Seq
0.572917	TCGA RNA-Seq
0.578869	TCGA RNA-Seq
0.911145	TCGA RNA-Seq
0.909677	TCGA RNA-Seq
0.912903	TCGA RNA-Seq
0.183938	TCGA RNA-Seq
0.19171	TCGA RNA-Seq
0.196891	TCGA RNA-Seq
0.207254	TCGA RNA-Seq
0.297297	TCGA RNA-Seq
0.405405	TCGA RNA-Seq
0.486486	TCGA RNA-Seq
0.945946	TCGA RNA-Seq
0.00060132	TCGA RNA-Seq
0.144919	TCGA RNA-Seq
0.146723	TCGA RNA-Seq
0.149128	TCGA RNA-Seq
0.152135	TCGA RNA-Seq
0.194227	TCGA RNA-Seq
0.244738	TCGA RNA-Seq
0.349369	TCGA RNA-Seq
0.400481	TCGA RNA-Seq
0.712568	TCGA RNA-Seq
0.71377	TCGA RNA-Seq
0.716176	TCGA RNA-Seq
0.717378	TCGA RNA-Seq
0.880938	TCGA RNA-Seq
0.9092	TCGA RNA-Seq
0.920625	TCGA RNA-Seq
0.92724	TCGA RNA-Seq
0.928443	TCGA RNA-Seq
0.931449	TCGA RNA-Seq
0.997595	TCGA RNA-Seq
0.0352941	TCGA RNA-Seq
0.124096	TCGA RNA-Seq
0.126506	TCGA RNA-Seq
0.161111	TCGA RNA-Seq
0.163889	TCGA RNA-Seq
0.997222	TCGA RNA-Seq
0.545455	TCGA RNA-Seq
0.569101	TCGA RNA-Seq
0.748299	TCGA RNA-Seq
0.831633	TCGA RNA-Seq
0.843537	TCGA RNA-Seq
0.857143	TCGA RNA-Seq
0.993197	TCGA RNA-Seq
0.329787	TCGA RNA-Seq
0.531915	TCGA RNA-Seq
0.744681	TCGA RNA-Seq
0.61859	TCGA RNA-Seq
0.637821	TCGA RNA-Seq
0.663462	TCGA RNA-Seq
0.808118	TCGA RNA-Seq
0.822878	TCGA RNA-Seq
0.841328	TCGA RNA-Seq
0.0520758	TCGA RNA-Seq
0.0547156	TCGA RNA-Seq
0.0568755	TCGA RNA-Seq
0.0575954	TCGA RNA-Seq
0.062155	TCGA RNA-Seq
0.0715143	TCGA RNA-Seq
0.0782337	TCGA RNA-Seq
0.0801536	TCGA RNA-Seq
0.0806335	TCGA RNA-Seq
0.0844732	TCGA RNA-Seq
0.0849532	TCGA RNA-Seq
0.0919126	TCGA RNA-Seq
0.0959923	TCGA RNA-Seq
0.0976722	TCGA RNA-Seq
0.100792	TCGA RNA-Seq
0.104392	TCGA RNA-Seq
0.109911	TCGA RNA-Seq
0.110391	TCGA RNA-Seq
0.146628	TCGA RNA-Seq
0.147828	TCGA RNA-Seq
0.148548	TCGA RNA-Seq
0.150468	TCGA RNA-Seq
0.152868	TCGA RNA-Seq
0.154308	TCGA RNA-Seq
0.155028	TCGA RNA-Seq
0.155748	TCGA RNA-Seq
0.161987	TCGA RNA-Seq
0.162227	TCGA RNA-Seq
0.162707	TCGA RNA-Seq
0.164147	TCGA RNA-Seq
0.164147	TCGA RNA-Seq
0.167987	TCGA RNA-Seq
0.168227	TCGA RNA-Seq
0.168707	TCGA RNA-Seq
0.168946	TCGA RNA-Seq
0.170146	TCGA RNA-Seq
0.170386	TCGA RNA-Seq
0.171346	TCGA RNA-Seq
0.173266	TCGA RNA-Seq
0.174466	TCGA RNA-Seq
0.180946	TCGA RNA-Seq
0.189345	TCGA RNA-Seq
0.190305	TCGA RNA-Seq
0.198224	TCGA RNA-Seq
0.202304	TCGA RNA-Seq
0.207823	TCGA RNA-Seq
0.208063	TCGA RNA-Seq
0.208543	TCGA RNA-Seq
0.292297	TCGA RNA-Seq
0.293976	TCGA RNA-Seq
0.423806	TCGA RNA-Seq
0.451884	TCGA RNA-Seq
0.455964	TCGA RNA-Seq
0.4946	TCGA RNA-Seq
0.50444	TCGA RNA-Seq
0.702184	TCGA RNA-Seq
0.702424	TCGA RNA-Seq
0.706503	TCGA RNA-Seq
0.707943	TCGA RNA-Seq
0.712743	TCGA RNA-Seq
0.718982	TCGA RNA-Seq
0.719702	TCGA RNA-Seq
0.721622	TCGA RNA-Seq
0.726422	TCGA RNA-Seq
0.731221	TCGA RNA-Seq
0.738421	TCGA RNA-Seq
0.740581	TCGA RNA-Seq
0.741301	TCGA RNA-Seq
0.741781	TCGA RNA-Seq
0.742501	TCGA RNA-Seq
0.742981	TCGA RNA-Seq
0.75018	TCGA RNA-Seq
0.75186	TCGA RNA-Seq
0.75282	TCGA RNA-Seq
0.7533	TCGA RNA-Seq
0.75594	TCGA RNA-Seq
0.75618	TCGA RNA-Seq
0.756899	TCGA RNA-Seq
0.758579	TCGA RNA-Seq
0.760979	TCGA RNA-Seq
0.766979	TCGA RNA-Seq
0.767219	TCGA RNA-Seq
0.768659	TCGA RNA-Seq
0.769378	TCGA RNA-Seq
0.769618	TCGA RNA-Seq
0.770578	TCGA RNA-Seq
0.772258	TCGA RNA-Seq
0.772738	TCGA RNA-Seq
0.775138	TCGA RNA-Seq
0.776338	TCGA RNA-Seq
0.777298	TCGA RNA-Seq
0.778258	TCGA RNA-Seq
0.781377	TCGA RNA-Seq
0.782577	TCGA RNA-Seq
0.783777	TCGA RNA-Seq
0.786657	TCGA RNA-Seq
0.790017	TCGA RNA-Seq
0.792177	TCGA RNA-Seq
0.804416	TCGA RNA-Seq
0.808255	TCGA RNA-Seq
0.913607	TCGA RNA-Seq
0.917207	TCGA RNA-Seq
0.921286	TCGA RNA-Seq
0.924166	TCGA RNA-Seq
0.929926	TCGA RNA-Seq
0.932325	TCGA RNA-Seq
0.933045	TCGA RNA-Seq
0.936645	TCGA RNA-Seq
0.937125	TCGA RNA-Seq
0.483871	TCGA RNA-Seq
0.462264	TCGA RNA-Seq
0.40113	TCGA RNA-Seq
0.442561	TCGA RNA-Seq
0.244208	TCGA RNA-Seq
0.335907	TCGA RNA-Seq
0.390625	TCGA RNA-Seq
0.40625	TCGA RNA-Seq
0.541667	TCGA RNA-Seq
0.572917	TCGA RNA-Seq
0.760417	TCGA RNA-Seq
0.62029	TCGA RNA-Seq
0.999423	TCGA RNA-Seq
0.944541	TCGA RNA-Seq
0.94974	TCGA RNA-Seq
0.953206	TCGA RNA-Seq
0.986979	TCGA RNA-Seq
0.0315186	TCGA RNA-Seq
0.0592168	TCGA RNA-Seq
0.0601719	TCGA RNA-Seq
0.0616046	TCGA RNA-Seq
0.0639924	TCGA RNA-Seq
0.0649475	TCGA RNA-Seq
0.274594	TCGA RNA-Seq
0.327125	TCGA RNA-Seq
0.332378	TCGA RNA-Seq
0.334288	TCGA RNA-Seq
0.336199	TCGA RNA-Seq
0.338109	TCGA RNA-Seq
0.338586	TCGA RNA-Seq
0.340974	TCGA RNA-Seq
0.350525	TCGA RNA-Seq
0.428844	TCGA RNA-Seq
0.456543	TCGA RNA-Seq
0.45702	TCGA RNA-Seq
0.458453	TCGA RNA-Seq
0.45893	TCGA RNA-Seq
0.46084	TCGA RNA-Seq
0.461796	TCGA RNA-Seq
0.462751	TCGA RNA-Seq
0.464183	TCGA RNA-Seq
0.47851	TCGA RNA-Seq
0.645654	TCGA RNA-Seq
0.648042	TCGA RNA-Seq
0.649952	TCGA RNA-Seq
0.807545	TCGA RNA-Seq
0.830468	TCGA RNA-Seq
0.906877	TCGA RNA-Seq
0.907832	TCGA RNA-Seq
0.908787	TCGA RNA-Seq
0.909742	TCGA RNA-Seq
0.911175	TCGA RNA-Seq
0.912607	TCGA RNA-Seq
0.913563	TCGA RNA-Seq
0.914518	TCGA RNA-Seq
0.915473	TCGA RNA-Seq
0.932187	TCGA RNA-Seq
0.932665	TCGA RNA-Seq
0.9766	TCGA RNA-Seq
0.985673	TCGA RNA-Seq
0.988539	TCGA RNA-Seq
0.994269	TCGA RNA-Seq
0.893258	TCGA RNA-Seq
0.89794	TCGA RNA-Seq
0.997245	TCGA RNA-Seq
0.103059	TCGA RNA-Seq
0.282824	TCGA RNA-Seq
0.420235	TCGA RNA-Seq
0.425882	TCGA RNA-Seq
0.431059	TCGA RNA-Seq
0.432471	TCGA RNA-Seq
0.433412	TCGA RNA-Seq
0.435294	TCGA RNA-Seq
0.580235	TCGA RNA-Seq
0.581176	TCGA RNA-Seq
0.584941	TCGA RNA-Seq
0.679529	TCGA RNA-Seq
0.681412	TCGA RNA-Seq
0.685647	TCGA RNA-Seq
0.795765	TCGA RNA-Seq
0.800471	TCGA RNA-Seq
0.823059	TCGA RNA-Seq
0.834824	TCGA RNA-Seq
0.839059	TCGA RNA-Seq
0.887059	TCGA RNA-Seq
0.965176	TCGA RNA-Seq
0.968	TCGA RNA-Seq
0.0672057	TCGA RNA-Seq
0.126832	TCGA RNA-Seq
0.127337	TCGA RNA-Seq
0.127842	TCGA RNA-Seq
0.128348	TCGA RNA-Seq
0.129611	TCGA RNA-Seq
0.130116	TCGA RNA-Seq
0.130622	TCGA RNA-Seq
0.131379	TCGA RNA-Seq
0.196817	TCGA RNA-Seq
0.197322	TCGA RNA-Seq
0.198332	TCGA RNA-Seq
0.200101	TCGA RNA-Seq
0.207175	TCGA RNA-Seq
0.208439	TCGA RNA-Seq
0.209197	TCGA RNA-Seq
0.210207	TCGA RNA-Seq
0.39237	TCGA RNA-Seq
0.429763	TCGA RNA-Seq
0.53234	TCGA RNA-Seq
0.657403	TCGA RNA-Seq
0.787266	TCGA RNA-Seq
0.787772	TCGA RNA-Seq
0.788277	TCGA RNA-Seq
0.024602	TCGA RNA-Seq
0.107332	TCGA RNA-Seq
0.189822	TCGA RNA-Seq
0.190545	TCGA RNA-Seq
0.191751	TCGA RNA-Seq
0.441872	TCGA RNA-Seq
0.692716	TCGA RNA-Seq
0.698505	TCGA RNA-Seq
0.772311	TCGA RNA-Seq
0.854317	TCGA RNA-Seq
0.241214	TCGA RNA-Seq
0.249201	TCGA RNA-Seq
0.942492	TCGA RNA-Seq
0.16068	TCGA RNA-Seq
0.251446	TCGA RNA-Seq
0.274049	TCGA RNA-Seq
0.277904	TCGA RNA-Seq
0.283336	TCGA RNA-Seq
0.284388	TCGA RNA-Seq
0.400561	TCGA RNA-Seq
0.419134	TCGA RNA-Seq
0.419835	TCGA RNA-Seq
0.422113	TCGA RNA-Seq
0.428947	TCGA RNA-Seq
0.435781	TCGA RNA-Seq
0.451551	TCGA RNA-Seq
0.45453	TCGA RNA-Seq
0.45488	TCGA RNA-Seq
0.482916	TCGA RNA-Seq
0.483792	TCGA RNA-Seq
0.620641	TCGA RNA-Seq
0.627475	TCGA RNA-Seq
0.649203	TCGA RNA-Seq
0.725775	TCGA RNA-Seq
0.726651	TCGA RNA-Seq
0.738041	TCGA RNA-Seq
0.8041	TCGA RNA-Seq
0.942352	TCGA RNA-Seq
0.942702	TCGA RNA-Seq
0.943052	TCGA RNA-Seq
0.943403	TCGA RNA-Seq
0.943753	TCGA RNA-Seq
0.944104	TCGA RNA-Seq
0.944805	TCGA RNA-Seq
0.945155	TCGA RNA-Seq
0.963554	TCGA RNA-Seq
0.985456	TCGA RNA-Seq
0.985807	TCGA RNA-Seq
0.266046	TCGA RNA-Seq
0.270456	TCGA RNA-Seq
0.272905	TCGA RNA-Seq
0.309162	TCGA RNA-Seq
0.316022	TCGA RNA-Seq
0.317001	TCGA RNA-Seq
0.318471	TCGA RNA-Seq
0.323861	TCGA RNA-Seq
0.33366	TCGA RNA-Seq
0.353748	TCGA RNA-Seq
0.356198	TCGA RNA-Seq
0.358648	TCGA RNA-Seq
0.362077	TCGA RNA-Seq
0.369917	TCGA RNA-Seq
0.372366	TCGA RNA-Seq
0.374326	TCGA RNA-Seq
0.44831	TCGA RNA-Seq
0.44929	TCGA RNA-Seq
0.44978	TCGA RNA-Seq
0.472807	TCGA RNA-Seq
0.489466	TCGA RNA-Seq
0.499755	TCGA RNA-Seq
0.503675	TCGA RNA-Seq
0.545811	TCGA RNA-Seq
0.546301	TCGA RNA-Seq
0.55218	TCGA RNA-Seq
0.55463	TCGA RNA-Seq
0.0442656	TCGA RNA-Seq
0.418511	TCGA RNA-Seq
0.594567	TCGA RNA-Seq
0.641851	TCGA RNA-Seq
0.644869	TCGA RNA-Seq
0.647887	TCGA RNA-Seq
0.648893	TCGA RNA-Seq
0.896378	TCGA RNA-Seq
0.905433	TCGA RNA-Seq
0.906439	TCGA RNA-Seq
0.990946	TCGA RNA-Seq
0.123032	TCGA RNA-Seq
0.125984	TCGA RNA-Seq
0.732283	TCGA RNA-Seq
0.738189	TCGA RNA-Seq
0.745079	TCGA RNA-Seq
0.987205	TCGA RNA-Seq
0.134551	TCGA RNA-Seq
0.142857	TCGA RNA-Seq
0.586379	TCGA RNA-Seq
0.938538	TCGA RNA-Seq
0.943522	TCGA RNA-Seq
0.951827	TCGA RNA-Seq
0.489083	TCGA RNA-Seq
0.519651	TCGA RNA-Seq
0.537118	TCGA RNA-Seq
0.969432	TCGA RNA-Seq
0.075346	TCGA RNA-Seq
0.313768	TCGA RNA-Seq
0.315433	TCGA RNA-Seq
0.32199	TCGA RNA-Seq
0.327818	TCGA RNA-Seq
0.329483	TCGA RNA-Seq
0.331148	TCGA RNA-Seq
0.335103	TCGA RNA-Seq
0.364346	TCGA RNA-Seq
0.365178	TCGA RNA-Seq
0.377146	TCGA RNA-Seq
0.379332	TCGA RNA-Seq
0.381934	TCGA RNA-Seq
0.532626	TCGA RNA-Seq
0.546155	TCGA RNA-Seq
0.551046	TCGA RNA-Seq
0.55115	TCGA RNA-Seq
0.552503	TCGA RNA-Seq
0.552711	TCGA RNA-Seq
0.556353	TCGA RNA-Seq
0.558851	TCGA RNA-Seq
0.564367	TCGA RNA-Seq
0.565616	TCGA RNA-Seq
0.565824	TCGA RNA-Seq
0.56624	TCGA RNA-Seq
0.843688	TCGA RNA-Seq
0.845978	TCGA RNA-Seq
0.847331	TCGA RNA-Seq
0.847955	TCGA RNA-Seq
0.850036	TCGA RNA-Seq
0.853054	TCGA RNA-Seq
0.854095	TCGA RNA-Seq
0.855448	TCGA RNA-Seq
0.858674	TCGA RNA-Seq
0.8619	TCGA RNA-Seq
0.864086	TCGA RNA-Seq
0.864918	TCGA RNA-Seq
0.865855	TCGA RNA-Seq
0.866896	TCGA RNA-Seq
0.955875	TCGA RNA-Seq
0.964721	TCGA RNA-Seq
0.965969	TCGA RNA-Seq
0.96701	TCGA RNA-Seq
0.967843	TCGA RNA-Seq
0.973671	TCGA RNA-Seq
0.978978	TCGA RNA-Seq
0.980435	TCGA RNA-Seq
0.980851	TCGA RNA-Seq
0.470149	TCGA RNA-Seq
0.477612	TCGA RNA-Seq
0.5	TCGA RNA-Seq
0.537313	TCGA RNA-Seq
0.552239	TCGA RNA-Seq
0.567164	TCGA RNA-Seq
0.58209	TCGA RNA-Seq
0.947325	TCGA RNA-Seq
0.749369	TCGA RNA-Seq
0.751263	TCGA RNA-Seq
0.782197	TCGA RNA-Seq
0.280594	TCGA RNA-Seq
0.283217	TCGA RNA-Seq
0.326049	TCGA RNA-Seq
0.710568	TCGA RNA-Seq
0.712145	TCGA RNA-Seq
[truncated: 75,678 more rows]

## Sheet: Figure 1C
Figure 1C
barcode	Mutational_Category	3'UTR SNVs (PASS)
TCGA-B7-5818	Not Ultramutated	3677
TCGA-B7-A5TI	Not Ultramutated	3415
TCGA-B7-A5TJ	Not Ultramutated	4059
TCGA-B7-A5TK	Not Ultramutated	4147
TCGA-B7-A5TN	Not Ultramutated	4271
TCGA-BR-4187	Not Ultramutated	1817
TCGA-BR-4191	Not Ultramutated	3653
TCGA-BR-4201	Not Ultramutated	3207
TCGA-BR-4253	Not Ultramutated	1829
TCGA-BR-4256	Not Ultramutated	2786
TCGA-BR-4257	Not Ultramutated	3149
TCGA-BR-4267	Not Ultramutated	2480
TCGA-BR-4279	Not Ultramutated	2166
TCGA-BR-4280	Not Ultramutated	2034
TCGA-BR-4294	Not Ultramutated	1775
TCGA-BR-4357	Not Ultramutated	3417
TCGA-BR-4361	Ultramutated	5491
TCGA-BR-4363	Not Ultramutated	3470
TCGA-BR-4366	Not Ultramutated	3485
TCGA-BR-4368	Not Ultramutated	5831
TCGA-BR-4369	Not Ultramutated	2641
TCGA-BR-4370	Not Ultramutated	2819
TCGA-BR-4371	Not Ultramutated	2093
TCGA-BR-6452	Ultramutated	7596
TCGA-BR-6453	Not Ultramutated	2466
TCGA-BR-6454	Not Ultramutated	2180
TCGA-BR-6455	Not Ultramutated	1686
TCGA-BR-6456	Not Ultramutated	2008
TCGA-BR-6457	Not Ultramutated	1757
TCGA-BR-6458	Not Ultramutated	2082
TCGA-BR-6563	Not Ultramutated	6832
TCGA-BR-6564	Not Ultramutated	2362
TCGA-BR-6565	Not Ultramutated	2089
TCGA-BR-6566	Not Ultramutated	2755
TCGA-BR-6705	Not Ultramutated	2140
TCGA-BR-6707	Not Ultramutated	5138
TCGA-BR-6710	Not Ultramutated	1446
TCGA-BR-6801	Not Ultramutated	2042
TCGA-BR-6802	Not Ultramutated	2217
TCGA-BR-6803	Not Ultramutated	1736
TCGA-BR-6852	Not Ultramutated	2382
TCGA-BR-7196	Not Ultramutated	3975
TCGA-BR-7197	Not Ultramutated	4602
TCGA-BR-7707	Not Ultramutated	4684
TCGA-BR-7715	Not Ultramutated	4645
TCGA-BR-7716	Not Ultramutated	4498
TCGA-BR-7717	Not Ultramutated	4307
TCGA-BR-7722	Not Ultramutated	5990
TCGA-BR-7723	Not Ultramutated	3747
TCGA-BR-7851	Not Ultramutated	6302
TCGA-BR-7901	Not Ultramutated	5632
TCGA-BR-7957	Not Ultramutated	3992
TCGA-BR-7958	Not Ultramutated	4234
TCGA-BR-7959	Not Ultramutated	5881
TCGA-BR-8058	Not Ultramutated	5152
TCGA-BR-8059	Not Ultramutated	5279
TCGA-BR-8077	Not Ultramutated	8724
TCGA-BR-8080	Not Ultramutated	5653
TCGA-BR-8081	Not Ultramutated	5692
TCGA-BR-8284	Not Ultramutated	6079
TCGA-BR-8286	Not Ultramutated	6227
TCGA-BR-8289	Not Ultramutated	4954
TCGA-BR-8291	Not Ultramutated	5059
TCGA-BR-8297	Not Ultramutated	4812
TCGA-BR-8361	Not Ultramutated	5178
TCGA-BR-8364	Not Ultramutated	4137
TCGA-BR-8365	Not Ultramutated	4436
TCGA-BR-8366	Not Ultramutated	5767
TCGA-BR-8367	Not Ultramutated	4166
TCGA-BR-8368	Not Ultramutated	5473
TCGA-BR-8369	Not Ultramutated	4032
TCGA-BR-8371	Not Ultramutated	5838
TCGA-BR-8372	Not Ultramutated	6691
TCGA-BR-8373	Not Ultramutated	3229
TCGA-BR-8380	Not Ultramutated	5009
TCGA-BR-8381	Not Ultramutated	5133
TCGA-BR-8382	Not Ultramutated	4224
TCGA-BR-8384	Not Ultramutated	4040
TCGA-BR-8483	Not Ultramutated	5094
TCGA-BR-8484	Not Ultramutated	4415
TCGA-BR-8485	Not Ultramutated	3423
TCGA-BR-8486	Not Ultramutated	4227
TCGA-BR-8487	Ultramutated	6117
TCGA-BR-8588	Not Ultramutated	4444
TCGA-BR-8589	Not Ultramutated	5879
TCGA-BR-8590	Not Ultramutated	3962
TCGA-BR-8591	Not Ultramutated	5287
TCGA-BR-8592	Not Ultramutated	4446
TCGA-BR-8677	Not Ultramutated	6264
TCGA-BR-8678	Not Ultramutated	6689
TCGA-BR-8679	Not Ultramutated	4458
TCGA-BR-8680	Ultramutated	12878
TCGA-BR-8682	Not Ultramutated	3458
TCGA-BR-8683	Not Ultramutated	5855
TCGA-BR-8686	Not Ultramutated	5365
TCGA-BR-8687	Not Ultramutated	3878
TCGA-BR-A44T	Not Ultramutated	5340
TCGA-BR-A44U	Not Ultramutated	4790
TCGA-BR-A4CR	Not Ultramutated	3621
TCGA-BR-A4CS	Not Ultramutated	4262
TCGA-BR-A4IV	Not Ultramutated	4891
TCGA-BR-A4J4	Not Ultramutated	4024
TCGA-BR-A4J5	Not Ultramutated	5761
TCGA-BR-A4J6	Not Ultramutated	4860
TCGA-BR-A4J7	Not Ultramutated	5287
TCGA-BR-A4J8	Not Ultramutated	5452
TCGA-BR-A4PF	Not Ultramutated	4430
TCGA-CD-5798	Not Ultramutated	3145
TCGA-CD-5799	Not Ultramutated	2668
TCGA-CD-5800	Not Ultramutated	4149
TCGA-CD-5801	Not Ultramutated	3263
TCGA-CD-5803	Not Ultramutated	3286
TCGA-CD-5804	Not Ultramutated	4320
TCGA-CD-8524	Not Ultramutated	7203
TCGA-CD-8526	Not Ultramutated	6323
TCGA-CD-8528	Not Ultramutated	3746
TCGA-CD-8529	Not Ultramutated	5338
TCGA-CD-8530	Not Ultramutated	8035
TCGA-CD-8531	Not Ultramutated	5437
TCGA-CD-8532	Not Ultramutated	6044
TCGA-CD-8534	Not Ultramutated	7996
TCGA-CD-8535	Not Ultramutated	4789
TCGA-CD-A486	Not Ultramutated	5392
TCGA-CD-A487	Not Ultramutated	4727
TCGA-CD-A489	Not Ultramutated	4380
TCGA-CD-A48A	Not Ultramutated	5922
TCGA-CD-A48C	Not Ultramutated	7756
TCGA-CD-A4MG	Ultramutated	7228
TCGA-CD-A4MH	Not Ultramutated	5673
TCGA-CG-4301	Not Ultramutated	2033
TCGA-CG-4304	Not Ultramutated	2713
TCGA-CG-4305	Not Ultramutated	2763
TCGA-CG-4306	Not Ultramutated	2096
TCGA-CG-4436	Not Ultramutated	1640
TCGA-CG-4437	Not Ultramutated	1974
TCGA-CG-4438	Not Ultramutated	3379
TCGA-CG-4440	Not Ultramutated	3099
TCGA-CG-4441	Not Ultramutated	2233
TCGA-CG-4442	Not Ultramutated	4374
TCGA-CG-4443	Not Ultramutated	2248
TCGA-CG-4444	Not Ultramutated	2202
TCGA-CG-4462	Not Ultramutated	1409
TCGA-CG-4465	Not Ultramutated	2046
TCGA-CG-4466	Not Ultramutated	2621
TCGA-CG-4469	Not Ultramutated	2363
TCGA-CG-4475	Not Ultramutated	2521
TCGA-CG-4476	Not Ultramutated	2080
TCGA-CG-4477	Not Ultramutated	2924
TCGA-CG-5717	Not Ultramutated	2838
TCGA-CG-5718	Not Ultramutated	2638
TCGA-CG-5719	Not Ultramutated	2542
TCGA-CG-5720	Not Ultramutated	1811
TCGA-CG-5721	Ultramutated	5832
TCGA-CG-5722	Not Ultramutated	2836
TCGA-CG-5723	Not Ultramutated	2708
TCGA-CG-5724	Not Ultramutated	2772
TCGA-CG-5726	Not Ultramutated	2828
TCGA-CG-5732	Not Ultramutated	3263
TCGA-CG-5734	Not Ultramutated	2073
TCGA-D7-5577	Not Ultramutated	3204
TCGA-D7-5578	Not Ultramutated	1940
TCGA-D7-6519	Not Ultramutated	2234
TCGA-D7-6520	Not Ultramutated	1989
TCGA-D7-6521	Not Ultramutated	2292
TCGA-D7-6522	Not Ultramutated	2132
TCGA-D7-6524	Not Ultramutated	1833
TCGA-D7-6525	Not Ultramutated	2558
TCGA-D7-6526	Not Ultramutated	3074
TCGA-D7-6527	Not Ultramutated	1999
TCGA-D7-6528	Not Ultramutated	2378
TCGA-D7-6815	Not Ultramutated	1247
TCGA-D7-6818	Not Ultramutated	2936
TCGA-D7-6822	Not Ultramutated	1930
TCGA-D7-8570	Not Ultramutated	5432
TCGA-D7-8572	Not Ultramutated	5050
TCGA-D7-8573	Not Ultramutated	4437
TCGA-D7-8574	Not Ultramutated	7042
TCGA-D7-8575	Not Ultramutated	4852
TCGA-D7-8576	Not Ultramutated	4357
TCGA-D7-8578	Not Ultramutated	4844
TCGA-D7-8579	Not Ultramutated	5547
TCGA-D7-A4YU	Not Ultramutated	3654
TCGA-D7-A4YX	Not Ultramutated	2951
TCGA-D7-A4Z0	Not Ultramutated	3360
TCGA-D7-A6EV	Not Ultramutated	3227
TCGA-D7-A6EX	Not Ultramutated	19613
TCGA-D7-A6EY	Not Ultramutated	4174
TCGA-D7-A6EZ	Not Ultramutated	3845
TCGA-D7-A6F0	Not Ultramutated	3386
TCGA-D7-A6F2	Not Ultramutated	3622
TCGA-D7-A747	Not Ultramutated	7063
TCGA-D7-A748	Not Ultramutated	4341
TCGA-D7-A74A	Not Ultramutated	6492
TCGA-EQ-8122	Not Ultramutated	5248
TCGA-F1-6177	Not Ultramutated	2777
TCGA-F1-6874	Not Ultramutated	1510
TCGA-F1-6875	Not Ultramutated	6083
TCGA-F1-A448	Not Ultramutated	4784
TCGA-F1-A72C	Not Ultramutated	6983
TCGA-FP-7735	Not Ultramutated	6408
TCGA-FP-7829	Not Ultramutated	3379
TCGA-FP-7916	Not Ultramutated	5527
TCGA-FP-7998	Not Ultramutated	4746
TCGA-FP-8099	Not Ultramutated	5232
TCGA-FP-8209	Not Ultramutated	4645
TCGA-FP-8210	Not Ultramutated	5620
TCGA-FP-8211	Not Ultramutated	5759
TCGA-FP-8631	Not Ultramutated	7342
TCGA-FP-A4BF	Not Ultramutated	7031
TCGA-FP-A8CX	Not Ultramutated	2275
TCGA-FP-A9TM	Not Ultramutated	2421
TCGA-HF-7132	Not Ultramutated	6474
TCGA-HF-7133	Not Ultramutated	4147
TCGA-HF-A5NB	Not Ultramutated	5388
TCGA-HU-8249	Not Ultramutated	5582
TCGA-HU-8602	Not Ultramutated	6603
TCGA-HU-8604	Not Ultramutated	3377
TCGA-HU-8608	Not Ultramutated	4405
TCGA-HU-8610	Not Ultramutated	3794
TCGA-HU-A4G2	Not Ultramutated	3408
TCGA-HU-A4G3	Not Ultramutated	4101
TCGA-HU-A4G8	Not Ultramutated	3930
TCGA-HU-A4G9	Not Ultramutated	2329
TCGA-HU-A4GC	Not Ultramutated	6944
TCGA-HU-A4GD	Not Ultramutated	5826
TCGA-HU-A4GF	Not Ultramutated	3929
TCGA-HU-A4GH	Not Ultramutated	6549
TCGA-HU-A4GP	Not Ultramutated	3924
TCGA-HU-A4GQ	Ultramutated	4816
TCGA-HU-A4GT	Not Ultramutated	4829
TCGA-HU-A4GU	Not Ultramutated	4535
TCGA-HU-A4GX	Not Ultramutated	5238
TCGA-HU-A4GY	Not Ultramutated	4210
TCGA-HU-A4H0	Not Ultramutated	3013
TCGA-HU-A4H2	Not Ultramutated	5040
TCGA-HU-A4H3	Not Ultramutated	5468
TCGA-HU-A4H4	Not Ultramutated	6360
TCGA-HU-A4H5	Not Ultramutated	4127
TCGA-HU-A4H6	Not Ultramutated	7624
TCGA-HU-A4H8	Not Ultramutated	3566
TCGA-HU-A4HD	Not Ultramutated	4470
TCGA-IN-7806	Not Ultramutated	5323
TCGA-IN-7808	Not Ultramutated	6825
TCGA-IN-8462	Not Ultramutated	5815
TCGA-IN-8663	Not Ultramutated	4354
TCGA-IN-A6RI	Not Ultramutated	8804
TCGA-IN-A6RJ	Not Ultramutated	5715
TCGA-IN-A6RL	Not Ultramutated	6791
TCGA-IN-A6RN	Not Ultramutated	6741
TCGA-IN-A6RO	Not Ultramutated	6066
TCGA-IN-A6RR	Not Ultramutated	7191
TCGA-IN-A6RS	Not Ultramutated	6646
TCGA-IN-A7NR	Not Ultramutated	5214
TCGA-IN-A7NT	Not Ultramutated	6542
TCGA-IN-A7NU	Not Ultramutated	5849
TCGA-IN-AB1V	Not Ultramutated	2963
TCGA-IN-AB1X	Not Ultramutated	2689
TCGA-IP-7968	Not Ultramutated	4126
TCGA-KB-A6F7	Not Ultramutated	6807
TCGA-KB-A93G	Not Ultramutated	2506
TCGA-KB-A93J	Not Ultramutated	2986
TCGA-MX-A5UG	Not Ultramutated	3979
TCGA-MX-A5UJ	Not Ultramutated	3487
TCGA-MX-A663	Not Ultramutated	3512
TCGA-MX-A666	Not Ultramutated	4052
TCGA-R5-A7O7	Not Ultramutated	8859
TCGA-R5-A7ZE	Not Ultramutated	5849
TCGA-R5-A7ZF	Not Ultramutated	7381
TCGA-R5-A7ZI	Not Ultramutated	6589
TCGA-R5-A7ZR	Not Ultramutated	5891
TCGA-R5-A805	Not Ultramutated	3192
TCGA-RD-A7BS	Not Ultramutated	9499
TCGA-RD-A7BW	Not Ultramutated	7927
TCGA-RD-A7C1	Not Ultramutated	10041
TCGA-RD-A8MV	Not Ultramutated	4551
TCGA-RD-A8MW	Not Ultramutated	4327
TCGA-RD-A8N0	Not Ultramutated	3322
TCGA-RD-A8N1	Not Ultramutated	3354
TCGA-RD-A8N2	Not Ultramutated	3036
TCGA-RD-A8N4	Not Ultramutated	3935
TCGA-RD-A8N5	Not Ultramutated	4831
TCGA-RD-A8N6	Not Ultramutated	4765
TCGA-RD-A8N9	Not Ultramutated	2913
TCGA-SW-A7EA	Not Ultramutated	4633
TCGA-SW-A7EB	Not Ultramutated	6954
TCGA-VQ-A8DT	Not Ultramutated	4723
TCGA-VQ-A8DU	Not Ultramutated	5885
TCGA-VQ-A8DV	Not Ultramutated	5248
TCGA-VQ-A8DZ	Not Ultramutated	5166
TCGA-VQ-A8E2	Not Ultramutated	4606
TCGA-VQ-A8E7	Not Ultramutated	2727
TCGA-VQ-A8P2	Ultramutated	9536
TCGA-VQ-A8P3	Not Ultramutated	4069
TCGA-VQ-A8PE	Not Ultramutated	3033
TCGA-VQ-A8PK	Not Ultramutated	3212
TCGA-VQ-A8PM	Not Ultramutated	3985
TCGA-VQ-A8PQ	Not Ultramutated	3934
TCGA-VQ-A91Q	Not Ultramutated	3462
TCGA-VQ-A91U	Not Ultramutated	2264
TCGA-VQ-A91V	Not Ultramutated	3643
TCGA-VQ-A92D	Not Ultramutated	3239
TCGA-VQ-A94T	Not Ultramutated	4076
TCGA-VQ-AA64	Not Ultramutated	4764
TCGA-VQ-AA68	Not Ultramutated	3141
TCGA-VQ-AA69	Not Ultramutated	2380
TCGA-VQ-AA6A	Not Ultramutated	2542
TCGA-VQ-AA6F	Not Ultramutated	3413
TCGA-VQ-AA6G	Not Ultramutated	2598
TCGA-VQ-AA6J	Not Ultramutated	5092
TCGA-VQ-AA6K	Not Ultramutated	2798
TCGA-ZA-A8F6	Not Ultramutated	2874

## Sheet: Figure 1D
Figure 1D
Analysis	Number of variant calls
GATK	5431118
Strelka2	10175223
Overlap	4692062

## Sheet: Figure 2
Figure 2
Allele	group	expr
rs2297136 (G_A)	Ref	5.97085
rs2297136 (G_A)	Ref	7.71037
rs2297136 (G_A)	Ref	6.89772
rs2297136 (G_A)	Ref	8.71163
rs2297136 (G_A)	Ref	5.60793
rs2297136 (G_A)	Ref	8.5729
rs2297136 (G_A)	Ref	7.30566
rs2297136 (G_A)	Ref	7.93485
rs2297136 (G_A)	Ref	8.35659
rs2297136 (G_A)	Ref	9.43543
rs2297136 (G_A)	Ref	7.3317
rs2297136 (G_A)	Ref	9.01458
rs2297136 (G_A)	Ref	8.93081
rs2297136 (G_A)	Ref	8.50774
rs2297136 (G_A)	Ref	5.85952
rs2297136 (G_A)	Ref	8.3284
rs2297136 (G_A)	Ref	7.40816
rs2297136 (G_A)	Ref	8.17376
rs2297136 (G_A)	Ref	5.69717
rs2297136 (G_A)	Ref	4.34441
rs2297136 (G_A)	Ref	8.95297
rs2297136 (G_A)	Ref	9.25456
rs2297136 (G_A)	Ref	9.63158
rs2297136 (G_A)	Ref	9.34815
rs2297136 (G_A)	Ref	7.44634
rs2297136 (G_A)	Ref	7.16248
rs2297136 (G_A)	Ref	6.1433
rs2297136 (G_A)	Ref	6.79716
rs2297136 (G_A)	Ref	8.30566
rs2297136 (G_A)	Ref	7.06221
rs2297136 (G_A)	Ref	6.84883
rs2297136 (G_A)	Ref	6.8887
rs2297136 (G_A)	Ref	6.03621
rs2297136 (G_A)	Ref	7.70193
rs2297136 (G_A)	Ref	8.9372
rs2297136 (G_A)	Ref	7.10525
rs2297136 (G_A)	Ref	8.21939
rs2297136 (G_A)	Ref	7.21375
rs2297136 (G_A)	Ref	7.32962
rs2297136 (G_A)	Ref	8.51207
rs2297136 (G_A)	Ref	6.71038
rs2297136 (G_A)	Ref	7.77068
rs2297136 (G_A)	Ref	7.12746
rs2297136 (G_A)	Ref	8.65037
rs2297136 (G_A)	Ref	9.87401
rs2297136 (G_A)	Ref	9.55534
rs2297136 (G_A)	Ref	6.81036
rs2297136 (G_A)	Ref	9.53039
rs2297136 (G_A)	Ref	7.4961
rs2297136 (G_A)	Ref	5.06675
rs2297136 (G_A)	Ref	7.17225
rs2297136 (G_A)	Ref	8.72314
rs2297136 (G_A)	Ref	7.47945
rs2297136 (G_A)	Ref	8.65545
rs2297136 (G_A)	Ref	7.42611
rs2297136 (G_A)	Ref	8.17922
rs2297136 (G_A)	Ref	8.85361
rs2297136 (G_A)	Ref	7.63238
rs2297136 (G_A)	Ref	7.9334
rs2297136 (G_A)	Ref	5.25386
rs2297136 (G_A)	Ref	6.62072
rs2297136 (G_A)	Ref	7.14604
rs2297136 (G_A)	Ref	7.7374
rs2297136 (G_A)	Ref	10.5529
rs2297136 (G_A)	Ref	6.92937
rs2297136 (G_A)	Ref	9.07771
rs2297136 (G_A)	Ref	7.10794
rs2297136 (G_A)	Ref	7.89392
rs2297136 (G_A)	Ref	7.81719
rs2297136 (G_A)	Ref	10.0125
rs2297136 (G_A)	Ref	8.02149
rs2297136 (G_A)	Ref	8.51377
rs2297136 (G_A)	Ref	8.92907
rs2297136 (G_A)	Ref	8.80111
rs2297136 (G_A)	Ref	9.01804
rs2297136 (G_A)	Ref	7.12263
rs2297136 (G_A)	Ref	6.90305
rs2297136 (G_A)	Ref	5.99145
rs2297136 (G_A)	Ref	9.61712
rs2297136 (G_A)	Ref	7.86415
rs2297136 (G_A)	Ref	6.92954
rs2297136 (G_A)	Ref	7.95056
rs2297136 (G_A)	Ref	5.49655
rs2297136 (G_A)	Ref	7.27139
rs2297136 (G_A)	Ref	8.04249
rs2297136 (G_A)	Ref	8.5716
rs2297136 (G_A)	Ref	6.60823
rs2297136 (G_A)	Ref	7.94535
rs2297136 (G_A)	Ref	6.99835
rs2297136 (G_A)	Ref	8.26063
rs2297136 (G_A)	Ref	9.12
rs2297136 (G_A)	Ref	5.32981
rs2297136 (G_A)	Ref	8.38407
rs2297136 (G_A)	Ref	8.75636
rs2297136 (G_A)	Ref	6.51205
rs2297136 (G_A)	Ref	8.76845
rs2297136 (G_A)	Ref	8.47181
rs2297136 (G_A)	Ref	12.5511
rs2297136 (G_A)	Ref	9.86339
rs2297136 (G_A)	Ref	6.7478
rs2297136 (G_A)	Ref	7.38926
rs2297136 (G_A)	Ref	7.75507
rs2297136 (G_A)	Ref	7.41511
rs2297136 (G_A)	Ref	10.3834
rs2297136 (G_A)	Ref	6.61266
rs2297136 (G_A)	Ref	7.44414
rs2297136 (G_A)	Ref	7.69578
rs2297136 (G_A)	Ref	7.41916
rs2297136 (G_A)	Ref	8.0745
rs2297136 (G_A)	Ref	7.7508
rs2297136 (G_A)	Ref	5.30654
rs2297136 (G_A)	Ref	8.61732
rs2297136 (G_A)	Ref	7.19426
rs2297136 (G_A)	Ref	8.82798
rs2297136 (G_A)	Ref	6.94797
rs2297136 (G_A)	Ref	7.88137
rs2297136 (G_A)	Ref	6.07529
rs2297136 (G_A)	Ref	8.68139
rs2297136 (G_A)	Ref	9.44115
rs2297136 (G_A)	Ref	8.72057
rs2297136 (G_A)	Ref	7.02803
rs2297136 (G_A)	Ref	6.32322
rs2297136 (G_A)	Ref	8.6695
rs2297136 (G_A)	Ref	8.22504
rs2297136 (G_A)	Ref	8.80214
rs2297136 (G_A)	Ref	7.75954
rs2297136 (G_A)	Ref	11.6649
rs2297136 (G_A)	Ref	6.89637
rs2297136 (G_A)	Ref	7.85984
rs2297136 (G_A)	Ref	6.18953
rs2297136 (G_A)	Ref	7.55032
rs2297136 (G_A)	Ref	8.12194
rs2297136 (G_A)	Ref	6.50726
rs2297136 (G_A)	Ref	7.41815
rs2297136 (G_A)	Ref	7.98128
rs2297136 (G_A)	Ref	9.03208
rs2297136 (G_A)	Ref	6.37393
rs2297136 (G_A)	Ref	7.69342
rs2297136 (G_A)	Ref	7.80499
rs2297136 (G_A)	Alt	8.60618
rs2297136 (G_A)	Alt	8.2504
rs2297136 (G_A)	Alt	10.3362
rs2297136 (G_A)	Alt	6.32163
rs2297136 (G_A)	Alt	8.77504
rs2297136 (G_A)	Alt	9.37382
rs2297136 (G_A)	Alt	8.90136
rs2297136 (G_A)	Alt	9.21221
rs2297136 (G_A)	Alt	6.58697
rs2297136 (G_A)	Alt	7.11559
rs2297136 (G_A)	Alt	7.4462
rs2297136 (G_A)	Alt	7.97895
rs2297136 (G_A)	Alt	8.83688
rs2297136 (G_A)	Alt	7.13952
rs2297136 (G_A)	Alt	8.58368
rs2297136 (G_A)	Alt	7.79712
rs2297136 (G_A)	Alt	8.18115
rs2297136 (G_A)	Alt	7.59074
rs2297136 (G_A)	Alt	9.12303
rs2297136 (G_A)	Alt	8.19371
rs2297136 (G_A)	Alt	8.48015
rs2297136 (G_A)	Alt	7.30401
rs2297136 (G_A)	Alt	7.76443
rs2297136 (G_A)	Alt	7.27556
rs2297136 (G_A)	Alt	6.54186
rs2297136 (G_A)	Alt	11.4165
rs2297136 (G_A)	Alt	7.7548
rs2297136 (G_A)	Alt	7.99333
rs2297136 (G_A)	Alt	6.27379
rs2297136 (G_A)	Alt	8.36299
rs2297136 (G_A)	Alt	8.35509
rs2297136 (G_A)	Alt	7.99243
rs2297136 (G_A)	Alt	10.7793
rs2297136 (G_A)	Alt	7.57834
rs2297136 (G_A)	Alt	7.04773
rs2297136 (G_A)	Alt	7.60603
rs2297136 (G_A)	Alt	9.01361
rs2297136 (G_A)	Alt	8.53271
rs2297136 (G_A)	Alt	9.09385
rs2297136 (G_A)	Alt	9.36119
rs2297136 (G_A)	Alt	9.88737
rs2297136 (G_A)	Alt	7.3496
rs2297136 (G_A)	Alt	7.79899
rs2297136 (G_A)	Alt	7.82844
rs2297136 (G_A)	Alt	9.43391
rs2297136 (G_A)	Alt	9.61633
rs2297136 (G_A)	Alt	8.61793
rs2297136 (G_A)	Alt	7.719
rs2297136 (G_A)	Alt	8.85321
rs2297136 (G_A)	Alt	6.94811
rs2297136 (G_A)	Alt	9.4439
rs2297136 (G_A)	Alt	8.35305
rs2297136 (G_A)	Alt	8.53817
rs2297136 (G_A)	Alt	11.4924
rs2297136 (G_A)	Alt	8.93935
rs2297136 (G_A)	Alt	9.4903
rs2297136 (G_A)	Alt	8.01551
rs2297136 (G_A)	Alt	9.35461
rs2297136 (G_A)	Alt	8.88452
rs2297136 (G_A)	Alt	7.98901
rs2297136 (G_A)	Alt	11.4311
rs2297136 (G_A)	Alt	6.82109
rs2297136 (G_A)	Alt	11.1401
rs2297136 (G_A)	Alt	7.76474
rs2297136 (G_A)	Alt	9.79067
rs2297136 (G_A)	Alt	9.00379
rs2297136 (G_A)	Alt	8.68411
rs2297136 (G_A)	Alt	9.93619
rs2297136 (G_A)	Alt	7.30578
rs2297136 (G_A)	Alt	7.9807
rs2297136 (G_A)	Alt	8.0919
rs2297136 (G_A)	Alt	9.53127
rs2297136 (G_A)	Alt	9.23868
rs2297136 (G_A)	Alt	6.38371
rs2297136 (G_A)	Alt	8.2053
rs2297136 (G_A)	Alt	12.7088
rs2297136 (G_A)	Alt	8.55224
rs2297136 (G_A)	Alt	8.14533
rs2297136 (G_A)	Alt	9.99036
rs2297136 (G_A)	Alt	8.40377
rs2297136 (G_A)	Alt	9.62476
rs2297136 (G_A)	Alt	10.3652
rs2297136 (G_A)	Alt	10.0106
rs2297136 (G_A)	Alt	8.7108
rs2297136 (G_A)	Alt	7.55333
rs2297136 (G_A)	Alt	8.55226
rs2297136 (G_A)	Alt	10.1593
rs2297136 (G_A)	Alt	9.96971
rs2297136 (G_A)	Alt	7.12568
rs2297136 (G_A)	Alt	8.90824
rs2297136 (G_A)	Alt	8.95089
rs2297136 (G_A)	Alt	7.68603
rs2297136 (G_A)	Alt	6.69674
rs2297136 (G_A)	Alt	7.85674
rs2297136 (G_A)	Alt	10.1708
rs2297136 (G_A)	Alt	7.8331
rs2297136 (G_A)	Alt	7.94862
rs2297136 (G_A)	Alt	7.78282
rs2297136 (G_A)	Alt	8.44487
rs2297136 (G_A)	Alt	8.98689
rs2297136 (G_A)	Alt	8.80608
rs2297136 (G_A)	Alt	10.3804
rs2297136 (G_A)	Alt	8.69301
rs2297136 (G_A)	Alt	8.848
rs2297136 (G_A)	Alt	15.2038
rs2297136 (G_A)	Alt	9.2213
rs2297136 (G_A)	Alt	10.133
rs2297136 (G_A)	Alt	7.23674
rs2297136 (G_A)	Alt	11.3242
rs2297136 (G_A)	Alt	9.85237
rs2297136 (G_A)	Alt	9.52706
rs2297136 (G_A)	Alt	10.3463
rs2297136 (G_A)	Alt	9.38592
rs2297136 (G_A)	Alt	8.48738
rs2297136 (G_A)	Alt	9.76402
rs2297136 (G_A)	Alt	8.21782
rs2297136 (G_A)	Alt	8.44642
rs2297136 (G_A)	Alt	10.3978
rs2297136 (G_A)	Alt	8.19168
rs2297136 (G_A)	Alt	12.1872
rs2297136 (G_A)	Alt	7.24725
rs2297136 (G_A)	Alt	14.6246
rs2297136 (G_A)	Alt	8.22427
rs2297136 (G_A)	Alt	8.00867
rs2297136 (G_A)	Alt	7.66012
rs2297136 (G_A)	Alt	8.39671
rs2297136 (G_A)	Alt	9.46447
rs2297136 (G_A)	Alt	8.95012
rs2297136 (G_A)	Alt	8.28994
rs2297136 (G_A)	Alt	11.2247
rs2297136 (G_A)	Alt	7.3283
rs2297136 (G_A)	Alt	9.58763
rs2297136 (G_A)	Alt	7.79541
rs2297136 (G_A)	Alt	7.2458
rs2297136 (G_A)	Alt	9.15439
rs2297136 (G_A)	Alt	6.8322
rs2297136 (G_A)	Alt	8.70359
rs2297136 (G_A)	Alt	8.33597
rs2297136 (G_A)	Alt	8.64688
rs2297136 (G_A)	Alt	7.32781
rs2297136 (G_A)	Alt	7.89176
rs2297136 (G_A)	Alt	8.15008
rs2297136 (G_A)	Alt	8.75194
rs2297136 (G_A)	Alt	9.22826
rs2297136 (G_A)	Alt	8.90282
rs2297136 (G_A)	Alt	9.07268
rs2297136 (G_A)	Alt	10.7286
rs2297136 (G_A)	Alt	9.18987
rs2297136 (G_A)	Alt	8.90848
rs2297136 (G_A)	Alt	9.66065
rs2297136 (G_A)	Alt	7.76619
rs2297136 (G_A)	Alt	9.4068
rs2297136 (G_A)	Alt	7.50604
rs2297136 (G_A)	Alt	7.03521
rs2297136 (G_A)	Alt	8.62187
rs2297136 (G_A)	Alt	9.40217
rs2297136 (G_A)	Alt	10.1717
rs2297136 (G_A)	Alt	8.26105
rs2297136 (G_A)	Alt	8.25163
rs2297136 (G_A)	Alt	8.19513
rs2297136 (G_A)	Alt	6.42195
rs2297136 (G_A)	Alt	8.18128
rs2297136 (G_A)	Alt	10.4464
rs2297136 (G_A)	Alt	7.2496
rs2297136 (G_A)	Alt	8.85886
rs2297136 (G_A)	Alt	8.90831
rs2297136 (G_A)	Alt	8.33623
rs2297136 (G_A)	Alt	7.94996
rs2297136 (G_A)	Alt	7.95046
rs2297136 (G_A)	Alt	10.1124
rs2297136 (G_A)	Alt	8.87282
rs2297136 (G_A)	Alt	7.26083
rs2297136 (G_A)	Alt	8.71302
rs2297136 (G_A)	Alt	9.88836
rs2297136 (G_A)	Alt	7.12322
rs2297136 (G_A)	Alt	11.007
rs2297136 (G_A)	Alt	7.71118
rs2297136 (G_A)	Alt	7.21538
rs2297136 (G_A)	Alt	8.69515
rs2297136 (G_A)	Alt	6.66069
rs2297136 (G_A)	Alt	9.94802
rs2297136 (G_A)	Alt	8.17836
rs2297136 (G_A)	Alt	9.1055
rs2297136 (G_A)	Alt	7.89379
rs2297136 (G_A)	Alt	7.7649
rs2297136 (G_A)	Alt	8.12915
rs2297136 (G_A)	Alt	11.0474
rs2297136 (G_A)	Alt	7.54762
rs2297136 (G_A)	Alt	7.92281
rs2297136 (G_A)	Alt	7.18297
rs2297136 (G_A)	Alt	9.53196
rs2297136 (G_A)	Alt	6.58028
rs2297136 (G_A)	Alt	8.10194
rs2297136 (G_A)	Alt	8.14193
rs2297136 (G_A)	Alt	8.39526
rs2297136 (G_A)	Alt	6.61748
rs2297136 (G_A)	Alt	7.11454
rs2297136 (G_A)	Alt	8.93957
rs2297136 (G_A)	Alt	8.64232
rs2297136 (G_A)	Alt	7.15135
rs2297136 (G_A)	Alt	7.78103
rs2297136 (G_A)	Alt	7.66232
rs2297136 (G_A)	Alt	9.38169
rs2297136 (G_A)	Alt	10.1432
rs2297136 (G_A)	Alt	9.72562
rs2297136 (G_A)	Alt	8.41154
rs2297136 (G_A)	Alt	8.07035
rs2297136 (G_A)	Alt	8.06168
rs2297136 (G_A)	Alt	8.65886
rs2297136 (G_A)	Alt	6.9337
rs2297136 (G_A)	Alt	6.35758
rs2297136 (G_A)	Alt	9.14994
rs2297136 (G_A)	Alt	7.56489
rs2297136 (G_A)	Alt	7.96563
rs2297136 (G_A)	Alt	10.0864
rs2297136 (G_A)	Alt	8.09966
rs2297136 (G_A)	Alt	9.80177
rs2297136 (G_A)	Alt	8.60397
rs2297136 (G_A)	Alt	7.08245
rs2297136 (G_A)	Alt	8.41846
rs2297136 (G_A)	Alt	6.2311
rs2297136 (G_A)	Alt	9.30604
rs2297136 (G_A)	Alt	9.05729
rs2297136 (G_A)	Alt	8.88896
rs2297136 (G_A)	Alt	8.8269
rs2297136 (G_A)	Alt	11.006
rs2297136 (G_A)	Alt	8.58068
rs2297136 (G_A)	Alt	11.7857
rs2297136 (G_A)	Alt	6.25706
rs2297136 (G_A)	Alt	8.25014
rs2297136 (G_A)	Alt	7.52049
rs2297136 (G_A)	Alt	8.81768
rs2297136 (G_A)	Alt	8.52542
rs2297136 (G_A)	Alt	7.16444
rs2297136 (G_A)	Alt	5.70209
rs2297136 (G_A)	Alt	8.96881
rs4143815 (G_C)	Ref	5.97085
rs4143815 (G_C)	Ref	8.60618
rs4143815 (G_C)	Ref	7.71037
rs4143815 (G_C)	Ref	8.77504
rs4143815 (G_C)	Ref	9.37382
rs4143815 (G_C)	Ref	9.21221
rs4143815 (G_C)	Ref	6.58697
rs4143815 (G_C)	Ref	6.89772
rs4143815 (G_C)	Ref	8.71163
rs4143815 (G_C)	Ref	5.60793
rs4143815 (G_C)	Ref	8.5729
rs4143815 (G_C)	Ref	7.11559
rs4143815 (G_C)	Ref	7.4462
rs4143815 (G_C)	Ref	7.97895
rs4143815 (G_C)	Ref	8.83688
rs4143815 (G_C)	Ref	8.35659
rs4143815 (G_C)	Ref	7.79712
rs4143815 (G_C)	Ref	9.43543
rs4143815 (G_C)	Ref	8.19371
rs4143815 (G_C)	Ref	8.48015
rs4143815 (G_C)	Ref	7.76443
rs4143815 (G_C)	Ref	7.27556
rs4143815 (G_C)	Ref	6.54186
rs4143815 (G_C)	Ref	11.4165
rs4143815 (G_C)	Ref	7.7548
rs4143815 (G_C)	Ref	8.93081
rs4143815 (G_C)	Ref	7.99333
rs4143815 (G_C)	Ref	8.50774
rs4143815 (G_C)	Ref	5.85952
rs4143815 (G_C)	Ref	7.99243
rs4143815 (G_C)	Ref	10.7793
rs4143815 (G_C)	Ref	7.40816
rs4143815 (G_C)	Ref	8.53271
rs4143815 (G_C)	Ref	5.69717
rs4143815 (G_C)	Ref	4.34441
rs4143815 (G_C)	Ref	8.95297
rs4143815 (G_C)	Ref	9.25456
rs4143815 (G_C)	Ref	9.63158
rs4143815 (G_C)	Ref	9.43391
rs4143815 (G_C)	Ref	7.44634
rs4143815 (G_C)	Ref	6.1433
rs4143815 (G_C)	Ref	6.79716
rs4143815 (G_C)	Ref	7.719
rs4143815 (G_C)	Ref	8.30566
rs4143815 (G_C)	Ref	7.06221
rs4143815 (G_C)	Ref	6.84883
rs4143815 (G_C)	Ref	6.94811
rs4143815 (G_C)	Ref	8.53817
rs4143815 (G_C)	Ref	6.8887
rs4143815 (G_C)	Ref	11.4924
rs4143815 (G_C)	Ref	7.70193
rs4143815 (G_C)	Ref	9.4903
rs4143815 (G_C)	Ref	8.9372
rs4143815 (G_C)	Ref	9.35461
rs4143815 (G_C)	Ref	8.21939
rs4143815 (G_C)	Ref	8.88452
rs4143815 (G_C)	Ref	7.21375
rs4143815 (G_C)	Ref	7.98901
rs4143815 (G_C)	Ref	8.51207
rs4143815 (G_C)	Ref	7.76474
rs4143815 (G_C)	Ref	9.79067
rs4143815 (G_C)	Ref	6.71038
rs4143815 (G_C)	Ref	7.77068
rs4143815 (G_C)	Ref	7.12746
rs4143815 (G_C)	Ref	8.65037
rs4143815 (G_C)	Ref	9.00379
rs4143815 (G_C)	Ref	8.68411
rs4143815 (G_C)	Ref	6.81036
rs4143815 (G_C)	Ref	9.53039
rs4143815 (G_C)	Ref	7.4961
rs4143815 (G_C)	Ref	7.30578
rs4143815 (G_C)	Ref	7.9807
rs4143815 (G_C)	Ref	7.17225
rs4143815 (G_C)	Ref	7.47945
rs4143815 (G_C)	Ref	9.53127
rs4143815 (G_C)	Ref	8.2053
rs4143815 (G_C)	Ref	8.65545
rs4143815 (G_C)	Ref	12.7088
rs4143815 (G_C)	Ref	7.42611
rs4143815 (G_C)	Ref	8.17922
rs4143815 (G_C)	Ref	8.85361
rs4143815 (G_C)	Ref	8.14533
rs4143815 (G_C)	Ref	7.63238
rs4143815 (G_C)	Ref	8.55226
rs4143815 (G_C)	Ref	10.1593
rs4143815 (G_C)	Ref	7.12568
rs4143815 (G_C)	Ref	8.90824
rs4143815 (G_C)	Ref	8.95089
rs4143815 (G_C)	Ref	7.68603
rs4143815 (G_C)	Ref	6.69674
rs4143815 (G_C)	Ref	5.25386
rs4143815 (G_C)	Ref	7.78282
rs4143815 (G_C)	Ref	7.14604
rs4143815 (G_C)	Ref	7.7374
rs4143815 (G_C)	Ref	10.5529
rs4143815 (G_C)	Ref	8.69301
rs4143815 (G_C)	Ref	8.848
rs4143815 (G_C)	Ref	6.92937
rs4143815 (G_C)	Ref	7.10794
rs4143815 (G_C)	Ref	7.23674
rs4143815 (G_C)	Ref	7.89392
rs4143815 (G_C)	Ref	10.0125
rs4143815 (G_C)	Ref	8.02149
rs4143815 (G_C)	Ref	10.3463
rs4143815 (G_C)	Ref	8.48738
rs4143815 (G_C)	Ref	8.51377
rs4143815 (G_C)	Ref	8.92907
rs4143815 (G_C)	Ref	8.80111
rs4143815 (G_C)	Ref	7.24725
rs4143815 (G_C)	Ref	9.01804
rs4143815 (G_C)	Ref	11.2247
rs4143815 (G_C)	Ref	7.3283
rs4143815 (G_C)	Ref	9.58763
rs4143815 (G_C)	Ref	7.2458
rs4143815 (G_C)	Ref	6.8322
rs4143815 (G_C)	Ref	6.90305
rs4143815 (G_C)	Ref	5.99145
rs4143815 (G_C)	Ref	9.61712
rs4143815 (G_C)	Ref	7.86415
rs4143815 (G_C)	Ref	6.92954
rs4143815 (G_C)	Ref	7.95056
rs4143815 (G_C)	Ref	5.49655
rs4143815 (G_C)	Ref	7.27139
rs4143815 (G_C)	Ref	8.90282
rs4143815 (G_C)	Ref	8.04249
rs4143815 (G_C)	Ref	8.5716
rs4143815 (G_C)	Ref	9.07268
rs4143815 (G_C)	Ref	6.60823
rs4143815 (G_C)	Ref	7.94535
rs4143815 (G_C)	Ref	10.7286
rs4143815 (G_C)	Ref	8.90848
rs4143815 (G_C)	Ref	9.4068
rs4143815 (G_C)	Ref	7.50604
rs4143815 (G_C)	Ref	6.99835
rs4143815 (G_C)	Ref	8.26063
rs4143815 (G_C)	Ref	9.12
rs4143815 (G_C)	Ref	8.38407
rs4143815 (G_C)	Ref	8.75636
rs4143815 (G_C)	Ref	8.62187
rs4143815 (G_C)	Ref	8.26105
rs4143815 (G_C)	Ref	6.51205
rs4143815 (G_C)	Ref	8.25163
rs4143815 (G_C)	Ref	8.47181
rs4143815 (G_C)	Ref	6.42195
rs4143815 (G_C)	Ref	12.5511
rs4143815 (G_C)	Ref	10.4464
rs4143815 (G_C)	Ref	6.7478
rs4143815 (G_C)	Ref	7.2496
rs4143815 (G_C)	Ref	7.38926
rs4143815 (G_C)	Ref	8.85886
rs4143815 (G_C)	Ref	7.75507
rs4143815 (G_C)	Ref	7.41511
rs4143815 (G_C)	Ref	7.94996
rs4143815 (G_C)	Ref	7.95046
rs4143815 (G_C)	Ref	8.87282
rs4143815 (G_C)	Ref	8.71302
rs4143815 (G_C)	Ref	6.61266
rs4143815 (G_C)	Ref	7.44414
rs4143815 (G_C)	Ref	7.12322
rs4143815 (G_C)	Ref	8.0745
rs4143815 (G_C)	Ref	7.21538
rs4143815 (G_C)	Ref	5.30654
rs4143815 (G_C)	Ref	8.61732
rs4143815 (G_C)	Ref	7.89379
rs4143815 (G_C)	Ref	7.19426
rs4143815 (G_C)	Ref	6.94797
rs4143815 (G_C)	Ref	7.88137
rs4143815 (G_C)	Ref	7.7649
rs4143815 (G_C)	Ref	6.07529
rs4143815 (G_C)	Ref	8.12915
rs4143815 (G_C)	Ref	7.92281
rs4143815 (G_C)	Ref	7.18297
rs4143815 (G_C)	Ref	8.68139
rs4143815 (G_C)	Ref	9.53196
rs4143815 (G_C)	Ref	6.58028
rs4143815 (G_C)	Ref	6.61748
rs4143815 (G_C)	Ref	9.44115
rs4143815 (G_C)	Ref	8.64232
rs4143815 (G_C)	Ref	7.15135
rs4143815 (G_C)	Ref	7.02803
rs4143815 (G_C)	Ref	7.78103
rs4143815 (G_C)	Ref	6.32322
rs4143815 (G_C)	Ref	7.66232
rs4143815 (G_C)	Ref	10.1432
rs4143815 (G_C)	Ref	8.6695
rs4143815 (G_C)	Ref	8.06168
rs4143815 (G_C)	Ref	8.65886
rs4143815 (G_C)	Ref	8.22504
rs4143815 (G_C)	Ref	6.9337
rs4143815 (G_C)	Ref	8.80214
rs4143815 (G_C)	Ref	7.75954
rs4143815 (G_C)	Ref	11.6649
rs4143815 (G_C)	Ref	10.0864
rs4143815 (G_C)	Ref	8.09966
rs4143815 (G_C)	Ref	8.60397
rs4143815 (G_C)	Ref	6.89637
rs4143815 (G_C)	Ref	7.85984
rs4143815 (G_C)	Ref	6.2311
rs4143815 (G_C)	Ref	6.18953
rs4143815 (G_C)	Ref	8.88896
rs4143815 (G_C)	Ref	7.55032
rs4143815 (G_C)	Ref	8.12194
rs4143815 (G_C)	Ref	6.50726
rs4143815 (G_C)	Ref	7.98128
rs4143815 (G_C)	Ref	9.03208
rs4143815 (G_C)	Ref	11.006
rs4143815 (G_C)	Ref	6.37393
rs4143815 (G_C)	Ref	8.25014
rs4143815 (G_C)	Ref	7.69342
rs4143815 (G_C)	Ref	7.52049
rs4143815 (G_C)	Ref	7.16444
rs4143815 (G_C)	Ref	7.80499
rs4143815 (G_C)	Alt	8.2504
rs4143815 (G_C)	Alt	10.3362
rs4143815 (G_C)	Alt	6.32163
rs4143815 (G_C)	Alt	8.90136
rs4143815 (G_C)	Alt	7.30566
rs4143815 (G_C)	Alt	7.13952
rs4143815 (G_C)	Alt	7.93485
rs4143815 (G_C)	Alt	8.58368
rs4143815 (G_C)	Alt	8.18115
rs4143815 (G_C)	Alt	7.59074
rs4143815 (G_C)	Alt	9.12303
rs4143815 (G_C)	Alt	7.3317
rs4143815 (G_C)	Alt	7.30401
rs4143815 (G_C)	Alt	9.01458
rs4143815 (G_C)	Alt	6.27379
rs4143815 (G_C)	Alt	8.36299
rs4143815 (G_C)	Alt	8.35509
rs4143815 (G_C)	Alt	7.57834
rs4143815 (G_C)	Alt	8.3284
rs4143815 (G_C)	Alt	8.17376
rs4143815 (G_C)	Alt	7.04773
rs4143815 (G_C)	Alt	7.60603
rs4143815 (G_C)	Alt	9.01361
rs4143815 (G_C)	Alt	9.09385
rs4143815 (G_C)	Alt	9.36119
rs4143815 (G_C)	Alt	9.88737
rs4143815 (G_C)	Alt	7.3496
rs4143815 (G_C)	Alt	9.34815
rs4143815 (G_C)	Alt	7.79899
rs4143815 (G_C)	Alt	7.82844
rs4143815 (G_C)	Alt	7.16248
rs4143815 (G_C)	Alt	9.61633
rs4143815 (G_C)	Alt	8.61793
rs4143815 (G_C)	Alt	8.85321
rs4143815 (G_C)	Alt	9.4439
rs4143815 (G_C)	Alt	8.35305
rs4143815 (G_C)	Alt	6.03621
rs4143815 (G_C)	Alt	8.93935
rs4143815 (G_C)	Alt	8.01551
rs4143815 (G_C)	Alt	7.10525
rs4143815 (G_C)	Alt	7.32962
rs4143815 (G_C)	Alt	11.4311
rs4143815 (G_C)	Alt	6.82109
rs4143815 (G_C)	Alt	11.1401
rs4143815 (G_C)	Alt	9.87401
rs4143815 (G_C)	Alt	9.55534
rs4143815 (G_C)	Alt	9.93619
rs4143815 (G_C)	Alt	5.06675
rs4143815 (G_C)	Alt	8.0919
rs4143815 (G_C)	Alt	8.72314
rs4143815 (G_C)	Alt	9.23868
rs4143815 (G_C)	Alt	6.38371
rs4143815 (G_C)	Alt	8.55224
rs4143815 (G_C)	Alt	9.99036
rs4143815 (G_C)	Alt	8.40377
rs4143815 (G_C)	Alt	9.62476
rs4143815 (G_C)	Alt	10.3652
rs4143815 (G_C)	Alt	10.0106
rs4143815 (G_C)	Alt	8.7108
rs4143815 (G_C)	Alt	7.55333
rs4143815 (G_C)	Alt	7.9334
rs4143815 (G_C)	Alt	9.96971
rs4143815 (G_C)	Alt	7.85674
rs4143815 (G_C)	Alt	10.1708
rs4143815 (G_C)	Alt	6.62072
rs4143815 (G_C)	Alt	7.8331
rs4143815 (G_C)	Alt	7.94862
rs4143815 (G_C)	Alt	8.44487
rs4143815 (G_C)	Alt	8.98689
rs4143815 (G_C)	Alt	8.80608
rs4143815 (G_C)	Alt	10.3804
rs4143815 (G_C)	Alt	15.2038
rs4143815 (G_C)	Alt	9.2213
rs4143815 (G_C)	Alt	9.07771
rs4143815 (G_C)	Alt	10.133
rs4143815 (G_C)	Alt	7.81719
rs4143815 (G_C)	Alt	11.3242
rs4143815 (G_C)	Alt	9.85237
rs4143815 (G_C)	Alt	9.52706
rs4143815 (G_C)	Alt	9.38592
rs4143815 (G_C)	Alt	9.76402
rs4143815 (G_C)	Alt	8.21782
rs4143815 (G_C)	Alt	8.44642
rs4143815 (G_C)	Alt	10.3978
rs4143815 (G_C)	Alt	8.19168
rs4143815 (G_C)	Alt	12.1872
rs4143815 (G_C)	Alt	14.6246
rs4143815 (G_C)	Alt	8.22427
rs4143815 (G_C)	Alt	8.00867
rs4143815 (G_C)	Alt	7.66012
rs4143815 (G_C)	Alt	8.39671
rs4143815 (G_C)	Alt	9.46447
rs4143815 (G_C)	Alt	8.95012
rs4143815 (G_C)	Alt	8.28994
rs4143815 (G_C)	Alt	7.12263
rs4143815 (G_C)	Alt	7.79541
rs4143815 (G_C)	Alt	9.15439
rs4143815 (G_C)	Alt	8.70359
rs4143815 (G_C)	Alt	8.33597
rs4143815 (G_C)	Alt	8.64688
rs4143815 (G_C)	Alt	7.32781
rs4143815 (G_C)	Alt	7.89176
rs4143815 (G_C)	Alt	8.15008
rs4143815 (G_C)	Alt	8.75194
rs4143815 (G_C)	Alt	9.22826
rs4143815 (G_C)	Alt	9.18987
rs4143815 (G_C)	Alt	9.66065
rs4143815 (G_C)	Alt	7.76619
rs4143815 (G_C)	Alt	7.03521
rs4143815 (G_C)	Alt	5.32981
rs4143815 (G_C)	Alt	9.40217
rs4143815 (G_C)	Alt	10.1717
rs4143815 (G_C)	Alt	8.76845
rs4143815 (G_C)	Alt	8.19513
rs4143815 (G_C)	Alt	8.18128
rs4143815 (G_C)	Alt	9.86339
rs4143815 (G_C)	Alt	8.90831
rs4143815 (G_C)	Alt	10.3834
rs4143815 (G_C)	Alt	8.33623
rs4143815 (G_C)	Alt	10.1124
rs4143815 (G_C)	Alt	7.26083
rs4143815 (G_C)	Alt	9.88836
rs4143815 (G_C)	Alt	11.007
rs4143815 (G_C)	Alt	7.69578
rs4143815 (G_C)	Alt	7.41916
rs4143815 (G_C)	Alt	7.71118
rs4143815 (G_C)	Alt	7.7508
rs4143815 (G_C)	Alt	8.69515
rs4143815 (G_C)	Alt	6.66069
rs4143815 (G_C)	Alt	9.94802
rs4143815 (G_C)	Alt	8.17836
rs4143815 (G_C)	Alt	9.1055
rs4143815 (G_C)	Alt	8.82798
rs4143815 (G_C)	Alt	11.0474
rs4143815 (G_C)	Alt	7.54762
rs4143815 (G_C)	Alt	8.10194
rs4143815 (G_C)	Alt	8.14193
rs4143815 (G_C)	Alt	8.39526
rs4143815 (G_C)	Alt	7.11454
rs4143815 (G_C)	Alt	8.93957
rs4143815 (G_C)	Alt	8.72057
rs4143815 (G_C)	Alt	9.38169
rs4143815 (G_C)	Alt	9.72562
rs4143815 (G_C)	Alt	8.41154
rs4143815 (G_C)	Alt	8.07035
rs4143815 (G_C)	Alt	6.35758
rs4143815 (G_C)	Alt	9.14994
rs4143815 (G_C)	Alt	7.56489
rs4143815 (G_C)	Alt	7.96563
rs4143815 (G_C)	Alt	9.80177
rs4143815 (G_C)	Alt	7.08245
rs4143815 (G_C)	Alt	8.41846
rs4143815 (G_C)	Alt	9.30604
rs4143815 (G_C)	Alt	9.05729
rs4143815 (G_C)	Alt	8.8269
rs4143815 (G_C)	Alt	7.41815
rs4143815 (G_C)	Alt	8.58068
rs4143815 (G_C)	Alt	11.7857
rs4143815 (G_C)	Alt	6.25706
rs4143815 (G_C)	Alt	8.81768
rs4143815 (G_C)	Alt	8.52542
rs4143815 (G_C)	Alt	5.70209
rs4143815 (G_C)	Alt	8.96881
rs4742098 (A_G)	Ref	5.97085
rs4742098 (A_G)	Ref	8.60618
rs4742098 (A_G)	Ref	8.2504
rs4742098 (A_G)	Ref	7.71037
rs4742098 (A_G)	Ref	8.77504
rs4742098 (A_G)	Ref	9.37382
rs4742098 (A_G)	Ref	8.90136
rs4742098 (A_G)	Ref	9.21221
rs4742098 (A_G)	Ref	6.58697
rs4742098 (A_G)	Ref	6.89772
rs4742098 (A_G)	Ref	8.71163
rs4742098 (A_G)	Ref	8.5729
rs4742098 (A_G)	Ref	7.11559
rs4742098 (A_G)	Ref	7.4462
rs4742098 (A_G)	Ref	7.30566
rs4742098 (A_G)	Ref	8.83688
rs4742098 (A_G)	Ref	7.13952
rs4742098 (A_G)	Ref	8.35659
rs4742098 (A_G)	Ref	8.58368
rs4742098 (A_G)	Ref	7.79712
rs4742098 (A_G)	Ref	8.18115
rs4742098 (A_G)	Ref	9.12303
rs4742098 (A_G)	Ref	9.43543
rs4742098 (A_G)	Ref	8.48015
rs4742098 (A_G)	Ref	7.76443
rs4742098 (A_G)	Ref	9.01458
rs4742098 (A_G)	Ref	7.27556
rs4742098 (A_G)	Ref	6.54186
rs4742098 (A_G)	Ref	11.4165
rs4742098 (A_G)	Ref	7.7548
rs4742098 (A_G)	Ref	8.93081
rs4742098 (A_G)	Ref	7.99333
rs4742098 (A_G)	Ref	8.50774
rs4742098 (A_G)	Ref	6.27379
rs4742098 (A_G)	Ref	5.85952
rs4742098 (A_G)	Ref	8.36299
rs4742098 (A_G)	Ref	7.99243
rs4742098 (A_G)	Ref	10.7793
rs4742098 (A_G)	Ref	7.40816
rs4742098 (A_G)	Ref	7.04773
rs4742098 (A_G)	Ref	7.60603
rs4742098 (A_G)	Ref	8.53271
rs4742098 (A_G)	Ref	5.69717
rs4742098 (A_G)	Ref	4.34441
rs4742098 (A_G)	Ref	9.36119
rs4742098 (A_G)	Ref	8.95297
rs4742098 (A_G)	Ref	9.25456
rs4742098 (A_G)	Ref	7.3496
rs4742098 (A_G)	Ref	9.63158
rs4742098 (A_G)	Ref	9.43391
rs4742098 (A_G)	Ref	7.44634
rs4742098 (A_G)	Ref	7.16248
rs4742098 (A_G)	Ref	6.1433
rs4742098 (A_G)	Ref	6.79716
rs4742098 (A_G)	Ref	7.719
rs4742098 (A_G)	Ref	8.85321
rs4742098 (A_G)	Ref	8.30566
rs4742098 (A_G)	Ref	7.06221
rs4742098 (A_G)	Ref	6.84883
rs4742098 (A_G)	Ref	6.94811
rs4742098 (A_G)	Ref	8.53817
rs4742098 (A_G)	Ref	6.8887
rs4742098 (A_G)	Ref	6.03621
rs4742098 (A_G)	Ref	11.4924
rs4742098 (A_G)	Ref	7.70193
rs4742098 (A_G)	Ref	9.4903
rs4742098 (A_G)	Ref	8.9372
rs4742098 (A_G)	Ref	8.01551
rs4742098 (A_G)	Ref	9.35461
rs4742098 (A_G)	Ref	7.10525
rs4742098 (A_G)	Ref	8.21939
rs4742098 (A_G)	Ref	8.88452
rs4742098 (A_G)	Ref	7.21375
rs4742098 (A_G)	Ref	7.98901
rs4742098 (A_G)	Ref	7.32962
rs4742098 (A_G)	Ref	8.51207
rs4742098 (A_G)	Ref	7.76474
rs4742098 (A_G)	Ref	9.79067
rs4742098 (A_G)	Ref	7.77068
rs4742098 (A_G)	Ref	7.12746
rs4742098 (A_G)	Ref	8.65037
rs4742098 (A_G)	Ref	8.68411
rs4742098 (A_G)	Ref	9.93619
rs4742098 (A_G)	Ref	6.81036
rs4742098 (A_G)	Ref	9.53039
rs4742098 (A_G)	Ref	7.4961
rs4742098 (A_G)	Ref	7.9807
rs4742098 (A_G)	Ref	5.06675
rs4742098 (A_G)	Ref	7.17225
rs4742098 (A_G)	Ref	8.72314
rs4742098 (A_G)	Ref	7.47945
rs4742098 (A_G)	Ref	9.53127
rs4742098 (A_G)	Ref	6.38371
rs4742098 (A_G)	Ref	8.2053
rs4742098 (A_G)	Ref	12.7088
rs4742098 (A_G)	Ref	8.55224
rs4742098 (A_G)	Ref	7.42611
rs4742098 (A_G)	Ref	8.17922
rs4742098 (A_G)	Ref	8.85361
rs4742098 (A_G)	Ref	8.14533
rs4742098 (A_G)	Ref	9.99036
rs4742098 (A_G)	Ref	8.40377
rs4742098 (A_G)	Ref	9.62476
rs4742098 (A_G)	Ref	10.0106
rs4742098 (A_G)	Ref	7.63238
rs4742098 (A_G)	Ref	7.55333
rs4742098 (A_G)	Ref	8.55226
rs4742098 (A_G)	Ref	10.1593
rs4742098 (A_G)	Ref	7.9334
rs4742098 (A_G)	Ref	7.12568
rs4742098 (A_G)	Ref	8.90824
rs4742098 (A_G)	Ref	8.95089
rs4742098 (A_G)	Ref	7.68603
rs4742098 (A_G)	Ref	5.25386
rs4742098 (A_G)	Ref	7.85674
rs4742098 (A_G)	Ref	6.62072
rs4742098 (A_G)	Ref	7.78282
rs4742098 (A_G)	Ref	7.14604
rs4742098 (A_G)	Ref	8.98689
rs4742098 (A_G)	Ref	8.80608
rs4742098 (A_G)	Ref	7.7374
rs4742098 (A_G)	Ref	10.5529
rs4742098 (A_G)	Ref	10.3804
rs4742098 (A_G)	Ref	8.848
rs4742098 (A_G)	Ref	6.92937
rs4742098 (A_G)	Ref	9.07771
rs4742098 (A_G)	Ref	7.10794
rs4742098 (A_G)	Ref	7.23674
rs4742098 (A_G)	Ref	7.89392
rs4742098 (A_G)	Ref	7.81719
rs4742098 (A_G)	Ref	10.0125
rs4742098 (A_G)	Ref	9.85237
rs4742098 (A_G)	Ref	8.02149
rs4742098 (A_G)	Ref	10.3463
rs4742098 (A_G)	Ref	9.38592
rs4742098 (A_G)	Ref	8.51377
rs4742098 (A_G)	Ref	8.21782
rs4742098 (A_G)	Ref	8.92907
rs4742098 (A_G)	Ref	8.80111
rs4742098 (A_G)	Ref	8.44642
rs4742098 (A_G)	Ref	12.1872
rs4742098 (A_G)	Ref	7.24725
rs4742098 (A_G)	Ref	14.6246
rs4742098 (A_G)	Ref	8.22427
rs4742098 (A_G)	Ref	8.00867
rs4742098 (A_G)	Ref	8.39671
rs4742098 (A_G)	Ref	8.95012
rs4742098 (A_G)	Ref	8.28994
rs4742098 (A_G)	Ref	9.01804
rs4742098 (A_G)	Ref	7.12263
rs4742098 (A_G)	Ref	8.70359
rs4742098 (A_G)	Ref	6.90305
rs4742098 (A_G)	Ref	5.99145
rs4742098 (A_G)	Ref	7.32781
rs4742098 (A_G)	Ref	7.89176
rs4742098 (A_G)	Ref	7.86415
rs4742098 (A_G)	Ref	6.92954
rs4742098 (A_G)	Ref	9.22826
rs4742098 (A_G)	Ref	7.95056
rs4742098 (A_G)	Ref	7.27139
rs4742098 (A_G)	Ref	8.04249
rs4742098 (A_G)	Ref	8.5716
rs4742098 (A_G)	Ref	9.07268
rs4742098 (A_G)	Ref	6.60823
rs4742098 (A_G)	Ref	7.94535
rs4742098 (A_G)	Ref	10.7286
rs4742098 (A_G)	Ref	9.18987
rs4742098 (A_G)	Ref	8.90848
rs4742098 (A_G)	Ref	9.66065
rs4742098 (A_G)	Ref	9.4068
rs4742098 (A_G)	Ref	7.50604
rs4742098 (A_G)	Ref	6.99835
rs4742098 (A_G)	Ref	8.26063
rs4742098 (A_G)	Ref	7.03521
rs4742098 (A_G)	Ref	9.12
rs4742098 (A_G)	Ref	5.32981
rs4742098 (A_G)	Ref	8.38407
rs4742098 (A_G)	Ref	8.62187
rs4742098 (A_G)	Ref	9.40217
rs4742098 (A_G)	Ref	8.26105
rs4742098 (A_G)	Ref	6.51205
rs4742098 (A_G)	Ref	8.47181
rs4742098 (A_G)	Ref	8.19513
rs4742098 (A_G)	Ref	8.18128
rs4742098 (A_G)	Ref	12.5511
rs4742098 (A_G)	Ref	10.4464
rs4742098 (A_G)	Ref	9.86339
rs4742098 (A_G)	Ref	6.7478
rs4742098 (A_G)	Ref	7.2496
rs4742098 (A_G)	Ref	7.38926
rs4742098 (A_G)	Ref	8.85886
rs4742098 (A_G)	Ref	7.75507
rs4742098 (A_G)	Ref	8.90831
rs4742098 (A_G)	Ref	10.3834
rs4742098 (A_G)	Ref	7.94996
rs4742098 (A_G)	Ref	7.95046
rs4742098 (A_G)	Ref	8.87282
rs4742098 (A_G)	Ref	7.26083
rs4742098 (A_G)	Ref	8.71302
rs4742098 (A_G)	Ref	6.61266
rs4742098 (A_G)	Ref	9.88836
rs4742098 (A_G)	Ref	7.44414
rs4742098 (A_G)	Ref	7.12322
rs4742098 (A_G)	Ref	7.69578
rs4742098 (A_G)	Ref	7.71118
rs4742098 (A_G)	Ref	8.0745
rs4742098 (A_G)	Ref	8.69515
rs4742098 (A_G)	Ref	6.66069
rs4742098 (A_G)	Ref	9.94802
rs4742098 (A_G)	Ref	8.61732
rs4742098 (A_G)	Ref	8.17836
rs4742098 (A_G)	Ref	7.89379
rs4742098 (A_G)	Ref	7.19426
rs4742098 (A_G)	Ref	8.82798
rs4742098 (A_G)	Ref	6.94797
rs4742098 (A_G)	Ref	7.88137
rs4742098 (A_G)	Ref	7.7649
rs4742098 (A_G)	Ref	6.07529
rs4742098 (A_G)	Ref	8.12915
rs4742098 (A_G)	Ref	7.54762
rs4742098 (A_G)	Ref	7.92281
rs4742098 (A_G)	Ref	7.18297
rs4742098 (A_G)	Ref	8.68139
rs4742098 (A_G)	Ref	9.53196
rs4742098 (A_G)	Ref	6.58028
rs4742098 (A_G)	Ref	8.10194
rs4742098 (A_G)	Ref	8.14193
rs4742098 (A_G)	Ref	6.61748
rs4742098 (A_G)	Ref	7.11454
rs4742098 (A_G)	Ref	8.93957
rs4742098 (A_G)	Ref	9.44115
rs4742098 (A_G)	Ref	8.64232
rs4742098 (A_G)	Ref	7.15135
rs4742098 (A_G)	Ref	7.02803
rs4742098 (A_G)	Ref	7.78103
rs4742098 (A_G)	Ref	6.32322
rs4742098 (A_G)	Ref	7.66232
rs4742098 (A_G)	Ref	10.1432
rs4742098 (A_G)	Ref	8.6695
rs4742098 (A_G)	Ref	8.41154
rs4742098 (A_G)	Ref	8.06168
rs4742098 (A_G)	Ref	8.22504
rs4742098 (A_G)	Ref	6.9337
rs4742098 (A_G)	Ref	6.35758
rs4742098 (A_G)	Ref	9.14994
rs4742098 (A_G)	Ref	8.80214
rs4742098 (A_G)	Ref	7.56489
rs4742098 (A_G)	Ref	7.75954
rs4742098 (A_G)	Ref	11.6649
rs4742098 (A_G)	Ref	10.0864
rs4742098 (A_G)	Ref	8.09966
rs4742098 (A_G)	Ref	8.60397
rs4742098 (A_G)	Ref	6.89637
rs4742098 (A_G)	Ref	7.08245
rs4742098 (A_G)	Ref	7.85984
rs4742098 (A_G)	Ref	8.41846
rs4742098 (A_G)	Ref	6.2311
rs4742098 (A_G)	Ref	6.18953
rs4742098 (A_G)	Ref	9.30604
rs4742098 (A_G)	Ref	8.88896
rs4742098 (A_G)	Ref	7.55032
rs4742098 (A_G)	Ref	8.12194
rs4742098 (A_G)	Ref	6.50726
rs4742098 (A_G)	Ref	7.98128
rs4742098 (A_G)	Ref	9.03208
rs4742098 (A_G)	Ref	6.37393
rs4742098 (A_G)	Ref	11.7857
rs4742098 (A_G)	Ref	6.25706
rs4742098 (A_G)	Ref	7.69342
rs4742098 (A_G)	Ref	7.52049
rs4742098 (A_G)	Ref	7.16444
rs4742098 (A_G)	Ref	5.70209
rs4742098 (A_G)	Ref	7.80499
rs4742098 (A_G)	Ref	8.96881
rs4742098 (A_G)	Alt	10.3362
rs4742098 (A_G)	Alt	6.32163
rs4742098 (A_G)	Alt	5.60793
rs4742098 (A_G)	Alt	7.97895
rs4742098 (A_G)	Alt	7.93485
rs4742098 (A_G)	Alt	7.59074
rs4742098 (A_G)	Alt	7.3317
rs4742098 (A_G)	Alt	8.19371
rs4742098 (A_G)	Alt	7.30401
rs4742098 (A_G)	Alt	8.35509
rs4742098 (A_G)	Alt	7.57834
rs4742098 (A_G)	Alt	8.3284
rs4742098 (A_G)	Alt	8.17376
rs4742098 (A_G)	Alt	9.01361
rs4742098 (A_G)	Alt	9.09385
rs4742098 (A_G)	Alt	9.88737
rs4742098 (A_G)	Alt	9.34815
rs4742098 (A_G)	Alt	7.79899
rs4742098 (A_G)	Alt	7.82844
rs4742098 (A_G)	Alt	9.61633
rs4742098 (A_G)	Alt	8.61793
rs4742098 (A_G)	Alt	9.4439
rs4742098 (A_G)	Alt	8.35305
rs4742098 (A_G)	Alt	8.93935
rs4742098 (A_G)	Alt	11.4311
rs4742098 (A_G)	Alt	6.82109
rs4742098 (A_G)	Alt	11.1401
rs4742098 (A_G)	Alt	6.71038
rs4742098 (A_G)	Alt	9.00379
rs4742098 (A_G)	Alt	9.87401
rs4742098 (A_G)	Alt	9.55534
rs4742098 (A_G)	Alt	7.30578
rs4742098 (A_G)	Alt	8.0919
rs4742098 (A_G)	Alt	9.23868
rs4742098 (A_G)	Alt	8.65545
rs4742098 (A_G)	Alt	10.3652
rs4742098 (A_G)	Alt	8.7108
rs4742098 (A_G)	Alt	9.96971
rs4742098 (A_G)	Alt	6.69674
rs4742098 (A_G)	Alt	10.1708
rs4742098 (A_G)	Alt	7.8331
rs4742098 (A_G)	Alt	7.94862
rs4742098 (A_G)	Alt	8.44487
rs4742098 (A_G)	Alt	8.69301
rs4742098 (A_G)	Alt	15.2038
rs4742098 (A_G)	Alt	9.2213
rs4742098 (A_G)	Alt	10.133
rs4742098 (A_G)	Alt	11.3242
rs4742098 (A_G)	Alt	9.52706
rs4742098 (A_G)	Alt	8.48738
rs4742098 (A_G)	Alt	9.76402
rs4742098 (A_G)	Alt	10.3978
rs4742098 (A_G)	Alt	8.19168
rs4742098 (A_G)	Alt	7.66012
rs4742098 (A_G)	Alt	9.46447
rs4742098 (A_G)	Alt	11.2247
rs4742098 (A_G)	Alt	7.3283
rs4742098 (A_G)	Alt	9.58763
rs4742098 (A_G)	Alt	7.79541
rs4742098 (A_G)	Alt	7.2458
rs4742098 (A_G)	Alt	9.15439
rs4742098 (A_G)	Alt	6.8322
rs4742098 (A_G)	Alt	8.33597
rs4742098 (A_G)	Alt	8.64688
rs4742098 (A_G)	Alt	8.15008
rs4742098 (A_G)	Alt	9.61712
rs4742098 (A_G)	Alt	8.75194
rs4742098 (A_G)	Alt	5.49655
rs4742098 (A_G)	Alt	8.90282
rs4742098 (A_G)	Alt	7.76619
rs4742098 (A_G)	Alt	8.75636
rs4742098 (A_G)	Alt	10.1717
rs4742098 (A_G)	Alt	8.25163
rs4742098 (A_G)	Alt	8.76845
rs4742098 (A_G)	Alt	6.42195
rs4742098 (A_G)	Alt	7.41511
rs4742098 (A_G)	Alt	8.33623
rs4742098 (A_G)	Alt	10.1124
rs4742098 (A_G)	Alt	11.007
rs4742098 (A_G)	Alt	7.41916
rs4742098 (A_G)	Alt	7.21538
rs4742098 (A_G)	Alt	7.7508
rs4742098 (A_G)	Alt	5.30654
rs4742098 (A_G)	Alt	9.1055
rs4742098 (A_G)	Alt	11.0474
rs4742098 (A_G)	Alt	8.39526
rs4742098 (A_G)	Alt	8.72057
rs4742098 (A_G)	Alt	9.38169
rs4742098 (A_G)	Alt	9.72562
rs4742098 (A_G)	Alt	8.07035
rs4742098 (A_G)	Alt	8.65886
rs4742098 (A_G)	Alt	7.96563
rs4742098 (A_G)	Alt	9.80177
rs4742098 (A_G)	Alt	9.05729
rs4742098 (A_G)	Alt	8.8269
rs4742098 (A_G)	Alt	7.41815
rs4742098 (A_G)	Alt	11.006
rs4742098 (A_G)	Alt	8.58068
rs4742098 (A_G)	Alt	8.25014
rs4742098 (A_G)	Alt	8.81768
rs4742098 (A_G)	Alt	8.52542

## Sheet: Figure 3B
Figure 3B
Gene biotype	Percent significant eQTLs (%)
protein-coding	76.6
pseudogene	10.15
lincRNA	9.83
antisense	3.32
miRNA	0.1

## Sheet: Figure 3C
Figure 3C
Genic region	Number of significant cis-eQTLs
5'UTR	290
CDS	1222
3'UTR	1722

## Sheet: Figure 3D
Figure 3D
Overlap with functional database	Number of significant cis-eQTLs
3'UTR (Total)	1722
Tarbase	120
Postar2	727
microT	1169

## Sheet: Figure 3E
Figure 3E
Pathways	Count	p.adjust
Antigen processing and presentation	17	0.000266192
Graft-versus-host disease	9	0.0285466
Herpes simplex virus 1 infection	49	0.0285466
Hematopoietic cell lineage	15	0.0285466
Leishmaniasis	13	0.0285466
Epstein-Barr virus infection	24	0.0285466
Drug metabolism - cytochrome P450	11	0.0285466
Viral myocarditis	11	0.0285466
Allograft rejection	8	0.031797
Autoimmune thyroid disease	8	0.0348753
Ascorbate and aldarate metabolism	6	0.0348753
Phagosome	19	0.0508993
Asthma	6	0.0508993
Type I diabetes mellitus	8	0.0542543
Drug metabolism - other enzymes	11	0.0600271
Inflammatory bowel disease	10	0.0600271
Cell adhesion molecules	18	0.0708387
Metabolism of xenobiotics by cytochrome P450	10	0.0784242

## Sheet: Figure 4B & SupFigure 3A,6A,6B
Figure 4B, Supplementary Figure 3A, Supplementary Figure 6A&B
variant_id	external_gene_name	ENST	AGS_FC	SNU719_FC	AGS_adjust	SNU719_adjust	Variant Type
chr1:6461156-6461156(-)_G_T	TNFRSF25	ENST00000356876|ENST00000377782|ENST00000480393|ENST00000485036	1.13619	1.12735	0.783427	0.980934	Somatic
chr1:7918272-7918272(-)_T_C	TNFRSF9	ENST00000615230	0.955839	1.08112	0.740944	1	Somatic
chr1:7918277-7918277(-)_T_C	TNFRSF9	ENST00000615230	1.19132	1.08319	0.493128	0.509602	Somatic
chr1:7918433-7918433(-)_T_C	TNFRSF9	ENST00000615230	0.837986	0.806567	0.153723	0.209257	Somatic
chr1:8861311-8861311(-)_A_G	ENO1	ENST00000234590	0.948636	0.972486	1	1	Somatic
chr1:11788822-11788822(-)_A_G	MTHFR	ENST00000376583|ENST00000376585|ENST00000376590|ENST00000376592	1.17912	1.18019	0.171509	0.183922	Germline
chr1:11789390-11789390(-)_A_G	MTHFR	ENST00000376583|ENST00000376585|ENST00000376590|ENST00000376592	1.00058	0.968882	0.872116	1	Germline
chr1:12207356-12207356(+)_G_GT	TNFRSF1B	ENST00000376259	1.1905	1.12489	0.0738953	0.438846	Somatic
chr1:24156258-24156258(-)_T_G	IFNLR1	ENST00000327535	1.01974	0.981358	0.92641	0.814965	Germline
chr1:24156965-24156965(-)_G_A	IFNLR1	ENST00000327535	0.826198	0.778355	0.0228728	0.0010661	Germline
chr1:24157001-24157001(-)_A_G	IFNLR1	ENST00000327535	0.818752	0.77672	2.90664e-05	8.82915e-08	Germline
chr1:42926799-42926799(-)_T_TA	SLC2A1	ENST00000426263|ENST00000630287	1.23487	1.12495	0.136274	0.795535	Somatic
chr1:42926799-42926799(-)_T_TA	SLC2A1	ENST00000475162	1.14152	0.952202	1	1	Somatic
chr1:48247722-48247722(+)_C_T	SLC5A9	ENST00000236495|ENST00000438567	0.97693	0.960338	1	0.956816	Germline
chr1:53084515-53084515(+)_C_T	PODN	ENST00000312553|ENST00000371500|ENST00000395871|ENST00000618387	0.898371	0.883276	0.533051	0.751612	Germline
chr1:53088030-53088030(-)_A_G	SLC1A7	ENST00000371494|ENST00000611397|ENST00000620288|ENST00000620347	0.901755	0.943562	0.771943	0.919989	Germline
chr1:56713724-56713725(+)_AT_A	PRKAA2	ENST00000371244|ENST00000610361	0.959219	0.982777	1	1	Germline
chr1:81991978-81991978(+)_G_A	ADGRL2	ENST00000319517|ENST00000370713|ENST00000370715|ENST00000370717|ENST00000370728|ENST00000370730|ENST00000402328|ENST00000627151	0.761135	1.29107	1	0.935685	Germline
chr1:91525711-91525711(+)_T_A	CDC7	ENST00000234626|ENST00000428239	0.748572	0.777614	0.343015	0.722964	Germline
chr1:92396718-92396718(+)_A_G	RPAP2	ENST00000610020	0.960503	0.990675	0.928007	1	Somatic
chr1:97719971-97719971(-)_A_G	DPYD	ENST00000306031	1.12466	1.03188	0.926996	1	Germline
chr1:107572523-107572523(-)_T_C	VAV3	ENST00000370056|ENST00000527011	0.889339	0.755978	0.384327	0.145841	Germline
chr1:150731007-150731007(-)_T_C	CTSS	ENST00000368985|ENST00000472977|ENST00000607427	0.688979	1.0144	0.489621	1	Somatic
chr1:150731937-150731937(-)_T_C	CTSS	ENST00000368985	0.961281	1.1043	1	0.427579	Somatic
chr1:150731942-150731942(-)_T_C	CTSS	ENST00000368985	1.04816	0.958706	0.928007	0.636348	Somatic
chr1:150732000-150732000(-)_T_C	CTSS	ENST00000368985	0.940659	0.948504	0.993479	1	Somatic
chr1:150732005-150732005(-)_T_C	CTSS	ENST00000368985	0.928571	0.919089	1	1	Somatic
chr1:150732109-150732109(-)_T_C	CTSS	ENST00000368985	0.879132	0.921302	0.340411	0.888865	Somatic
chr1:150732111-150732111(-)_T_C	CTSS	ENST00000368985	1.03375	0.993061	0.644467	1	Somatic
chr1:150732129-150732129(-)_T_C	CTSS	ENST00000368985	1.23132	1.18427	0.257218	0.46337	Somatic
chr1:150732178-150732178(-)_T_C	CTSS	ENST00000368985	1.29758	1.24837	0.000228159	0.00148631	Somatic
chr1:150732676-150732676(-)_T_C	CTSS	ENST00000368985|ENST00000448301	1.01066	1.01418	1	1	Somatic
chr1:151874634-151874634(-)_T_C	THEM4	ENST00000368814|ENST00000471464	0.986825	0.947418	1	1	Somatic
chr1:153661814-153661814(+)_A_T	SNAPIN	ENST00000368685	1.04436	1.07521	0.982668	1	Somatic
chr1:154582382-154582382(-)_A_G	ADAR	ENST00000368471|ENST00000368474	1.23138	1.10816	0.254919	0.538832	Somatic
chr1:154583325-154583325(-)_T_C	ADAR	ENST00000368471|ENST00000368474	1.19319	1.27431	0.00135494	0.0102724	Somatic
chr1:158184206-158184206(+)_T_C	CD1D	ENST00000368171	0.859696	0.915643	0.353989	0.960782	Germline
chr1:167423321-167423321(+)_A_G	POU2F1	ENST00000271411|ENST00000367862|ENST00000367866|ENST00000429375|ENST00000443275|ENST00000541643	1.0627	1.06631	0.632751	1	Germline
chr1:182574040-182574040(-)_G_A	RNASEL	ENST00000367559	1.22128	1.22279	0.732008	0.795535	Germline
chr1:186673297-186673297(-)_A_G	PTGS2	ENST00000367468	0.879431	1.03395	1	0.123203	Germline
chr1:206009903-206009903(-)_A_AT	CTSE	ENST00000358184|ENST00000360218	0.912809	1.11381	1	0.393175	Somatic
chr1:225789676-225789676(+)_G_A	SRP9	ENST00000304786|ENST00000366839	1.25277	1.2148	0.635913	1	Somatic
chr1:225789679-225789683(+)_AAAAC_A	SRP9	ENST00000304786|ENST00000366839	1.33787	1.36267	1	0.83156	Somatic
chr1:225789684-225789684(+)_C_G	SRP9	ENST00000304786|ENST00000366839	0.907637	0.984189	1	1	Somatic
chr1:225789686-225789686(+)_A_ATTGG	SRP9	ENST00000304786|ENST00000366839	0.897604	0.796701	0.816674	0.831045	Somatic
chr1:225790222-225790222(+)_G_T	SRP9	ENST00000304786|ENST00000366839	0.755925	0.787659	0.00130964	0.0117449	Somatic
chr1:225790236-225790236(+)_A_C	SRP9	ENST00000304786|ENST00000366839	0.806335	0.866505	0.928007	1	Somatic
chr1:225790374-225790374(+)_T_C	SRP9	ENST00000304786|ENST00000366839	0.989515	0.967681	1	1	Somatic
chr1:225790384-225790384(+)_T_TGCTG	SRP9	ENST00000304786|ENST00000366839	1.89793	1.52441	7.52757e-06	1.26572e-06	Somatic
chr1:225790387-225790387(+)_T_C	SRP9	ENST00000304786|ENST00000366839	1.38016	0.980132	0.115684	0.374817	Somatic
chr1:225790389-225790389(+)_G_A	SRP9	ENST00000304786|ENST00000366839	1.46033	0.766265	0.780578	0.427934	Somatic
chr1:228148952-228148952(+)_T_A	GUK1	ENST00000366716	1.04278	0.953481	0.83819	0.343909	Somatic
chr1:228148952-228148952(+)_T_A	GUK1	ENST00000366728|ENST00000391865	1.08572	1.09019	0.781024	0.746034	Somatic
chr2:278218-278218(+)_A_T	ACP1	ENST00000272065|ENST00000272067	0.88689	0.814289	0.938336	0.469002	Somatic
chr2:278221-278221(+)_G_C	ACP1	ENST00000272065|ENST00000272067	0.509359	0.53382	0.0260735	0.02107	Somatic
chr2:27205427-27205427(-)_A_G	SLC5A6	ENST00000310574|ENST00000408041	1.04573	1.09566	0.955611	0.312596	Germline
chr2:27205427-27205427(-)_A_G	SLC5A6	ENST00000445802	1.03762	1.06341	1	0.935685	Germline
chr2:27650582-27650582(+)_A_ACATC	GPN1	ENST00000264718|ENST00000424214|ENST00000458167|ENST00000610189|ENST00000616939	0.875517	0.930851	1	0.968242	Somatic
chr2:33562909-33562913(+)_CCTAA_C	RASGRP3	ENST00000402538|ENST00000403687|ENST00000407811	1.06376	0.986765	0.83819	0.703351	Germline
chr2:37100426-37100426(-)_T_C	EIF2AK2	ENST00000233057	0.783903	0.877053	0.647128	0.83998	Somatic
chr2:37100447-37100447(-)_T_C	EIF2AK2	ENST00000233057	0.914491	0.978794	1	0.603714	Somatic
chr2:37100519-37100519(-)_T_C	EIF2AK2	ENST00000233057	1.01282	0.821144	1	0.538907	Somatic
chr2:37100527-37100527(-)_T_C	EIF2AK2	ENST00000233057	0.987682	1.04831	1	0.935685	Somatic
chr2:37100534-37100534(-)_T_C	EIF2AK2	ENST00000233057	1.26037	1.14006	0.0520906	0.88487	Somatic
chr2:37100559-37100559(-)_T_C	EIF2AK2	ENST00000233057	1.46619	1.28924	0.0817603	0.58345	Somatic
chr2:37100865-37100865(-)_T_C	EIF2AK2	ENST00000233057	1.34783	1.24354	0.00809199	0.109952	Somatic
chr2:37100870-37100870(-)_T_C	EIF2AK2	ENST00000233057	0.855398	0.935201	0.299907	0.88551	Somatic
chr2:37100891-37100891(-)_T_C	EIF2AK2	ENST00000233057	1.00539	0.904175	1	0.956816	Somatic
chr2:37100899-37100899(-)_T_C	EIF2AK2	ENST00000233057	1.00632	0.888004	0.927477	0.380924	Somatic
chr2:37100939-37100939(-)_T_C	EIF2AK2	ENST00000233057	1.03373	1.04122	1	0.931369	Somatic
chr2:37100944-37100944(-)_T_C	EIF2AK2	ENST00000233057	0.997521	0.988308	1	1	Somatic
chr2:37100957-37100957(-)_T_C	EIF2AK2	ENST00000233057	0.899694	0.942357	0.819981	0.935685	Somatic
chr2:37100989-37100989(-)_T_C	EIF2AK2	ENST00000233057	1.04761	1.12883	1	1	Somatic
chr2:37101248-37101248(-)_T_C	EIF2AK2	ENST00000233057	1.48484	1.31883	0.11381	0.137757	Somatic
chr2:37101540-37101540(-)_T_C	EIF2AK2	ENST00000233057	0.843984	0.837091	1	0.180816	Somatic
chr2:37101955-37101955(-)_T_C	EIF2AK2	ENST00000233057	0.909856	0.923817	0.586536	0.490518	Somatic
chr2:37102037-37102037(-)_T_C	EIF2AK2	ENST00000233057	1.09341	0.913251	0.502472	0.93199	Somatic
chr2:37102071-37102071(-)_T_C	EIF2AK2	ENST00000233057	0.923017	0.902244	0.631894	0.625815	Somatic
chr2:37102074-37102074(-)_T_C	EIF2AK2	ENST00000233057	1.06903	1.00637	0.781024	1	Somatic
chr2:37102092-37102092(-)_T_C	EIF2AK2	ENST00000233057	0.910244	0.933165	1	0.972711	Somatic
chr2:37102140-37102140(-)_T_C	EIF2AK2	ENST00000233057	0.892513	1.05686	0.953695	0.830558	Somatic
chr2:37102164-37102164(-)_T_C	EIF2AK2	ENST00000233057	0.714071	0.7905	9.99633e-05	0.00661746	Somatic
chr2:37102204-37102204(-)_T_C	EIF2AK2	ENST00000233057	0.912914	0.890436	0.861297	1	Somatic
chr2:37102209-37102209(-)_T_C	EIF2AK2	ENST00000233057	1.06542	0.954054	1	1	Somatic
chr2:37102598-37102598(-)_T_C	EIF2AK2	ENST00000233057	1.00161	0.931011	0.418019	1	Somatic
chr2:37102835-37102835(-)_T_C	EIF2AK2	ENST00000233057	1.13712	0.918491	0.768177	1	Somatic
chr2:37103225-37103225(-)_T_C	EIF2AK2	ENST00000233057	1.05759	0.869505	1	0.395362	Somatic
chr2:37103288-37103288(-)_T_C	EIF2AK2	ENST00000233057	1.05318	1.15048	0.969587	0.718537	Somatic
chr2:37103469-37103469(-)_T_C	EIF2AK2	ENST00000233057	1.17997	1.16325	0.223479	0.145246	Somatic
chr2:37103471-37103471(-)_T_C	EIF2AK2	ENST00000233057	0.998862	1.12336	1	0.446754	Somatic
chr2:37103876-37103876(-)_T_C	EIF2AK2	ENST00000233057	0.944414	0.92205	1	1	Somatic
chr2:37103882-37103882(-)_T_C	EIF2AK2	ENST00000233057	1.08266	1.05777	0.928007	1	Somatic
chr2:37103973-37103973(-)_T_C	EIF2AK2	ENST00000233057	0.933415	1.08585	1	0.603714	Somatic
chr2:37103976-37103976(-)_T_C	EIF2AK2	ENST00000233057	1.17188	1.33864	0.0817603	0.0251557	Somatic
chr2:37104018-37104018(-)_T_C	EIF2AK2	ENST00000233057	1.36696	1.34174	0.00668278	0.00457896	Somatic
chr2:37104028-37104028(-)_T_C	EIF2AK2	ENST00000233057	2.00686	1.76034	1.42547e-09	1.2811e-06	Somatic
chr2:37104367-37104367(-)_T_C	EIF2AK2	ENST00000233057	1.30133	1.15514	0.928007	0.584815	Somatic
chr2:37104382-37104382(-)_T_C	EIF2AK2	ENST00000233057	0.925429	0.953317	0.910349	1	Somatic
chr2:37104388-37104388(-)_T_C	EIF2AK2	ENST00000233057	0.874747	0.857415	0.361264	0.960558	Somatic
chr2:37104593-37104593(-)_T_C	EIF2AK2	ENST00000233057	0.931974	0.939695	0.783427	0.935685	Somatic
chr2:37104607-37104607(-)_T_C	EIF2AK2	ENST00000233057	0.986434	0.906782	1	0.965215	Somatic
chr2:37104610-37104610(-)_T_C	EIF2AK2	ENST00000233057	1.19116	1.09847	0.684942	1	Somatic
chr2:37104786-37104786(-)_T_C	EIF2AK2	ENST00000233057	0.915896	1.18702	1	1	Somatic
chr2:37104899-37104899(-)_T_C	EIF2AK2	ENST00000233057	1.36998	1.3252	1.35145e-06	2.34248e-07	Somatic
chr2:37106996-37106996(-)_T_C	EIF2AK2	ENST00000233057|ENST00000395127	0.938009	0.934073	0.538088	1	Somatic
chr2:37107003-37107003(-)_T_C	EIF2AK2	ENST00000233057|ENST00000395127	1.0637	1.04518	1	1	Somatic
chr2:61050803-61050803(+)_A_G	PEX13	ENST00000295030	0.988169	0.952719	1	1	Somatic
chr2:65268772-65268772(+)_C_CT	ACTR2	ENST00000260641|ENST00000377982	0.979292	1.07125	0.956863	0.866194	Somatic
chr2:65269919-65269919(+)_A_AT	ACTR2	ENST00000260641|ENST00000377982	1.23015	1.08608	0.92585	0.854055	Somatic
chr2:65270369-65270369(+)_G_GT	ACTR2	ENST00000260641	0.912939	1.08363	0.928007	1	Somatic
chr2:65271088-65271088(+)_C_CT	ACTR2	ENST00000260641	1.00676	1.25365	1	0.595655	Somatic
chr2:74557921-74557921(-)_C_G	M1AP	ENST00000290536	0.737634	0.724293	0.166318	0.0141593	Germline
chr2:74557921-74557921(-)_C_G	M1AP	ENST00000409585|ENST00000536235	0.733073	0.684409	0.000171438	0.000385954	Germline
chr2:85544374-85544374(+)_C_CA	MAT2A	ENST00000306434	1.1238	1.19968	0.781024	0.0629708	Somatic
chr2:106093326-106093326(-)_A_T	UXS1	ENST00000283148	0.687635	0.873907	0.223301	0.935685	Somatic
chr2:137967247-137967247(+)_C_CA	HNMT	ENST00000280096|ENST00000475675	1.23711	1.05671	0.103841	0.857746	Somatic
chr2:151380014-151380016(+)_TAA_T	TNFAIP6	ENST00000243347	0.706572	0.727106	0.0675815	0.0211861	Somatic
chr2:151380018-151380019(+)_TA_T	TNFAIP6	ENST00000243347	1.23361	1.06107	0.928007	1	Somatic
chr2:151380022-151380022(+)_G_A	TNFAIP6	ENST00000243347	0.878818	0.884805	0.91808	0.935685	Somatic
chr2:151380029-151380029(+)_T_C	TNFAIP6	ENST00000243347	1.01736	0.947985	0.976466	1	Somatic
chr2:162016795-162016795(-)_G_GT	DPP4	ENST00000360534|ENST00000434918	0.950508	0.999349	0.962443	1	Somatic
chr2:173052697-173052697(+)_G_A	RAPGEF4	ENST00000397081|ENST00000397087|ENST00000409036|ENST00000535187|ENST00000538974|ENST00000540783	0.861436	0.905154	1	1	Germline
chr2:173224384-173224384(+)_T_C	MAP3K20	ENST00000338983	1.33781	1.1959	0.46807	0.259254	Germline
chr2:190970687-190970687(-)_G_GA	STAT1	ENST00000361099|ENST00000409465|ENST00000415035|ENST00000423282|ENST00000540176	1.23129	1.12054	0.156327	0.468056	Somatic
chr2:201286881-201286881(+)_A_G	CASP8	ENST00000264274|ENST00000323492|ENST00000358485|ENST00000444430	1.16738	1.19745	0.00130964	0.00661746	Somatic
chr2:206162809-206162809(+)_A_C	EEF1B2	ENST00000236957|ENST00000392221|ENST00000392222	0.944426	0.899501	1	0.820738	Somatic
chr2:206162809-206162809(+)_A_C	EEF1B2	ENST00000455150	0.930723	0.909778	0.289408	0.46337	Somatic
chr2:206162813-206162818(+)_TGGAGG_T	EEF1B2	ENST00000236957|ENST00000392221|ENST00000392222	1.02464	0.967961	1	0.935685	Somatic
chr2:206162813-206162818(+)_TGGAGG_T	EEF1B2	ENST00000455150	1.05202	1.03957	0.955611	1	Somatic
chr2:206162823-206162823(+)_G_T	EEF1B2	ENST00000236957|ENST00000392221|ENST00000392222	1.09185	1.01312	0.446703	1	Somatic
chr2:206162823-206162823(+)_G_T	EEF1B2	ENST00000455150	1.02475	1.10591	0.956038	0.802511	Somatic
chr2:208320256-208320256(+)_G_A	PIKFYVE	ENST00000264380|ENST00000443896|ENST00000452564	1.33444	1.13635	1.35145e-06	0.139611	Germline
chr2:208320275-208320275(+)_C_T	PIKFYVE	ENST00000264380|ENST00000443896|ENST00000452564	0.865797	0.884204	0.471807	0.421833	Germline
chr2:208325795-208325795(+)_A_T	PIKFYVE	ENST00000264380|ENST00000443896|ENST00000452564	1.01994	0.953951	1	0.576271	Germline
chr2:208355814-208355814(+)_G_A	PIKFYVE	ENST00000264380	0.61836	0.839111	0.361264	0.980934	Germline
chr2:210678602-210678602(+)_C_CT	CPS1	ENST00000233072|ENST00000430249|ENST00000451903	0.93076	0.954152	0.928007	1	Somatic
chr2:210678823-210678823(+)_A_C	CPS1	ENST00000233072|ENST00000430249|ENST00000451903	1.07622	1.00698	0.771943	1	Somatic
chr2:210678827-210678827(+)_T_C	CPS1	ENST00000233072|ENST00000430249|ENST00000451903	0.957837	1.00656	1	1	Somatic
chr2:210678830-210678830(+)_C_G	CPS1	ENST00000233072|ENST00000430249|ENST00000451903	0.862949	0.857904	0.647128	1	Somatic
chr2:210678833-210678833(+)_G_A	CPS1	ENST00000233072|ENST00000430249|ENST00000451903	1.02524	1.17651	1	0.270241	Somatic
chr2:210678837-210678837(+)_G_T	CPS1	ENST00000233072|ENST00000430249|ENST00000451903	0.955808	0.95493	1	1	Somatic
chr2:210679003-210679003(+)_G_GA	CPS1	ENST00000233072|ENST00000430249|ENST00000451903	1.11927	1.04244	0.781024	0.718537	Somatic
chr2:213001990-213001990(-)_G_A	IKZF2	ENST00000451136|ENST00000457361	0.921995	1.06759	0.999955	1	Germline
chr2:230371790-230371790(+)_C_T	SP140L	ENST00000458341	0.991449	1.09831	1	0.538907	Germline
chr2:233690760-233690760(+)_T_C	UGT1A7	ENST00000485022	1.08628	1.13205	1	0.830558	Germline
chr3:8878523-8878523(-)_T_C	RAD18	ENST00000264926	0.947378	0.894128	0.955611	0.195037	Somatic
chr3:10151354-10151354(+)_G_GT	VHL	ENST00000256474|ENST00000345392	0.955376	0.954217	0.928007	0.951303	Somatic
chr3:10152143-10152143(+)_A_G	VHL	ENST00000256474	1.13859	1.21036	0.654511	0.295968	Somatic
chr3:14156487-14156487(-)_A_T	XPC	ENST00000285021|ENST00000476581	1.35901	0.999965	0.409965	0.814965	Somatic
chr3:30691821-30691821(+)_C_T	TGFBR2	ENST00000295754|ENST00000359013	0.92908	0.842128	1	0.132795	Somatic
chr3:30691827-30691827(+)_C_G	TGFBR2	ENST00000295754|ENST00000359013	0.861033	0.722984	0.586536	0.309983	Somatic
chr3:32955816-32955816(+)_A_G	CCR4	ENST00000330953	1.17631	1.20321	0.1492	0.285716	Somatic
chr3:45680368-45680368(+)_A_G	LIMD1	ENST00000273317	0.962621	1.05672	0.602758	1	Somatic
chr3:52050503-52050503(-)_T_TA	DUSP7	ENST00000495880	0.962597	0.971133	1	1	Somatic
chr3:98795448-98795448(+)_C_T	ST3GAL6	ENST00000265261|ENST00000394162|ENST00000486249|ENST00000613264	1.04365	1.06641	0.938336	0.897076	Germline
chr3:105658098-105658098(-)_A_T	CBLB	ENST00000394030	1.09606	1.11454	1	0.745144	Germline
chr3:112464082-112464082(-)_C_T	BTLA	ENST00000334529	1.10698	0.89003	1	1	Germline
chr3:114309302-114309302(+)_C_T	TIGIT	ENST00000383671|ENST00000486257	1.18573	1.15346	0.169398	0.69959	Germline
chr3:137011015-137011015(+)_C_CT	IL20RB	ENST00000329582|ENST00000469964|ENST00000475972	0.877254	0.798345	0.409965	0.0325901	Somatic
chr3:149030622-149030622(-)_A_AT	HLTF	ENST00000310053|ENST00000465259	1.30564	1.18381	0.163757	0.143849	Somatic
chr3:149172991-149172991(+)_T_TA	HPS3	ENST00000296051	0.967357	0.986085	1	0.980934	Somatic
chr3:149369184-149369184(-)_T_TA	TM4SF1	ENST00000305366|ENST00000472441	0.984818	1.05045	0.654511	0.972711	Somatic
chr3:149369625-149369625(-)_A_T	TM4SF1	ENST00000305366|ENST00000472441|ENST00000493348	0.94444	0.952407	1	0.919989	Somatic
chr3:149369627-149369627(-)_A_G	TM4SF1	ENST00000305366|ENST00000472441|ENST00000493348	1.15076	0.93701	0.530623	1	Somatic
chr3:149369764-149369764(-)_A_G	TM4SF1	ENST00000305366|ENST00000472441|ENST00000493348	1.03465	0.852378	0.928007	0.588399	Somatic
chr3:169084739-169084739(-)_C_CT	MECOM	ENST00000264674|ENST00000464456|ENST00000628990	0.894823	0.751492	0.907579	0.746606	Somatic
chr3:172506330-172506330(-)_A_AT	TNFSF10	ENST00000241261|ENST00000420541	0.997333	1.02145	1	1	Somatic
chr3:179399476-179399476(-)_T_C	GNB4	ENST00000232564	1.02209	1.03692	1	1	Somatic
chr3:179399482-179399482(-)_T_C	GNB4	ENST00000232564	0.878998	0.92348	1	0.621312	Somatic
chr3:184309003-184309003(+)_T_A	PSMD2	ENST00000310118	1.06312	1.02086	0.684942	1	Somatic
chr3:184309003-184309003(+)_T_A	PSMD2	ENST00000439383	0.965535	0.990888	0.928007	1	Somatic
chr3:184309005-184309005(+)_G_C	PSMD2	ENST00000310118	1.11401	1.12422	0.504096	0.58345	Somatic
chr3:184309005-184309005(+)_G_C	PSMD2	ENST00000439383	0.957583	1.02984	1	1	Somatic
chr3:184309007-184309007(+)_T_C	PSMD2	ENST00000310118	1.02933	1.02923	1	0.921256	Somatic
chr3:184309007-184309007(+)_T_C	PSMD2	ENST00000439383	1.15806	1.10909	0.247182	0.216589	Somatic
chr3:184309011-184309011(+)_G_C	PSMD2	ENST00000310118	1.00673	0.974579	1	1	Somatic
chr3:184309011-184309011(+)_G_C	PSMD2	ENST00000439383	1.12052	1.07102	0.223479	0.515526	Somatic
chr3:184309015-184309015(+)_G_A	PSMD2	ENST00000310118	0.739827	0.633267	0.00809199	0.00148631	Somatic
chr3:184309015-184309015(+)_G_A	PSMD2	ENST00000439383	0.995381	0.938976	1	1	Somatic
chr3:184322849-184322849(+)_G_GA	EIF4G1	ENST00000342981|ENST00000346169|ENST00000350481|ENST00000352767|ENST00000382330|ENST00000392537|ENST00000411531|ENST00000413967|ENST00000414031|ENST00000421110|ENST00000424196|ENST00000426123|ENST00000427845|ENST00000434061|ENST00000435046|ENST00000441154|ENST00000442406|ENST00000444861|ENST00000450424	1.01996	0.982632	0.926996	1	Somatic
chr3:184368377-184368377(+)_C_A	POLR2H	ENST00000429568|ENST00000430783|ENST00000438240|ENST00000443489|ENST00000452961|ENST00000456318	1.01063	1.00802	1	1	Somatic
chr3:184368379-184368379(+)_T_A	POLR2H	ENST00000429568|ENST00000430783|ENST00000438240|ENST00000443489|ENST00000452961|ENST00000456318	1.14444	1.24913	0.288172	0.0304549	Somatic
chr3:195752385-195752385(-)_T_C	MUC4	ENST00000308466|ENST00000339251|ENST00000346145|ENST00000349607|ENST00000392407|ENST00000415455|ENST00000448861|ENST00000462323|ENST00000463781|ENST00000466475|ENST00000470451|ENST00000475231|ENST00000477086|ENST00000477756|ENST00000478156|ENST00000479406|ENST00000480843	1.0498	0.963282	1	0.854055	Germline
chr4:1806167-1806167(+)_G_A	FGFR3	ENST00000260795|ENST00000340107|ENST00000352904|ENST00000412135|ENST00000440486	1.00047	1.02469	1	1	Germline
chr4:1806167-1806167(+)_G_A	FGFR3	ENST00000481110	1.02463	1.06269	1	0.866608	Germline
chr4:54295350-54295350(+)_A_G	PDGFRA	ENST00000257290	0.890263	0.97129	0.889176	0.975458	Germline
chr4:54296783-54296783(+)_C_A	PDGFRA	ENST00000257290	1.02697	1.06829	1	1	Germline
chr4:56459960-56459960(+)_A_G	PAICS	ENST00000264221|ENST00000399688|ENST00000512576|ENST00000514888	1.14794	1.23875	0.361264	0.0830102	Somatic
chr4:68928677-68928677(-)_T_TA	UGT2A3	ENST00000251566	0.708134	1.04076	0.619112	1	Somatic
chr4:68929864-68929864(-)_T_TA	UGT2A3	ENST00000251566|ENST00000503012	1.20799	1.09543	0.593193	0.913744	Somatic
chr4:68931223-68931223(-)_C_T	UGT2A3	ENST00000251566|ENST00000503012	0.975738	0.987852	1	0.911383	Somatic
chr4:70656005-70656005(-)_G_C	JCHAIN	ENST00000254801	0.645492	0.728873	0.000171438	0.00343198	Germline
chr4:73742731-73742731(+)_A_G	CXCL8	ENST00000307407	1.88236	1.45161	0.166318	0.674714	Somatic
chr4:73742907-73742907(+)_A_AT	CXCL8	ENST00000307407	1.28762	1.36053	0.0123853	0.00096611	Somatic
chr4:73743158-73743159(+)_GA_AT	CXCL8	ENST00000307407	0.678503	0.829273	0.508247	1	Somatic
chr4:73743296-73743296(+)_T_C	CXCL8	ENST00000307407	1.07799	1.00366	0.0742325	0.989426	Somatic
chr4:73743339-73743339(+)_A_AT	CXCL8	ENST00000307407	1.1515	0.949467	1	0.97633	Somatic
chr4:73743360-73743360(+)_A_G	CXCL8	ENST00000307407	0.670895	0.941635	1	1	Somatic
chr4:73838574-73838574(+)_T_C	CXCL6	ENST00000226317	0.966728	1.22022	0.984114	0.626289	Germline
chr4:73995712-73995712(-)_T_TA	CXCL5	ENST00000296027	1.12867	1.14913	1	0.745144	Somatic
chr4:73996053-73996053(-)_G_A	CXCL5	ENST00000296027	1.06724	1.10281	1	0.935685	Somatic
chr4:73996549-73996549(-)_T_TA	CXCL5	ENST00000296027	0.952958	0.926793	1	1	Somatic
chr4:74097039-74097039(-)_A_T	CXCL2	ENST00000508487	1.05069	0.960192	1	1	Somatic
chr4:76002288-76002288(-)_A_AT	CXCL9	ENST00000264888	0.797531	0.772087	0.787046	0.290238	Somatic
chr4:76002832-76002832(-)_A_G	CXCL9	ENST00000264888	1.21309	1.16759	0.504085	0.718537	Somatic
chr4:82354069-82354069(-)_C_CA	HNRNPD	ENST00000313899|ENST00000352301|ENST00000353341|ENST00000514671	0.935709	0.891999	1	0.600442	Somatic
chr4:87982939-87982939(+)_G_GA	SPP1	ENST00000237623|ENST00000360804|ENST00000395080|ENST00000614857	0.977984	1.03163	0.414926	0.87007	Somatic
chr4:87983255-87983255(+)_G_GT	SPP1	ENST00000237623|ENST00000614857	1.12527	0.992782	0.928007	0.935685	Somatic
chr4:87983255-87983255(+)_G_GT	SPP1	ENST00000395080	0.892094	1.15594	1	0.914593	Somatic
chr4:99622979-99622979(+)_C_CA	MTTP	ENST00000265517|ENST00000457717|ENST00000511045	0.914245	0.844231	0.635913	0.598589	Somatic
chr4:143554529-143554529(+)_T_C	SMARCA5	ENST00000283131	1.15006	1.04992	0.746212	0.938569	Germline
chr4:143554838-143554838(+)_G_A	SMARCA5	ENST00000283131	1.20165	1.14281	0.0143868	0.0152228	Germline
chr4:143555055-143555055(+)_C_T	SMARCA5	ENST00000283131	0.87368	0.926057	0.214338	0.820738	Germline
chr5:10264990-10264991(+)_TA_T	CCT5	ENST00000280326|ENST00000503026	1.30629	1.04225	0.467012	0.674714	Somatic
chr5:10264990-10264991(+)_TA_T	CCT5	ENST00000506600	1.09632	1.09059	1	0.935685	Somatic
chr5:10264996-10264996(+)_A_AC	CCT5	ENST00000280326|ENST00000503026	0.740304	0.750809	0.00941744	0.0122644	Somatic
chr5:10264996-10264996(+)_A_AC	CCT5	ENST00000506600	1.15558	0.9346	0.857542	1	Somatic
chr5:43380635-43380635(-)_T_C	CCL28	ENST00000361115	1.1878	1.18514	0.181545	0.0171846	Somatic
chr5:43381239-43381239(-)_T_C	CCL28	ENST00000361115|ENST00000513525	1.08263	1.02519	1	0.972711	Somatic
chr5:43527033-43527033(-)_A_C	PAIP1	ENST00000306846	1.28701	1.17771	0.102016	0.588399	Germline
chr5:56913908-56913908(+)_A_G	SETD9	ENST00000285947|ENST00000418299|ENST00000628593	0.958069	0.930028	0.955611	0.603714	Germline
chr5:56921940-56921940(-)_T_TA	MIER3	ENST00000381199|ENST00000381213|ENST00000381226|ENST00000452157	0.833622	0.948899	1	0.830558	Germline
chr5:56922202-56922202(-)_C_T	MIER3	ENST00000381199|ENST00000381213|ENST00000381226|ENST00000452157	1.01406	1.17564	1	0.588399	Germline
chr5:56925501-56925501(+)_A_G	SETD9	ENST00000628593	1.13477	0.945134	0.732142	0.967549	Germline
chr5:96773540-96773540(+)_G_A	CAST	ENST00000309190|ENST00000325674|ENST00000395812|ENST00000395813|ENST00000437034	0.88166	0.915725	0.181545	0.854055	Germline
chr5:96773540-96773540(+)_G_A	CAST	ENST00000511049	0.889283	0.985485	0.47324	1	Germline
chr5:96773906-96773906(+)_G_A	CAST	ENST00000309190|ENST00000325674|ENST00000395812|ENST00000395813|ENST00000437034	1.06362	1.05683	0.626972	0.814965	Germline
chr5:96774231-96774231(+)_T_G	CAST	ENST00000309190|ENST00000325674|ENST00000395812|ENST00000395813|ENST00000437034	1.07886	1.03251	0.781024	0.935124	Germline
chr5:96775264-96775268(-)_AAAAG_A	ERAP1	ENST00000443439	0.878159	0.945199	1	0.977842	Germline
chr5:96775524-96775524(-)_A_G	ERAP1	ENST00000443439	0.950042	0.979036	0.745944	0.935685	Germline
chr5:96775667-96775667(-)_G_A	ERAP1	ENST00000443439	0.88919	0.892849	0.181545	0.202875	Germline
chr5:96776288-96776288(-)_G_GA	ERAP1	ENST00000443439	0.896502	0.948108	0.726158	1	Somatic
chr5:96776379-96776379(-)_T_G	ERAP1	ENST00000443439	1.19514	1.18585	0.0345336	0.146597	Germline
chr5:96901622-96901622(+)_G_A	ERAP2	ENST00000379904|ENST00000437043|ENST00000510373|ENST00000513084	1.00129	1.01279	0.798839	1	Germline
chr5:96909015-96909015(+)_T_C	ERAP2	ENST00000379904|ENST00000437043|ENST00000513084	0.912255	0.968052	0.632751	1	Germline
chr5:96909015-96909015(+)_T_C	ERAP2	ENST00000510373	1.09134	1.21073	0.938419	0.290238	Germline
chr5:96909639-96909639(+)_C_T	ERAP2	ENST00000379904|ENST00000437043|ENST00000513084	0.803883	0.931901	0.124452	0.833978	Germline
chr5:96909735-96909735(+)_C_T	ERAP2	ENST00000379904|ENST00000437043	1.0897	1.17397	1	0.0705897	Germline
chr5:96909735-96909735(+)_C_T	ERAP2	ENST00000513084	1.07039	1.13274	0.710884	0.411424	Germline
chr5:96913411-96913411(+)_C_T	ERAP2	ENST00000379904|ENST00000437043|ENST00000512869|ENST00000513084	0.902255	0.835454	0.632751	0.40481	Germline
chr5:96913435-96913435(+)_A_G	ERAP2	ENST00000379904|ENST00000437043|ENST00000512869|ENST00000513084	1.0531	1.0949	1	0.598589	Somatic
chr5:96913438-96913438(+)_T_G	ERAP2	ENST00000379904|ENST00000437043|ENST00000512869|ENST00000513084	0.892373	0.932548	0.962443	0.96103	Somatic
chr5:96913441-96913441(+)_A_T	ERAP2	ENST00000379904|ENST00000437043|ENST00000512869|ENST00000513084	0.945086	0.89058	0.928007	0.586938	Somatic
chr5:96917929-96917929(+)_G_A	ERAP2	ENST00000379904	1.23722	1.04173	0.101107	1	Somatic
chr5:96917929-96917929(+)_G_A	ERAP2	ENST00000437043	1.03215	0.960096	1	0.972711	Somatic
chr5:96917941-96917941(+)_G_A	ERAP2	ENST00000437043	0.864817	0.867577	0.764801	0.584815	Somatic
chr5:96917946-96917946(+)_G_A	ERAP2	ENST00000437043	0.734139	0.814752	0.793136	0.134974	Somatic
chr5:96917951-96917951(+)_G_A	ERAP2	ENST00000437043	0.755391	0.813794	0.684942	0.603714	Somatic
chr5:96918505-96918505(+)_A_G	ERAP2	ENST00000437043	0.946946	1.05238	0.929323	1	Germline
chr5:96918650-96918650(+)_T_A	ERAP2	ENST00000437043	1.27534	1.18787	0.218516	0.46337	Germline
chr5:96919113-96919113(+)_G_A	ERAP2	ENST00000437043	0.981399	0.917503	0.956863	0.3054	Germline
chr5:135571536-135571536(-)_C_CA	CXCL14	ENST00000337225|ENST00000512158	0.925671	0.968665	1	1	Somatic
chr5:150401768-150401768(-)_A_G	CD74	ENST00000353334|ENST00000377795|ENST00000518797	0.997657	0.984481	1	1	Somatic
chr5:179730002-179730002(+)_T_TA	CANX	ENST00000247461|ENST00000452673	0.843415	0.916685	0.619112	0.911383	Somatic
chr5:179730230-179730230(+)_G_T	CANX	ENST00000247461|ENST00000452673	0.787457	0.820302	0.343015	0.751612	Somatic
chr5:179730646-179730648(+)_GAA_TTC	CANX	ENST00000247461|ENST00000452673	1.06211	1.08086	1	1	Somatic
chr5:179730866-179730866(+)_T_C	CANX	ENST00000247461|ENST00000452673	0.988223	0.95477	0.746212	0.598589	Somatic
chr6:21598265-21598265(+)_G_GA	SOX4	ENST00000244745	0.928593	0.738233	0.999955	0.546129	Somatic
chr6:21598502-21598502(+)_G_GA	SOX4	ENST00000244745	0.89892	1.01143	0.414092	1	Somatic
chr6:26094800-26094800(+)_A_G	HFE	ENST00000317896|ENST00000349999|ENST00000357618|ENST00000485729	1.03912	1.02793	0.884509	1	Somatic
chr6:26096408-26096408(+)_A_G	HFE	ENST00000357618	0.884764	1.14381	1	0.172737	Somatic
chr6:26139112-26139113(+)_GG_AA	H2AC6	ENST00000314088	0.806598	0.817597	0.0813272	0.0629708	Somatic
chr6:29728199-29728200(+)_TA_T	HLA-F	ENST00000475996	1.09688	1.10791	0.592876	0.588399	Germline
chr6:29728340-29728341(+)_TG_CT	HLA-F	ENST00000475996	0.986332	1.01196	1	0.58673	Somatic
chr6:30070329-30070329(+)_C_A	PPP1R11	ENST00000376758|ENST00000376763|ENST00000376765|ENST00000376769|ENST00000376772|ENST00000376773	0.923184	0.962501	0.928007	1	Somatic
chr6:30493025-30493025(+)_A_G	HLA-E	ENST00000376630	0.886642	0.892014	1	0.438846	Somatic
chr6:30493243-30493243(+)_A_G	HLA-E	ENST00000376630	0.993194	0.940327	1	0.854055	Somatic
chr6:30653103-30653103(+)_G_A	C6orf136	ENST00000293604|ENST00000376473|ENST00000468785	0.9884	1.08562	0.83819	1	Somatic
chr6:30653103-30653103(+)_G_A	C6orf136	ENST00000446773|ENST00000465699|ENST00000488383	1.0734	0.986024	1	0.980934	Somatic
chr6:30653105-30653105(+)_T_A	C6orf136	ENST00000293604|ENST00000376473|ENST00000468785	1.04088	1.18764	1	1	Somatic
chr6:30653105-30653105(+)_T_A	C6orf136	ENST00000446773|ENST00000465699|ENST00000488383	0.951769	0.963137	0.928007	1	Somatic
chr6:30653107-30653107(+)_G_A	C6orf136	ENST00000293604|ENST00000376473|ENST00000468785	1.07494	0.768317	0.861411	0.411424	Somatic
chr6:30653107-30653107(+)_G_A	C6orf136	ENST00000446773|ENST00000465699|ENST00000488383	0.650929	0.827737	0.647128	0.820738	Somatic
chr6:31115183-31115183(-)_A_G	CDSN	ENST00000376288	1.10583	1.07065	0.378333	1	Germline
chr6:31115245-31115245(-)_C_T	CDSN	ENST00000376288	0.896585	0.959944	0.200878	1	Germline
chr6:31115379-31115379(-)_A_G	CDSN	ENST00000376288	0.877718	0.955202	0.254919	0.729904	Germline
chr6:31115392-31115392(-)_G_A	CDSN	ENST00000376288	1.00414	0.983276	1	1	Germline
chr6:31115509-31115509(-)_G_A	CDSN	ENST00000376288	0.971503	0.958626	1	1	Germline
chr6:31115551-31115551(-)_A_G	CDSN	ENST00000376288	0.926477	0.97551	0.83819	0.935685	Germline
chr6:31115689-31115689(-)_C_G	CDSN	ENST00000376288	0.943823	0.972679	1	0.854055	Germline
chr6:31115720-31115720(-)_C_A	CDSN	ENST00000376288	1.03854	1.06339	0.972299	0.615007	Germline
chr6:31115879-31115879(-)_G_A	CDSN	ENST00000376288	0.960918	0.87905	0.819981	0.327468	Germline
chr6:31115887-31115887(-)_G_A	CDSN	ENST00000376288	0.966952	0.980203	1	0.911383	Germline
chr6:31116020-31116023(-)_ACTT_A	CDSN	ENST00000376288	0.759583	0.776299	0.00177495	0.00457896	Germline
chr6:31268790-31268790(-)_T_C	HLA-C	ENST00000376228|ENST00000376237|ENST00000383329	0.667498	0.80189	0.0353871	0.433481	Germline
chr6:31268845-31268845(-)_C_A	HLA-C	ENST00000376228|ENST00000376237|ENST00000383329	0.892884	0.891912	0.83819	0.58582	Germline
chr6:31268866-31268866(-)_T_C	HLA-C	ENST00000376228|ENST00000376237|ENST00000383329	1.03454	1.04988	1	0.731641	Germline
chr6:31268913-31268913(-)_T_G	HLA-C	ENST00000376228|ENST00000376237|ENST00000383329	0.953755	1.05219	0.972299	1	Germline
chr6:31268938-31268939(-)_GC_G	HLA-C	ENST00000376228|ENST00000376237|ENST00000383329	1.10907	1.11662	0.478496	0.123795	Somatic
chr6:31268945-31268945(-)_C_T	HLA-C	ENST00000376228|ENST00000376237|ENST00000383329	1.10594	1.00234	1	1	Germline
chr6:31269385-31269385(-)_C_G	HLA-C	ENST00000376228|ENST00000376237	1.01533	1.04385	1	1	Somatic
chr6:31269385-31269385(-)_C_G	HLA-C	ENST00000383329	1.10938	1.03824	0.46807	0.91351	Somatic
chr6:31269990-31269990(-)_T_C	HLA-C	ENST00000376228|ENST00000376237	1.05339	1.1265	0.895364	1	Somatic
chr6:31269990-31269990(-)_T_C	HLA-C	ENST00000383329	0.943963	1.1564	1	1	Somatic
chr6:31269992-31269992(-)_G_A	HLA-C	ENST00000376228|ENST00000376237	0.794789	0.839005	0.432807	0.180816	Somatic
chr6:31269992-31269992(-)_G_A	HLA-C	ENST00000383329	0.884803	0.859807	0.0891647	0.189874	Somatic
chr6:31269994-31269994(-)_G_A	HLA-C	ENST00000376228|ENST00000376237	1.0536	0.949417	1	1	Somatic
chr6:31269994-31269994(-)_G_A	HLA-C	ENST00000383329	1.00079	1.00528	1	1	Somatic
chr6:31270358-31270358(-)_G_A	HLA-C	ENST00000376228|ENST00000376237|ENST00000383329	0.948608	0.933954	0.955611	0.892598	Somatic
chr6:31270361-31270361(-)_C_T	HLA-C	ENST00000376228|ENST00000376237|ENST00000383329	1.07503	1.09674	0.877496	0.290238	Somatic
chr6:31270370-31270370(-)_C_G	HLA-C	ENST00000376228|ENST00000376237|ENST00000383329	1.75507	1.54149	0.0738953	0.0250889	Germline
chr6:31271180-31271180(-)_A_C	HLA-C	ENST00000376228|ENST00000376237|ENST00000383329|ENST00000415537	1.03147	0.992118	1	1	Somatic
chr6:31353909-31353909(-)_A_C	HLA-B	ENST00000412585	0.983662	0.964984	0.928695	1	Somatic
chr6:31415105-31415105(+)_C_A	MICA	ENST00000421350|ENST00000449934|ENST00000616296	0.824362	0.830434	0.409965	0.238339	Germline
chr6:31415155-31415155(+)_G_A	MICA	ENST00000421350|ENST00000449934|ENST00000616296	1.07495	1.0423	0.928695	1	Germline
chr6:31415161-31415161(+)_A_G	MICA	ENST00000421350|ENST00000449934|ENST00000616296	0.895105	0.920254	1	0.800937	Germline
chr6:31415165-31415165(+)_G_C	MICA	ENST00000421350|ENST00000449934|ENST00000616296	1.02378	1.0214	0.670773	0.588399	Germline
chr6:31415187-31415187(+)_A_G	MICA	ENST00000421350|ENST00000449934|ENST00000616296	0.817707	0.929328	0.125968	0.501768	Germline
chr6:31415217-31415217(+)_C_A	MICA	ENST00000421350|ENST00000449934|ENST00000616296	0.863127	1.07012	0.530917	0.914593	Germline
chr6:31415294-31415294(+)_A_G	MICA	ENST00000421350|ENST00000449934	0.930105	0.983287	1	0.51549	Germline
chr6:31415294-31415294(+)_A_G	MICA	ENST00000616296	0.95045	0.936437	1	1	Germline
chr6:31415306-31415306(+)_G_A	MICA	ENST00000421350|ENST00000449934	0.902451	0.900258	0.414092	0.501768	Germline
chr6:31415306-31415306(+)_G_A	MICA	ENST00000616296	0.784448	0.800267	0.83819	0.465343	Germline
chr6:32444803-32444803(+)_T_C	HLA-DRA	ENST00000374982|ENST00000395388	0.824016	0.836048	0.000932467	0.00243157	Germline
chr6:32517379-32517379(-)_A_AT	HLA-DRB5	ENST00000374975	0.738416	0.80733	0.0143868	0.0194445	Somatic
chr6:32517404-32517404(-)_A_G	HLA-DRB5	ENST00000374975	1.01187	0.986529	1	0.935124	Somatic
chr6:32517488-32517488(-)_A_G	HLA-DRB5	ENST00000374975	1.08465	1.00831	0.899497	0.746606	Somatic
chr6:32517491-32517494(-)_CCGT_C	HLA-DRB5	ENST00000374975	0.739026	0.826064	0.0296916	0.0194445	Somatic
chr6:32517517-32517517(-)_T_A	HLA-DRB5	ENST00000374975	1.23132	1.08077	0.0339677	0.58582	Germline
chr6:32517535-32517535(-)_A_G	HLA-DRB5	ENST00000374975	0.868832	0.868579	0.234516	0.0304549	Somatic
chr6:32517546-32517546(-)_T_A	HLA-DRB5	ENST00000374975	0.995029	0.99961	0.962443	1	Germline
chr6:32517573-32517573(-)_G_A	HLA-DRB5	ENST00000374975	0.968894	1.0223	1	1	Somatic
chr6:32517591-32517592(-)_AT_GA	HLA-DRB5	ENST00000374975	1.17484	1.08207	0.0143868	0.276957	Somatic
chr6:32639101-32639101(+)_G_A	HLA-DQA1	ENST00000482745	1.04455	1.15677	1	0.382147	Germline
chr6:32641328-32641329(+)_GT_AC	HLA-DQA1	ENST00000343139|ENST00000374949|ENST00000395363|ENST00000496318	1.039	1.08495	0.538088	0.427934	Somatic
chr6:32641328-32641329(+)_GT_AC	HLA-DQA1	ENST00000482745	1.0351	0.990217	1	0.760429	Somatic
chr6:32641353-32641353(+)_C_T	HLA-DQA1	ENST00000343139|ENST00000374949|ENST00000395363|ENST00000496318	0.79664	0.881162	0.000309598	0.270241	Somatic
chr6:32641353-32641353(+)_C_T	HLA-DQA1	ENST00000482745	0.98007	1.04532	1	0.967549	Somatic
chr6:32641365-32641365(+)_C_G	HLA-DQA1	ENST00000343139|ENST00000374949|ENST00000395363|ENST00000482745|ENST00000496318	0.971464	0.957047	1	1	Somatic
chr6:32641404-32641404(+)_C_T	HLA-DQA1	ENST00000343139|ENST00000374949|ENST00000395363|ENST00000482745|ENST00000496318	0.846467	0.822492	0.0102454	0.00243157	Somatic
chr6:32642624-32642624(+)_G_A	HLA-DQA1	ENST00000343139|ENST00000374949|ENST00000395363|ENST00000482745	1.08945	1.07233	0.569817	0.584815	Germline
chr6:32642626-32642626(+)_C_A	HLA-DQA1	ENST00000343139|ENST00000374949|ENST00000395363|ENST00000482745	1.02744	1.03717	1	0.968242	Somatic
chr6:32642701-32642701(+)_C_G	HLA-DQA1	ENST00000343139|ENST00000374949|ENST00000395363|ENST00000482745	1.02998	0.98554	1	0.58673	Somatic
chr6:32642704-32642704(+)_T_C	HLA-DQA1	ENST00000343139|ENST00000374949|ENST00000395363|ENST00000482745	1.03055	1.07308	0.781024	0.718537	Somatic
chr6:32642710-32642710(+)_C_G	HLA-DQA1	ENST00000343139|ENST00000374949|ENST00000395363|ENST00000482745	0.894842	0.798132	0.530917	0.0256689	Somatic
chr6:32642770-32642770(+)_A_T	HLA-DQA1	ENST00000343139|ENST00000482745	0.897795	0.894723	0.241376	0.0325901	Somatic
chr6:32642770-32642770(+)_A_T	HLA-DQA1	ENST00000374949	2.3094	2.01407	3.67085e-10	5.60202e-05	Somatic
chr6:32642770-32642770(+)_A_T	HLA-DQA1	ENST00000395363	1.05734	0.914206	1	0.414952	Somatic
chr6:32642776-32642776(+)_G_A	HLA-DQA1	ENST00000343139|ENST00000482745	1.30447	1.19968	0.00735695	0.021859	Germline
chr6:32642776-32642776(+)_G_A	HLA-DQA1	ENST00000374949	1.32432	1.1372	0.191603	0.699888	Germline
chr6:32642776-32642776(+)_G_A	HLA-DQA1	ENST00000395363	1.01163	0.951602	0.955611	0.830558	Germline
chr6:32642913-32642914(+)_CC_GG	HLA-DQA1	ENST00000374949	0.686149	0.792664	0.000241732	0.0631156	Somatic
chr6:32642927-32642928(+)_TG_CC	HLA-DQA1	ENST00000374949	1.2509	1.17108	0.345805	0.202875	Somatic
chr6:32642970-32642970(+)_G_C	HLA-DQA1	ENST00000343139|ENST00000482745	1.02627	1.06495	1	1	Somatic
chr6:32642970-32642970(+)_G_C	HLA-DQA1	ENST00000374949	1.24581	1.35574	0.0198546	0.00765942	Somatic
chr6:32642970-32642970(+)_G_C	HLA-DQA1	ENST00000496318	1.00804	1.15191	0.256373	0.00457896	Somatic
chr6:32642974-32642974(+)_A_G	HLA-DQA1	ENST00000343139|ENST00000482745	0.920669	0.983899	0.259457	0.968242	Somatic
chr6:32642974-32642974(+)_A_G	HLA-DQA1	ENST00000374949	0.973122	0.947337	1	0.984061	Somatic
chr6:32642974-32642974(+)_A_G	HLA-DQA1	ENST00000496318	1.03017	1.08203	0.907579	0.584815	Somatic
chr6:32643029-32643029(+)_T_C	HLA-DQA1	ENST00000343139|ENST00000482745	1.05506	1.15146	1	0.294085	Somatic
chr6:32643032-32643032(+)_C_T	HLA-DQA1	ENST00000343139|ENST00000482745	0.916418	0.938778	0.776947	1	Somatic
chr6:32643042-32643042(+)_C_G	HLA-DQA1	ENST00000343139|ENST00000482745	1.16741	1.07992	0.378333	0.456251	Somatic
chr6:32643059-32643059(+)_C_T	HLA-DQA1	ENST00000343139|ENST00000482745	0.930609	0.857722	0.928007	0.501768	Somatic
chr6:32643191-32643191(+)_A_G	HLA-DQA1	ENST00000343139|ENST00000482745	1.08389	1.05117	1	0.972711	Germline
chr6:32643217-32643217(+)_C_A	HLA-DQA1	ENST00000343139|ENST00000482745	1.02469	1.02836	0.954016	1	Germline
chr6:32643220-32643220(+)_C_G	HLA-DQA1	ENST00000343139|ENST00000482745	1.05398	0.971296	1	1	Germline
chr6:32643257-32643257(+)_T_A	HLA-DQA1	ENST00000343139	1.12653	1.0833	1	0.932972	Germline
chr6:32643257-32643257(+)_T_A	HLA-DQA1	ENST00000482745	1.29366	1.09621	0.33561	1	Germline
chr6:32643279-32643279(+)_C_T	HLA-DQA1	ENST00000343139	0.832895	0.881512	0.0682978	0.327671	Germline
chr6:32643291-32643291(+)_A_G	HLA-DQA1	ENST00000343139	0.929291	0.909855	0.783427	0.932871	Germline
chr6:32643304-32643304(+)_A_C	HLA-DQA1	ENST00000343139	0.926135	1.02697	0.928007	0.395362	Germline
chr6:32643304-32643304(+)_A_C	HLA-DQA1	ENST00000395363	0.793931	0.857017	0.0520906	0.0996217	Germline
chr6:32643348-32643348(+)_A_C	HLA-DQA1	ENST00000343139|ENST00000395363	0.974058	1.1519	0.956038	0.202875	Germline
chr6:32643350-32643350(+)_C_T	HLA-DQA1	ENST00000343139|ENST00000395363	0.988093	0.896386	1	1	Germline
chr6:32643368-32643368(+)_T_A	HLA-DQA1	ENST00000343139|ENST00000395363	1.07388	1.00057	0.928007	0.84969	Germline
chr6:32643375-32643375(+)_G_A	HLA-DQA1	ENST00000343139|ENST00000395363	0.804758	1.01627	0.153124	0.935685	Germline
chr6:32643404-32643404(+)_G_A	HLA-DQA1	ENST00000343139|ENST00000395363	1.21474	1.09068	0.127314	0.58345	Germline
chr6:32643457-32643457(+)_C_T	HLA-DQA1	ENST00000343139|ENST00000395363	0.911003	0.969261	0.877496	1	Germline
chr6:32643466-32643466(+)_C_T	HLA-DQA1	ENST00000343139|ENST00000395363	1.15188	1.32698	0.0296916	0.0102724	Germline
chr6:32643483-32643483(+)_A_G	HLA-DQA1	ENST00000343139|ENST00000395363	0.973852	1.01483	1	0.830558	Germline
chr6:32643498-32643498(+)_C_A	HLA-DQA1	ENST00000343139|ENST00000395363	0.981894	0.960155	0.768177	0.814965	Germline
chr6:32643524-32643525(+)_CG_TC	HLA-DQA1	ENST00000343139|ENST00000395363	0.703017	0.764366	0.0143868	0.00661746	Somatic
chr6:32643535-32643535(+)_G_T	HLA-DQA1	ENST00000343139|ENST00000395363	0.852416	0.921948	0.361264	0.728238	Germline
chr6:32643544-32643544(+)_T_A	HLA-DQA1	ENST00000343139|ENST00000395363	1.12819	1.00647	0.61632	1	Germline
chr6:32643567-32643568(+)_CC_TA	HLA-DQA1	ENST00000343139|ENST00000395363	0.870704	0.880152	0.306618	0.361307	Somatic
chr6:32643574-32643574(+)_A_G	HLA-DQA1	ENST00000343139|ENST00000395363	0.752976	0.830113	0.403166	0.498046	Germline
chr6:32643580-32643580(+)_C_T	HLA-DQA1	ENST00000343139|ENST00000395363	1.24074	1.31538	0.409965	0.411424	Germline
chr6:32659486-32659486(-)_T_C	HLA-DQB1	ENST00000374943|ENST00000399079|ENST00000399082|ENST00000399084|ENST00000434651	1.53157	1.39073	0.365528	0.315577	Germline
chr6:32659515-32659515(-)_A_G	HLA-DQB1	ENST00000374943|ENST00000399079|ENST00000399082|ENST00000399084|ENST00000434651	0.844798	1.17622	0.757996	0.540985	Germline
chr6:32659522-32659522(-)_A_T	HLA-DQB1	ENST00000374943|ENST00000399079|ENST00000399082|ENST00000399084|ENST00000434651	0.962029	1.15058	0.614922	0.935685	Germline
chr6:32659533-32659533(-)_C_T	HLA-DQB1	ENST00000374943|ENST00000399079|ENST00000399082|ENST00000399084|ENST00000434651	0.891234	0.969419	1	1	Germline
chr6:32659544-32659544(-)_T_G	HLA-DQB1	ENST00000374943|ENST00000399079|ENST00000399082|ENST00000399084|ENST00000434651	1.00417	1.00273	0.745944	0.93199	Germline
chr6:32659575-32659575(-)_A_G	HLA-DQB1	ENST00000374943|ENST00000399079|ENST00000399082|ENST00000399084|ENST00000434651	1.05884	0.922546	1	0.911383	Germline
chr6:32659585-32659585(-)_A_C	HLA-DQB1	ENST00000374943|ENST00000399079|ENST00000399082|ENST00000399084|ENST00000434651	1.03345	0.978833	1	0.820738	Germline
chr6:32659588-32659588(-)_T_C	HLA-DQB1	ENST00000374943|ENST00000399079|ENST00000399082|ENST00000399084|ENST00000434651	0.922649	1.06974	0.962443	0.935685	Germline
chr6:32659590-32659590(-)_T_C	HLA-DQB1	ENST00000374943|ENST00000399079|ENST00000399082|ENST00000399084|ENST00000434651	0.779449	0.798954	0.204071	0.216082	Germline
chr6:32659602-32659602(-)_T_C	HLA-DQB1	ENST00000374943|ENST00000399079|ENST00000399082|ENST00000399084|ENST00000434651	1.1631	1.1244	0.220199	0.672713	Germline
chr6:32659609-32659609(-)_C_T	HLA-DQB1	ENST00000374943|ENST00000399079|ENST00000399082|ENST00000399084|ENST00000434651	1.00206	1.21737	0.928007	0.134974	Germline
chr6:32659613-32659613(-)_T_C	HLA-DQB1	ENST00000374943|ENST00000399079|ENST00000399082|ENST00000399084|ENST00000434651	1.06101	0.92655	1	1	Germline
chr6:32659617-32659617(-)_C_T	HLA-DQB1	ENST00000374943|ENST00000399079|ENST00000399082|ENST00000399084|ENST00000434651	1.03647	0.924307	1	0.0325901	Germline
chr6:32659619-32659619(-)_C_T	HLA-DQB1	ENST00000374943|ENST00000399079|ENST00000399082|ENST00000399084|ENST00000434651	0.84968	0.860897	0.0353871	0.579689	Germline
chr6:32659657-32659657(-)_A_C	HLA-DQB1	ENST00000374943|ENST00000399079|ENST00000399082|ENST00000399084|ENST00000434651	1.26356	1.2159	0.0520906	0.411424	Germline
chr6:32659664-32659664(-)_A_C	HLA-DQB1	ENST00000374943|ENST00000399079|ENST00000399082|ENST00000399084|ENST00000434651	0.833097	0.971049	0.798839	0.509532	Germline
chr6:32659673-32659673(-)_G_A	HLA-DQB1	ENST00000374943|ENST00000399079|ENST00000399082|ENST00000399084|ENST00000434651	1.2875	1.15503	0.0296916	0.0271313	Germline
chr6:32659679-32659679(-)_G_A	HLA-DQB1	ENST00000374943|ENST00000399079|ENST00000399082|ENST00000399084|ENST00000434651	0.922471	1.03942	0.432807	1	Germline
chr6:32659683-32659683(-)_T_G	HLA-DQB1	ENST00000374943|ENST00000399079|ENST00000399082|ENST00000399084|ENST00000434651	1.05302	0.994478	0.485856	1	Germline
chr6:32659708-32659708(-)_T_C	HLA-DQB1	ENST00000374943|ENST00000399079|ENST00000399082|ENST00000399084|ENST00000434651	1.09109	1.02766	1	1	Germline
chr6:32659714-32659714(-)_T_TG	HLA-DQB1	ENST00000374943|ENST00000399079|ENST00000399082|ENST00000399084|ENST00000434651	0.802578	0.913872	0.167652	0.980934	Germline
chr6:32659740-32659740(-)_T_G	HLA-DQB1	ENST00000374943|ENST00000399079|ENST00000399082|ENST00000399084|ENST00000434651	0.968333	0.921463	1	0.894496	Germline
chr6:32659758-32659758(-)_G_T	HLA-DQB1	ENST00000374943|ENST00000399079|ENST00000399082|ENST00000399084|ENST00000434651	1.02039	1.09656	1	0.395362	Germline
chr6:32659784-32659784(-)_T_C	HLA-DQB1	ENST00000374943|ENST00000399079|ENST00000399082|ENST00000399084|ENST00000434651	0.675354	0.747858	1.35145e-06	1.69876e-08	Germline
chr6:32659796-32659796(-)_C_G	HLA-DQB1	ENST00000374943|ENST00000399079|ENST00000399082|ENST00000399084|ENST00000434651	1.16215	1.15078	0.364324	0.185507	Germline
chr6:32659805-32659805(-)_T_G	HLA-DQB1	ENST00000374943|ENST00000399079|ENST00000399082|ENST00000399084|ENST00000434651	1.03777	0.996	0.928007	1	Germline
chr6:32659823-32659823(-)_G_T	HLA-DQB1	ENST00000374943|ENST00000399079|ENST00000399082|ENST00000399084|ENST00000434651	0.952794	0.986623	0.963743	1	Germline
chr6:32659858-32659858(-)_T_G	HLA-DQB1	ENST00000374943|ENST00000399079|ENST00000399082|ENST00000399084|ENST00000434651	0.659086	0.694978	0.00739096	0.00123271	Germline
chr6:32659869-32659869(-)_A_G	HLA-DQB1	ENST00000374943|ENST00000399079|ENST00000399082|ENST00000399084|ENST00000434651	0.958406	1.16537	1	0.935685	Germline
chr6:32659875-32659875(-)_C_G	HLA-DQB1	ENST00000374943|ENST00000399079|ENST00000399082|ENST00000399084|ENST00000434651	0.70659	0.739918	0.0296916	0.055313	Germline
chr6:32659936-32659937(-)_GT_AG	HLA-DQB1	ENST00000374943|ENST00000399079|ENST00000399082|ENST00000399084|ENST00000434651	0.922801	0.976845	0.928007	0.343909	Somatic
chr6:32659937-32659937(-)_T_G	HLA-DQB1	ENST00000374943|ENST00000399079|ENST00000399082|ENST00000399084|ENST00000434651	0.951314	0.965014	0.928007	0.32834	Germline
chr6:32659970-32659970(-)_A_G	HLA-DQB1	ENST00000374943|ENST00000399079|ENST00000399082|ENST00000399084|ENST00000434651	0.965682	0.930775	0.83819	0.290238	Germline
chr6:32660000-32660000(-)_G_C	HLA-DQB1	ENST00000374943|ENST00000399079|ENST00000399082|ENST00000399084|ENST00000434651	1.02719	1.07783	0.938336	0.814965	Germline
chr6:32660007-32660007(-)_C_T	HLA-DQB1	ENST00000374943|ENST00000399079|ENST00000399082|ENST00000399084|ENST00000434651	0.939355	0.937386	0.972299	0.904951	Germline
chr6:32660017-32660018(-)_CA_TG	HLA-DQB1	ENST00000374943|ENST00000399079|ENST00000399082|ENST00000399084|ENST00000434651	0.832744	0.851722	0.04691	0.0177627	Somatic
chr6:32660018-32660018(-)_A_G	HLA-DQB1	ENST00000374943|ENST00000399079|ENST00000399082|ENST00000399084|ENST00000434651	0.777776	0.96219	0.124452	0.904951	Germline
chr6:32660035-32660035(-)_C_G	HLA-DQB1	ENST00000374943|ENST00000399079|ENST00000399082|ENST00000399084|ENST00000434651	0.712983	0.74072	0.0891647	0.0325901	Germline
chr6:32660056-32660056(-)_A_G	HLA-DQB1	ENST00000374943|ENST00000399079|ENST00000399082|ENST00000399084|ENST00000434651	1.1085	1.03787	1	0.972711	Germline
chr6:32660066-32660066(-)_A_AT	HLA-DQB1	ENST00000374943|ENST00000399079|ENST00000399082|ENST00000399084|ENST00000434651	0.977984	0.981379	1	0.972095	Somatic
chr6:32660068-32660068(-)_C_CA	HLA-DQB1	ENST00000374943|ENST00000399079|ENST00000399082|ENST00000399084|ENST00000434651	1.06327	1.0448	0.732008	1	Somatic
chr6:32660073-32660075(-)_TGG_CAA	HLA-DQB1	ENST00000374943|ENST00000399079|ENST00000399082|ENST00000399084|ENST00000434651	0.980762	1.00412	1	0.935685	Somatic
chr6:32660075-32660075(-)_G_A	HLA-DQB1	ENST00000374943|ENST00000399079|ENST00000399082|ENST00000399084|ENST00000434651	1.05716	1.13104	0.600289	0.132795	Germline
chr6:32660129-32660129(-)_T_C	HLA-DQB1	ENST00000374943|ENST00000399079|ENST00000399082|ENST00000399084|ENST00000434651	0.985656	0.907861	1	0.603714	Germline
chr6:32660129-32660129(-)_T_C	HLA-DQB1	ENST00000484729	0.895528	0.915704	0.956038	0.777386	Germline
chr6:32660146-32660146(-)_A_G	HLA-DQB1	ENST00000374943|ENST00000399079|ENST00000399082|ENST00000399084|ENST00000434651	1.05894	1.02893	0.876763	1	Germline
chr6:32660146-32660146(-)_A_G	HLA-DQB1	ENST00000484729	2.24718	1.96046	0.0768345	0.115554	Germline
chr6:32660157-32660157(-)_G_A	HLA-DQB1	ENST00000374943|ENST00000399079|ENST00000399082|ENST00000399084|ENST00000434651|ENST00000484729	0.92299	0.878522	0.783427	0.202875	Germline
chr6:32660179-32660179(-)_C_G	HLA-DQB1	ENST00000374943|ENST00000399079|ENST00000399082|ENST00000399084|ENST00000434651|ENST00000484729	1.01874	1.14016	1	0.593095	Somatic
chr6:32660181-32660181(-)_T_C	HLA-DQB1	ENST00000374943|ENST00000399079|ENST00000399082|ENST00000399084|ENST00000434651|ENST00000484729	0.936856	0.977119	0.928007	1	Germline
chr6:32660190-32660190(-)_A_G	HLA-DQB1	ENST00000374943|ENST00000399079|ENST00000399082|ENST00000399084|ENST00000434651|ENST00000484729	1.10022	1.00504	0.343015	0.802511	Germline
chr6:32660192-32660192(-)_C_T	HLA-DQB1	ENST00000374943|ENST00000399079|ENST00000399082|ENST00000399084|ENST00000434651|ENST00000484729	1.14683	1.11054	0.00735695	0.172737	Somatic
chr6:32660199-32660199(-)_G_A	HLA-DQB1	ENST00000374943|ENST00000399079|ENST00000399082|ENST00000399084|ENST00000434651|ENST00000484729	1.0143	0.896434	1	1	Germline
chr6:32660215-32660215(-)_T_C	HLA-DQB1	ENST00000374943	1.0219	1.04944	0.982668	1	Germline
chr6:32660215-32660215(-)_T_C	HLA-DQB1	ENST00000399079|ENST00000399082	1.04614	1.01778	0.579093	0.814965	Germline
chr6:32660215-32660215(-)_T_C	HLA-DQB1	ENST00000399084|ENST00000434651|ENST00000484729	0.883619	0.916785	0.0891647	0.700249	Germline
chr6:32660245-32660245(-)_A_G	HLA-DQB1	ENST00000374943	0.955448	1.01695	1	1	Germline
chr6:32660245-32660245(-)_A_G	HLA-DQB1	ENST00000399079|ENST00000399082	1.00087	1.01394	1	0.935685	Germline
chr6:32660245-32660245(-)_A_G	HLA-DQB1	ENST00000399084|ENST00000434651|ENST00000484729	1.06799	1.10632	1	0.259886	Germline
chr6:32661384-32661384(-)_A_G	HLA-DQB1	ENST00000374943	0.884787	0.962271	0.750145	0.904951	Somatic
chr6:32661384-32661384(-)_A_G	HLA-DQB1	ENST00000399084|ENST00000434651|ENST00000484729	0.931517	0.968878	0.470552	0.640092	Somatic
chr6:32661450-32661450(-)_C_T	HLA-DQB1	ENST00000374943|ENST00000399084|ENST00000434651|ENST00000484729	1.14958	1.06876	0.704538	0.745144	Somatic
chr6:32661978-32661978(-)_G_A	HLA-DQB1	ENST00000374943|ENST00000399084|ENST00000434651|ENST00000484729	0.981229	1.03523	1	1	Germline
chr6:32661978-32661978(-)_G_A	HLA-DQB1	ENST00000399079|ENST00000399082	0.88277	0.963468	0.877496	1	Germline
chr6:32661987-32661987(-)_C_T	HLA-DQB1	ENST00000374943|ENST00000399084|ENST00000434651|ENST00000484729	1.2182	1.09392	0.0661837	0.395362	Germline
chr6:32661987-32661987(-)_C_T	HLA-DQB1	ENST00000399079|ENST00000399082	1.24298	1.16568	0.0389263	0.0675089	Germline
chr6:32746600-32746600(+)_G_C	HLA-DQA2	ENST00000374940	0.938074	0.977149	0.685794	1	Somatic
chr6:32746610-32746610(+)_A_G	HLA-DQA2	ENST00000374940	1.31906	1.13552	0.0123853	0.54741	Somatic
chr6:32746622-32746622(+)_A_C	HLA-DQA2	ENST00000374940	1.12091	1.13905	0.137894	0.132795	Somatic
chr6:32746659-32746659(+)_T_C	HLA-DQA2	ENST00000374940	1.08268	1.19131	0.674987	0.668784	Somatic
chr6:32746662-32746662(+)_C_T	HLA-DQA2	ENST00000374940	0.962341	0.861221	0.530917	0.250033	Somatic
chr6:32746672-32746672(+)_C_G	HLA-DQA2	ENST00000374940	0.977721	0.978373	1	0.935124	Somatic
chr6:32825746-32825746(-)_G_A	TAP2	ENST00000374897|ENST00000620123	0.816417	1.21827	0.928007	0.858464	Germline
chr6:32826899-32826899(-)_T_C	TAP2	ENST00000374897|ENST00000620123	0.804237	0.914021	0.170958	0.931369	Germline
chr6:32828188-32828188(-)_G_A	TAP2	ENST00000374897|ENST00000620123	1.27435	1.13522	0.317949	0.742608	Germline
chr6:32828569-32828569(-)_T_C	TAP2	ENST00000374897|ENST00000620123	0.989355	1.0941	0.47324	0.935124	Germline
chr6:32828744-32828744(-)_C_T	TAP2	ENST00000374897|ENST00000620123	1.06898	0.999543	1	1	Germline
chr6:32828876-32828876(-)_C_A	TAP2	ENST00000374897	0.986642	1.05677	1	0.888865	Germline
chr6:32828876-32828876(-)_C_A	TAP2	ENST00000620123	0.961973	1.02619	0.928007	1	Germline
chr6:32978197-32978197(+)_G_GA	BRD2	ENST00000374825|ENST00000374831|ENST00000395287|ENST00000449025|ENST00000449085|ENST00000482914	1.05273	1.14799	0.530917	0.985993	Somatic
chr6:32978197-32978197(+)_G_GA	BRD2	ENST00000495733	1.29761	1.19815	0.0339677	0.0290523	Somatic
chr6:32978197-32978197(+)_G_GA	BRD2	ENST00000607833	0.960028	0.922449	1	0.671763	Somatic
chr6:33065045-33065045(-)_G_A	HLA-DPA1	ENST00000419277	0.998009	1.01281	1	1	Somatic
chr6:33065054-33065054(-)_G_A	HLA-DPA1	ENST00000419277	1.07111	0.969626	1	1	Somatic
chr6:33065084-33065084(-)_G_A	HLA-DPA1	ENST00000419277	0.786232	0.832888	0.0738953	0.700249	Somatic
chr6:33065088-33065088(-)_A_C	HLA-DPA1	ENST00000419277	0.97349	0.997921	0.783427	0.0619841	Somatic
chr6:33065128-33065128(-)_T_C	HLA-DPA1	ENST00000419277	1.06002	0.842894	1	0.672713	Somatic
chr6:33065191-33065191(-)_G_A	HLA-DPA1	ENST00000419277	0.834595	1.02145	0.0339677	1	Somatic
chr6:33065245-33065245(-)_A_G	HLA-DPA1	ENST00000419277	0.849646	0.856118	0.654511	0.373684	Somatic
chr6:33065278-33065278(-)_A_T	HLA-DPA1	ENST00000419277	1.01278	1.07471	0.97796	0.295968	Somatic
chr6:33065281-33065281(-)_T_C	HLA-DPA1	ENST00000419277	1.08791	1.06569	0.939595	0.814965	Somatic
chr6:33068052-33068052(-)_T_C	HLA-DPA1	ENST00000437811	1.15007	1.204	0.114504	0.150555	Somatic
chr6:33068068-33068068(-)_G_A	HLA-DPA1	ENST00000437811	1.00843	1.08633	1	1	Somatic
chr6:33068078-33068078(-)_T_A	HLA-DPA1	ENST00000437811	0.990426	1.04513	0.944369	1	Somatic
chr6:33068100-33068100(-)_A_G	HLA-DPA1	ENST00000437811	0.953987	0.939829	0.803466	0.935685	Germline
chr6:33068148-33068148(-)_A_T	HLA-DPA1	ENST00000437811	1.07837	1.01812	1	0.820738	Somatic
chr6:33068192-33068192(-)_A_G	HLA-DPA1	ENST00000437811	1.14759	1.17328	0.955611	0.222347	Germline
chr6:33068197-33068197(-)_A_G	HLA-DPA1	ENST00000437811	0.889054	1.01863	0.343015	0.501768	Somatic
chr6:33068308-33068308(-)_C_G	HLA-DPA1	ENST00000437811	1.12212	1.10526	0.79638	1	Somatic
chr6:33068355-33068356(-)_AG_GA	HLA-DPA1	ENST00000437811	0.847165	0.836531	0.433981	0.143992	Somatic
chr6:33068400-33068400(-)_A_G	HLA-DPA1	ENST00000437811	0.869441	1.66936	1	0.221728	Somatic
chr6:33068433-33068433(-)_G_T	HLA-DPA1	ENST00000437811	1.7841	1.14164	0.0738953	0.0899457	Somatic
chr6:33068456-33068456(-)_A_G	HLA-DPA1	ENST00000437811	1.00261	0.952965	1	1	Somatic
chr6:33068465-33068465(-)_T_C	HLA-DPA1	ENST00000437811	0.847271	0.842927	0.197914	0.176352	Somatic
chr6:33068510-33068511(-)_GG_AA	HLA-DPA1	ENST00000437811	0.868827	0.879092	0.349312	0.854055	Somatic
chr6:33068611-33068611(-)_C_T	HLA-DPA1	ENST00000437811	1.04597	1.04838	1	0.951303	Somatic
chr6:33068617-33068617(-)_G_A	HLA-DPA1	ENST00000437811	1.16349	1.0471	0.740944	1	Somatic
chr6:33300405-33300405(-)_T_C	TAPBP	ENST00000434618	1.16295	1.13993	0.11381	0.395362	Somatic
chr6:33300468-33300468(-)_T_C	TAPBP	ENST00000434618	0.898978	0.787782	0.685961	0.201855	Somatic
chr6:33300472-33300472(-)_T_C	TAPBP	ENST00000434618	1.11682	1.11279	0.340411	0.415729	Somatic
chr6:33300494-33300494(-)_T_C	TAPBP	ENST00000434618	0.976184	0.958356	1	0.849983	Somatic
chr6:33300497-33300497(-)_T_C	TAPBP	ENST00000434618	1.27256	1.13577	0.257218	0.46337	Somatic
chr6:33300539-33300539(-)_T_C	TAPBP	ENST00000434618	0.971911	0.982828	1	0.960288	Somatic
chr6:33300549-33300549(-)_T_C	TAPBP	ENST00000434618	0.964459	1.07133	1	0.206686	Somatic
chr6:33300561-33300561(-)_T_C	TAPBP	ENST00000434618	0.947824	1.02139	1	1	Somatic
chr6:33300655-33300655(-)_T_C	TAPBP	ENST00000434618	1.03785	1.0606	1	0.935685	Somatic
chr6:33300753-33300753(-)_T_C	TAPBP	ENST00000434618	0.963978	0.964091	0.783427	0.143849	Somatic
chr6:33300858-33300858(-)_T_C	TAPBP	ENST00000434618	0.716686	0.829885	0.00179131	0.295409	Somatic
chr6:33301269-33301269(-)_G_GT	TAPBP	ENST00000434618	0.974536	0.907936	1	0.975458	Somatic
chr6:33301317-33301317(-)_T_C	TAPBP	ENST00000434618	1.09237	1.05561	0.49531	0.935685	Somatic
chr6:33301339-33301339(-)_T_C	TAPBP	ENST00000434618	0.88285	0.890784	0.600289	0.333966	Somatic
chr6:33301394-33301394(-)_T_C	TAPBP	ENST00000434618	1.18551	1.10492	0.139792	0.650279	Somatic
chr6:33301408-33301408(-)_T_C	TAPBP	ENST00000434618	1.10448	1.11673	0.955611	0.830558	Somatic
chr6:33301411-33301411(-)_T_C	TAPBP	ENST00000434618	1.31275	1.32905	0.000666603	5.99877e-05	Somatic
chr6:33301530-33301530(-)_T_C	TAPBP	ENST00000434618	1.00892	1.13883	1	0.596207	Somatic
chr6:36140552-36140552(+)_C_G	MAPK13	ENST00000373766	1.1339	1.05129	0.114504	0.854055	Germline
chr6:37174810-37174810(+)_C_CA	PIM1	ENST00000373509	0.809741	1.03485	0.926996	0.783011	Somatic
chr6:49492439-49492439(+)_A_G	CENPQ	ENST00000335783	0.888142	1.07408	0.926996	0.830558	Germline
chr6:85494041-85494041(+)_A_AT	NT5E	ENST00000257770|ENST00000369651	0.896863	0.881121	0.710884	0.527747	Somatic
chr6:116119775-116119775(-)_G_GT	COL10A1	ENST00000243222|ENST00000327673	1.13059	1.1592	0.764898	0.393377	Somatic
chr6:137001058-137001058(-)_C_T	IL20RA	ENST00000316649|ENST00000367748|ENST00000541547	0.798197	0.908155	0.169398	0.941617	Germline
chr6:149884215-149884215(-)_T_C	RAET1E	ENST00000532335	0.871035	0.830273	0.574101	0.329917	Somatic
chr6:150020124-150020124(-)_C_T	RAET1L	ENST00000367341	0.937914	0.987944	1	1	Somatic
chr7:498169-498169(-)_C_CA	PDGFA	ENST00000402802	0.852549	0.839963	0.200878	0.0495005	Somatic
chr7:18998228-18998229(+)_AT_A	HDAC9	ENST00000406451	1.32407	1.18369	0.783427	0.220645	Germline
chr7:18999982-18999982(+)_T_C	HDAC9	ENST00000406451	0.884891	0.916242	1	1	Germline
chr7:33014504-33014504(-)_T_TTAAGA	NT5C3A	ENST00000456458|ENST00000610140	0.83764	0.917015	0.409965	1	Somatic
chr7:45717398-45717398(+)_C_G	ADCY1	ENST00000297323	1.09153	1.23423	0.928007	0.941278	Germline
chr7:45720294-45720294(+)_T_C	ADCY1	ENST00000297323	1.03588	0.987818	1	1	Germline
chr7:55207045-55207045(+)_C_CT	EGFR	ENST00000275493|ENST00000454757	1.12027	1.08259	0.16965	0.280842	Somatic
chr7:57471237-57471237(+)_A_G	ZNF716	ENST00000420713	1.10253	1.09115	0.928007	0.763062	Somatic
chr7:57471318-57471318(+)_A_G	ZNF716	ENST00000420713	0.740704	0.708541	1.35145e-06	1.26572e-06	Somatic
chr7:57472650-57472650(+)_A_G	ZNF716	ENST00000420713	1.04035	0.881732	0.990661	0.69959	Somatic
chr7:95583729-95583729(-)_C_CT	PDK4	ENST00000005178	1.5137	1.06893	0.0738953	0.830558	Somatic
chr7:98847506-98847506(-)_G_C	TMEM130	ENST00000339375|ENST00000345589|ENST00000416379|ENST00000450876	0.866823	0.804281	0.170958	0.0135785	Germline
chr7:100220612-100220612(+)_T_C	PVRIG	ENST00000317271	1.22694	1.12411	0.0107041	0.340832	Somatic
chr7:100220612-100220612(+)_T_C	STAG3	ENST00000451963	1.22694	1.12411	0.0107041	0.340832	Somatic
chr7:116506936-116506936(+)_C_A	CAV2	ENST00000222693	0.743009	0.666814	0.00892114	0.0304549	Somatic
chr7:116506938-116506938(+)_C_A	CAV2	ENST00000222693	1.10519	0.951381	1	0.830558	Somatic
chr7:116796647-116796647(+)_G_GT	MET	ENST00000397752	1.0404	1.00784	1	1	Somatic
chr7:155802101-155802101(-)_G_A	SHH	ENST00000297261	0.326442	0.337092	4.34506e-10	1.69876e-08	Somatic
chr8:11844333-11844333(-)_A_C	CTSB	ENST00000353047	0.736831	0.802963	0.000993758	4.79444e-05	Germline
chr8:11844333-11844333(-)_A_C	CTSB	ENST00000453527	1.10854	1.19582	0.366159	0.0999407	Germline
chr8:11844333-11844333(-)_A_C	CTSB	ENST00000531551	0.899731	0.83617	0.471807	0.132795	Germline
chr8:11844695-11844695(-)_G_A	CTSB	ENST00000345125|ENST00000353047|ENST00000453527|ENST00000531551|ENST00000533455|ENST00000534510	0.916677	0.887833	0.582393	0.280842	Germline
chr8:17225748-17225748(-)_A_T	CNOT7	ENST00000361272	1.21607	1.14003	0.692122	0.715772	Somatic
chr8:69659365-69659365(+)_C_CT	SULF1	ENST00000260128|ENST00000402687|ENST00000419716|ENST00000458141|ENST00000531512	1.68732	1.41121	0.00177495	0.081951	Somatic
chr8:85481230-85481230(+)_G_GA	CA2	ENST00000285379	0.846004	0.958593	0.928007	1	Somatic
chr8:91958616-91958616(-)_A_T	RUNX1T1	ENST00000265814|ENST00000436581|ENST00000523629|ENST00000613302|ENST00000613886|ENST00000614812|ENST00000615601|ENST00000617740	0.794542	0.964571	0.83819	0.830558	Germline
chr8:100918552-100918552(-)_C_T	YWHAZ	ENST00000395957	0.880175	0.923749	0.704538	0.465343	Somatic
chr9:6256529-6256529(+)_A_C	IL33	ENST00000381434|ENST00000417746|ENST00000456383	1.12564	0.864176	0.202033	0.830558	Germline
chr9:12709474-12709478(+)_ATAAG_A	TYRP1	ENST00000388918	1.23037	1.47011	0.0296916	0.0176124	Somatic
chr9:70532612-70532612(-)_T_C	TRPM3	ENST00000377110	0.718287	0.671369	0.414092	0.0017895	Germline
chr9:70534866-70534866(-)_G_A	TRPM3	ENST00000377110	1.20815	1.29002	0.156327	0.123855	Germline
chr9:77423276-77423276(-)_T_C	GNA14	ENST00000341700	0.773016	0.955439	0.530623	0.395362	Germline
chr9:83661225-83661225(-)_C_CT	UBQLN1	ENST00000376395	1.00674	1.00667	1	0.96103	Somatic
chr9:85023591-85023591(+)_T_A	NTRK2	ENST00000277120	1.2097	1.09197	0.383228	0.352952	Germline
chr9:134842635-134842635(+)_A_G	COL5A1	ENST00000371817|ENST00000618395	1.17219	1.12819	0.859061	0.295409	Somatic
chr9:134842679-134842679(+)_A_AT	COL5A1	ENST00000371817|ENST00000618395	0.999452	0.969064	0.898282	0.776156	Somatic
chr9:134842725-134842725(+)_C_CA	COL5A1	ENST00000371817|ENST00000618395	1.58251	0.945393	0.83819	0.833728	Somatic
chr10:52317382-52317383(+)_TG_AA	DKK 1.00	ENST00000373970	1.01839	0.905776	1	0.280842	Somatic
chr10:56360215-56360215(-)_G_A	ZWINT	ENST00000489649	0.906419	1.07306	0.963743	0.731641	Somatic
chr10:73917496-73917496(+)_G_A	PLAU	ENST00000372764	0.674381	1.30985	0.579588	1	Somatic
chr10:73917496-73917496(+)_G_A	PLAU	ENST00000446342	1.25006	1.45995	0.409965	0.299358	Somatic
chr10:79556699-79556700(-)_CC_AT	SFTPA2	ENST00000372325	0.939581	1.06463	0.635913	0.259886	Somatic
chr10:95872325-95872325(+)_C_T	ENTPD1	ENST00000371207|ENST00000543964	1.12615	1.1257	0.171509	0.24151	Germline
chr10:95872678-95872678(+)_C_CA	ENTPD1	ENST00000371207|ENST00000543964	0.873643	0.775654	0.79638	0.123203	Germline
chr10:100361791-100361791(+)_T_TGAA	SCD	ENST00000370355	1.57464	0.84488	0.827829	0.584815	Somatic
chr10:100361792-100361792(+)_C_CT	SCD	ENST00000370355	1.07861	0.668557	1	0.784753	Somatic
chr10:104031704-104031704(-)_A_AT	COL17A1	ENST00000369733	0.925621	0.9734	1	0.9083	Somatic
chr10:113729717-113729717(+)_C_CT	CASP7	ENST00000345633|ENST00000369315|ENST00000369318|ENST00000369321|ENST00000369331|ENST00000452490|ENST00000614447|ENST00000621345|ENST00000621607	1.10751	0.95501	1	1	Somatic
chr10:116645109-116645109(+)_A_G	PNLIPRP2	ENST00000591655	1.29629	1.14309	0.0429342	0.0350107	Germline
chr10:121479927-121479927(-)_G_GA	FGFR2	ENST00000346997|ENST00000351936|ENST00000356226|ENST00000358487|ENST00000369059|ENST00000369060|ENST00000369061|ENST00000429361|ENST00000457416|ENST00000478859|ENST00000604236|ENST00000613048	0.983031	0.949921	1	1	Somatic
chr10:122643554-122643554(+)_C_T	DMBT1	ENST00000330163|ENST00000338354|ENST00000344338|ENST00000368909|ENST00000368955|ENST00000368956|ENST00000619379	0.90935	0.890943	0.814511	0.584815	Somatic
chr10:122643561-122643562(+)_CT_AC	DMBT1	ENST00000330163|ENST00000338354|ENST00000344338|ENST00000368909|ENST00000368955|ENST00000368956|ENST00000619379	1.28748	1.2806	0.00563517	0.00457896	Somatic
chr10:122643567-122643568(+)_GT_AG	DMBT1	ENST00000330163|ENST00000338354|ENST00000344338|ENST00000368909|ENST00000368955|ENST00000368956|ENST00000619379	1.02598	0.905396	1	0.290238	Somatic
chr10:122643575-122643575(+)_A_G	DMBT1	ENST00000330163|ENST00000338354|ENST00000344338|ENST00000368909|ENST00000368955|ENST00000368956|ENST00000619379	0.97494	0.971719	0.91808	0.888865	Somatic
chr10:122643652-122643652(+)_C_T	DMBT1	ENST00000330163|ENST00000338354|ENST00000344338|ENST00000368909|ENST00000368955|ENST00000368956|ENST00000619379	1.14831	1.05534	0.361264	0.935685	Somatic
chr10:122643655-122643655(+)_A_AT	DMBT1	ENST00000330163|ENST00000338354|ENST00000344338|ENST00000368909|ENST00000368955|ENST00000368956|ENST00000619379	1.15532	1.02454	0.343015	1	Somatic
chr10:122643674-122643674(+)_C_A	DMBT1	ENST00000330163|ENST00000338354|ENST00000344338|ENST00000368909|ENST00000368955|ENST00000368956|ENST00000619379	0.979083	0.892906	0.928007	0.58673	Somatic
chr10:122643676-122643676(+)_A_G	DMBT1	ENST00000330163|ENST00000338354|ENST00000344338|ENST00000368909|ENST00000368955|ENST00000368956|ENST00000619379	1.19128	1.03815	0.361264	0.980934	Germline
chr10:122643688-122643688(+)_T_C	DMBT1	ENST00000330163|ENST00000338354|ENST00000344338|ENST00000368909|ENST00000368955|ENST00000368956|ENST00000619379	1.05419	1.00095	1	1	Somatic
chr10:122643690-122643690(+)_G_A	DMBT1	ENST00000330163|ENST00000338354|ENST00000344338|ENST00000368909|ENST00000368955|ENST00000368956|ENST00000619379	1.01484	0.989676	1	1	Somatic
chr10:122643693-122643693(+)_C_G	DMBT1	ENST00000330163|ENST00000338354|ENST00000344338|ENST00000368909|ENST00000368955|ENST00000368956|ENST00000619379	1.11419	0.965639	1	0.914593	Somatic
chr10:122643696-122643696(+)_T_C	DMBT1	ENST00000330163|ENST00000338354|ENST00000344338|ENST00000368909|ENST00000368955|ENST00000368956|ENST00000619379	1.00812	1.02525	1	1	Somatic
chr10:122643698-122643698(+)_G_A	DMBT1	ENST00000330163|ENST00000338354|ENST00000344338|ENST00000368909|ENST00000368955|ENST00000368956|ENST00000619379	1.03893	1.01497	1	1	Somatic
chr11:14870500-14870500(+)_G_A	PDE3B	ENST00000282096	1.30284	1.14905	1	1	Germline
chr11:14870519-14870519(+)_T_C	PDE3B	ENST00000282096	1.03709	1.03942	1	1	Germline
chr11:18366581-18366581(+)_G_C	GTF2H1	ENST00000265963|ENST00000534641	1.21721	1.0274	0.280459	1	Germline
chr11:35231087-35231087(+)_T_C	CD44	ENST00000263398	0.88825	0.85888	0.0520906	0.00457896	Somatic
chr11:36487590-36487590(-)_T_G	TRAF6	ENST00000526995	1.15374	0.974619	0.381696	0.830558	Germline
chr11:43889815-43889815(+)_T_C	ALKBH3	ENST00000302708|ENST00000529366	0.969746	1.126	1	0.58673	Germline
chr11:43889815-43889815(+)_T_C	ALKBH3	ENST00000530803|ENST00000532962	0.851661	0.949827	0.101107	0.727586	Germline
chr11:43889815-43889815(+)_T_C	ALKBH3	ENST00000532129	1.03155	0.947926	0.928007	0.888865	Germline
chr11:43889815-43889815(+)_T_C	ALKBH3	ENST00000534171	1.06057	1.08169	0.626972	0.402188	Germline
chr11:45649450-45649451(-)_TG_T	CHST1	ENST00000308064	1.11037	1.03806	0.467012	1	Germline
chr11:57234221-57234221(-)_G_GA	APLNR	ENST00000606794	1.27768	1.17982	0.000309598	0.0176124	Somatic
chr11:60469056-60469056(+)_G_GT	MS4A1	ENST00000345732|ENST00000389939|ENST00000532073|ENST00000534668	0.978254	0.976659	1	0.972711	Somatic
chr11:67285512-67285512(+)_C_T	GRK2	ENST00000308595	0.753326	0.83551	1	0.566893	Somatic
chr11:67285517-67285519(+)_CAA_TTG	GRK2	ENST00000308595	0.908295	0.786049	1	1	Somatic
chr11:67285524-67285524(+)_A_G	GRK2	ENST00000308595	0.828514	0.876049	0.685961	0.960782	Somatic
chr11:67662793-67662793(-)_A_G	ALDH3B2	ENST00000349015|ENST00000530069	0.941753	0.924789	0.674987	0.46337	Germline
chr11:67662925-67662925(-)_T_C	ALDH3B2	ENST00000349015|ENST00000530069	1.19314	1.10859	0.91808	0.603714	Germline
chr11:69651417-69651417(+)_G_GT	CCND1	ENST00000227507	1.07119	1.02185	1	0.905643	Somatic
chr11:69653334-69653334(+)_G_GT	CCND1	ENST00000227507	0.944042	0.79344	0.928007	0.172598	Somatic
chr11:72221946-72221948(+)_TTC_AAG	FOLR2	ENST00000449475|ENST00000454954	0.886875	0.88022	0.732142	0.588399	Somatic
chr11:72221946-72221948(+)_TTC_AAG	FOLR2	ENST00000619261	1.343	1.41874	0.0820078	0.00243157	Somatic
chr11:75405688-75405688(+)_C_A	RPS3	ENST00000278572	1.04094	1.05902	1	1	Somatic
chr11:75405688-75405688(+)_C_A	RPS3	ENST00000422465|ENST00000531188	0.902491	0.918358	0.872116	0.603714	Somatic
chr11:75405688-75405688(+)_C_A	RPS3	ENST00000525690|ENST00000526248|ENST00000528439|ENST00000530721|ENST00000532872	0.968479	0.886085	1	0.576271	Somatic
chr11:94416918-94416918(-)_T_A	MRE11	ENST00000323929	1.15541	1.02548	1	1	Somatic
chr11:118748076-118748076(-)_C_T	DDX6	ENST00000620157	1.18523	1.06648	0.0738953	0.74358	Somatic
chr11:118748379-118748379(-)_T_TA	DDX6	ENST00000620157	0.972717	0.791667	1	0.180816	Somatic
chr11:118750053-118750053(-)_C_CA	DDX6	ENST00000534980|ENST00000617381|ENST00000620157	0.940906	0.857697	0.938336	0.427579	Somatic
chr12:2697169-2697169(+)_A_C	CACNA1C	ENST00000399655	1.01088	1.09623	1	1	Germline
chr12:2857984-2857984(-)_C_CT	FOXM1	ENST00000342628|ENST00000359843|ENST00000361953|ENST00000627656	1.10132	1.19437	0.638414	1	Somatic
chr12:4304887-4304887(+)_A_AT	CCND2	ENST00000261254	0.904485	0.983384	0.492256	1	Somatic
chr12:6462882-6462882(-)_A_G	VAMP1	ENST00000361716|ENST00000535180	0.992603	1.0944	1	0.820738	Somatic
chr12:6463025-6463025(-)_T_C	VAMP1	ENST00000361716	1.07854	0.941466	0.602463	1	Germline
chr12:6463421-6463421(-)_G_C	VAMP1	ENST00000361716	0.763717	0.754764	0.0296916	0.00208773	Germline
chr12:6463895-6463895(-)_A_G	VAMP1	ENST00000361716	0.919847	0.90229	1	1	Germline
chr12:6463895-6463895(-)_A_G	VAMP1	ENST00000396308	0.965972	1.09073	1	1	Germline
chr12:6463980-6463980(-)_T_C	VAMP1	ENST00000361716|ENST00000396308	1.02781	0.907678	1	0.911383	Germline
chr12:6464583-6464583(-)_C_T	VAMP1	ENST00000361716	1.15752	1.01209	0.171509	1	Germline
chr12:10315998-10315998(+)_A_G	KLRD1	ENST00000336164|ENST00000350274|ENST00000381908	1.09187	1.03416	0.635913	0.972711	Somatic
chr12:10316043-10316043(+)_A_G	KLRD1	ENST00000336164|ENST00000350274|ENST00000381908	1.05479	1.31287	1	0.135914	Somatic
chr12:10318731-10318731(+)_A_G	KLRD1	ENST00000381908	1.06148	1.01211	1	1	Somatic
chr12:10323427-10323427(+)_T_C	KLRD1	ENST00000381908	1.01863	0.953533	0.814511	1	Germline
chr12:10323434-10323435(+)_TC_T	KLRD1	ENST00000381908	0.985424	0.991403	1	0.935685	Germline
chr12:10430698-10430698(-)_G_A	KLRC2	ENST00000381901|ENST00000381902|ENST00000619500	0.873806	0.997677	0.781024	1	Germline
chr12:10446176-10446176(-)_G_A	KLRC1	ENST00000347831|ENST00000359151|ENST00000408006|ENST00000544822	0.901691	0.96452	1	1	Germline
chr12:24814357-24814357(-)_A_C	BCAT1	ENST00000261192	0.788761	0.778921	0.83819	1	Somatic
chr12:24815197-24815197(-)_G_A	BCAT1	ENST00000261192|ENST00000342945|ENST00000538118	1.23158	1.44175	0.645865	0.00943899	Germline
chr12:24815220-24815220(-)_G_GA	BCAT1	ENST00000261192|ENST00000342945|ENST00000538118	0.448635	0.66833	0.00735695	0.931369	Somatic
chr12:25089661-25089661(+)_C_G	IRAG2	ENST00000354454|ENST00000361433|ENST00000536173|ENST00000547044|ENST00000548766	0.973941	0.999562	1	1	Somatic
chr12:25089661-25089661(+)_C_G	IRAG2	ENST00000554272	0.858553	0.897038	0.91808	0.830558	Somatic
chr12:25205735-25205737(-)_TTC_T	KRAS	ENST00000311936	1.24836	1.11524	0.04691	0.202875	Somatic
chr12:25209692-25209692(-)_G_GA	KRAS	ENST00000256078|ENST00000311936|ENST00000557334	0.965549	0.894424	0.684942	0.850052	Somatic
chr12:38325441-38325441(+)_C_A	ALG10B	ENST00000308742	1.10495	1.18691	1	0.57164	Germline
chr12:38327660-38327660(+)_A_T	ALG10B	ENST00000308742	0.991475	0.994882	1	1	Germline
chr12:48654955-48654955(-)_G_T	KANSL2	ENST00000420613|ENST00000546701|ENST00000547087|ENST00000548147|ENST00000549574|ENST00000550347	0.814069	0.927382	0.04691	0.718537	Germline
chr12:48654955-48654955(-)_G_T	KANSL2	ENST00000553086	1.07151	1.04724	1	0.795535	Germline
chr12:52059123-52059123(+)_A_G	NR4A1	ENST00000243050|ENST00000360284|ENST00000394824|ENST00000394825|ENST00000545748	0.977003	1.12023	1	0.373875	Somatic
chr12:52059124-52059125(+)_TG_T	NR4A1	ENST00000243050|ENST00000360284|ENST00000394824|ENST00000394825|ENST00000545748	1.07259	0.9507	0.972299	1	Somatic
chr12:52059131-52059131(+)_G_C	NR4A1	ENST00000243050|ENST00000360284|ENST00000394824|ENST00000394825|ENST00000545748	0.997256	0.984182	1	1	Somatic
chr12:52059132-52059132(+)_A_AC	NR4A1	ENST00000243050|ENST00000360284|ENST00000394824|ENST00000394825|ENST00000545748	1.22752	1.13474	0.1492	0.117488	Somatic
chr12:52059178-52059178(+)_G_GT	NR4A1	ENST00000243050|ENST00000360284|ENST00000394824|ENST00000394825|ENST00000545748	0.928841	0.985529	0.582393	1	Somatic
chr12:66249750-66249752(+)_ATC_A	IRAK3	ENST00000261233	0.816648	0.817821	0.000979143	0.00457896	Germline
chr12:66250206-66250206(+)_T_C	IRAK3	ENST00000261233	0.780996	0.806545	0.138757	0.0495005	Germline
chr12:66252672-66252672(+)_A_G	IRAK3	ENST00000261233	1.50678	1.63655	3.67085e-10	1.69876e-08	Germline
chr12:68659801-68659801(+)_T_TA	RAP1B	ENST00000250559|ENST00000393436|ENST00000450214|ENST00000540209	0.868813	0.912601	0.295562	1	Somatic
chr12:68670751-68670751(+)_A_G	RAP1B	ENST00000250559	1.2353	1.16576	0.894969	1	Somatic
chr12:89348361-89348361(-)_C_CT	DUSP6	ENST00000279488	0.880098	0.888629	0.967383	0.264318	Somatic
chr12:91102822-91102822(-)_C_T	LUM	ENST00000266718	1.03341	1.04315	1	0.588399	Germline
chr12:91103754-91103754(-)_A_AT	LUM	ENST00000266718	1.09978	1.11656	0.586536	0.458256	Somatic
chr12:121778329-121778329(+)_T_C	TMEM120B	ENST00000342607|ENST00000449592	1.08526	1.11391	0.647128	0.509602	Somatic
chr12:121778330-121778330(+)_A_G	TMEM120B	ENST00000342607|ENST00000449592	1.06784	1.11825	0.710884	0.584815	Somatic
chr12:121778340-121778340(+)_A_G	TMEM120B	ENST00000342607|ENST00000449592	1.10691	0.994397	0.768177	1	Somatic
chr12:121778344-121778344(+)_A_G	TMEM120B	ENST00000342607|ENST00000449592	0.908434	0.820842	0.213581	0.259886	Somatic
chr12:121778358-121778358(+)_A_G	TMEM120B	ENST00000342607|ENST00000449592	1.02708	0.971637	1	0.972711	Somatic
chr12:121779950-121779950(+)_G_GGT	TMEM120B	ENST00000449592	0.966774	1.03553	1	1	Germline
chr12:124324790-124324790(-)_G_GA	NCOR2	ENST00000356219|ENST00000404121|ENST00000404621|ENST00000405201|ENST00000429285	0.935709	0.897792	0.928007	0.368172	Somatic
chr13:32379495-32379495(+)_C_CA	BRCA2	ENST00000380152|ENST00000544455	1.15907	1.04309	0.464867	0.972711	Somatic
chr13:32379495-32379495(+)_C_CA	BRCA2	ENST00000528762	1.14296	1.19847	0.11381	0.0032249	Somatic
chr13:37562752-37562752(-)_T_TA	POSTN	ENST00000379742|ENST00000379743|ENST00000379747|ENST00000379749|ENST00000541179|ENST00000541481	0.646486	0.747353	1	0.46337	Somatic
chr13:37563310-37563310(-)_A_AT	POSTN	ENST00000379742|ENST00000379743|ENST00000379747|ENST00000379749|ENST00000541179|ENST00000541481	1.16274	1.13326	0.605516	0.509602	Somatic
chr13:42236742-42236742(+)_T_A	DGKH	ENST00000261491	1.02107	1.04843	0.704538	0.756847	Germline
chr13:42607182-42607182(+)_G_T	TNFSF11	ENST00000398795|ENST00000405262	1.16576	1.01073	0.384327	0.784753	Germline
chr13:42607866-42607866(+)_G_T	TNFSF11	ENST00000398795|ENST00000405262	0.733293	0.648501	0.000154969	0.00096611	Germline
chr13:72756804-72756804(-)_G_A	DIS3	ENST00000377767	1.06285	1.07207	1	0.46337	Germline
chr13:72758182-72758182(-)_C_T	DIS3	ENST00000377767|ENST00000377780	0.940285	1.05235	0.928007	0.830558	Germline
chr13:101715706-101715706(+)_G_T	ITGBL1	ENST00000376162|ENST00000376180|ENST00000618057|ENST00000622834	0.897884	0.910099	0.798839	0.935124	Germline
chr13:110149591-110149591(-)_T_TA	COL4A1	ENST00000375820	0.84998	1.01023	0.635374	0.960288	Somatic
chr13:113147423-113147423(+)_C_T	F10	ENST00000375551|ENST00000375559|ENST00000409306	1.18936	1.11392	0.0585851	0.402188	Germline
chr13:113147423-113147423(+)_C_T	F10	ENST00000410083	1.10462	1.08197	0.579588	0.870409	Germline
chr14:20457568-20457568(+)_T_C	APEX1	ENST00000216714|ENST00000398030|ENST00000555414|ENST00000557054	1.10474	1.06152	0.926996	0.935685	Somatic
chr14:20457570-20457570(+)_A_G	APEX1	ENST00000216714|ENST00000398030|ENST00000555414|ENST00000557054	1.15388	1.00426	0.647128	0.46337	Somatic
chr14:20457573-20457573(+)_C_G	APEX1	ENST00000216714|ENST00000398030|ENST00000555414|ENST00000557054	1.13842	1.18013	0.343015	0.324817	Somatic
chr14:20457575-20457575(+)_C_G	APEX1	ENST00000216714|ENST00000398030|ENST00000555414|ENST00000557054	0.877199	0.856637	0.647128	0.124823	Somatic
chr14:20694184-20694184(+)_G_A	ANG	ENST00000336811|ENST00000397990	0.900108	1.01212	1	1	Somatic
chr14:51968368-51968368(+)_A_T	GNG2	ENST00000335281|ENST00000556752	1.20498	1.54432	0.647128	0.290238	Germline
chr14:51968368-51968368(+)_A_T	GNG2	ENST00000556766	1.02146	0.818235	1	0.935685	Germline
chr14:61748163-61748163(+)_T_A	HIF1A	ENST00000323441|ENST00000337138|ENST00000394997|ENST00000539097	1.14878	0.848979	1	0.921256	Somatic
chr14:64471359-64471359(+)_A_G	AKAP5	ENST00000394718	1.02341	1.05355	0.955784	1	Somatic
chr14:68788949-68788949(-)_C_T	ZFP36L1	ENST00000439696|ENST00000555997	1.04779	1.3708	1	0.456251	Somatic
chr14:75281670-75281670(+)_T_C	FOS	ENST00000303562	0.688791	0.738256	1.22703e-09	1.65631e-07	Somatic
chr14:75281670-75281670(+)_T_C	FOS	ENST00000555686	1.07921	1.1238	0.453181	0.0190516	Somatic
chr14:75282064-75282064(+)_T_C	FOS	ENST00000303562	1.16187	0.959369	0.938336	1	Somatic
chr14:77391390-77391390(+)_A_G	SAMD15	ENST00000216471	1.17265	1.21037	0.361264	0.270104	Somatic
chr14:92711846-92711846(-)_A_G	LGMN	ENST00000334869|ENST00000393218|ENST00000555699|ENST00000556097|ENST00000557434|ENST00000557609	0.929921	0.866263	0.195074	0.0325901	Germline
chr15:41843790-41843790(+)_C_T	JMJD7-PLA2G4B	ENST00000342159|ENST00000382448|ENST00000487292	0.86997	0.91686	0.926996	0.854055	Germline
chr15:41843790-41843790(+)_C_T	PLA2G4B	ENST00000452633|ENST00000458483	0.86997	0.91686	0.926996	0.854055	Germline
chr15:41847968-41847968(+)_G_T	JMJD7-PLA2G4B	ENST00000382448|ENST00000487292	1.38673	1.38037	0.000666603	0.013887	Germline
chr15:41847968-41847968(+)_G_T	PLA2G4B	ENST00000452633|ENST00000458483|ENST00000569354	1.38673	1.38037	0.000666603	0.013887	Germline
chr15:41983270-41983270(-)_C_A	PLA2G4E	ENST00000399518	0.914922	0.929246	1	1	Germline
chr15:60489540-60489540(-)_G_A	RORA	ENST00000335670	1.07444	0.995636	1	1	Germline
chr15:60492024-60492024(-)_C_CAAT	RORA	ENST00000335670	1.04141	1.06764	0.453181	0.968242	Germline
chr15:60492480-60492480(-)_C_A	RORA	ENST00000335670	1.03734	1.28913	0.718675	0.259886	Germline
chr15:60497181-60497181(-)_C_T	RORA	ENST00000335670	1.15499	1.20699	0.37897	0.109952	Germline
chr15:73714488-73714492(+)_TGGGG_T	CD276	ENST00000318424	0.527233	0.633869	0.04691	0.055313	Somatic
chr15:73714488-73714492(+)_TGGGG_T	CD276	ENST00000318443	0.715867	0.700179	0.0639547	0.0126377	Somatic
chr15:73714488-73714492(+)_TGGGG_T	CD276	ENST00000559073	0.754094	0.971876	0.83819	0.24151	Somatic
chr15:75351340-75351340(+)_A_G	NEIL1	ENST00000568519	0.91752	0.787078	0.384327	5.99877e-05	Somatic
chr15:81308654-81308654(+)_A_G	IL16	ENST00000302987|ENST00000360547|ENST00000394652|ENST00000394660	0.956248	1.09762	0.684942	0.0519056	Germline
chr15:82043103-82043103(-)_G_A	MEX3B	ENST00000329713|ENST00000558133	1.04136	1.063	0.999955	1	Somatic
chr15:90881942-90881942(+)_A_AT	FURIN	ENST00000268171|ENST00000610579|ENST00000618099	1.06181	1.05767	0.776947	0.608467	Somatic
chr15:91293453-91293453(+)_T_C	SV2B	ENST00000330276|ENST00000394232	0.890686	1.1816	0.938336	0.688959	Germline
chr15:99972389-99972389(-)_A_C	ADAMTS17	ENST00000268070	0.970199	1.03738	1	1	Somatic
chr15:99973167-99973171(-)_ACCTT_A	ADAMTS17	ENST00000268070	1.01139	1.01929	1	1	Germline
chr16:287750-287750(-)_C_G	AXIN1	ENST00000262320|ENST00000354866	0.904009	0.923583	0.600289	0.977842	Germline
chr16:3069437-3069437(+)_T_C	IL32	ENST00000008180|ENST00000325568|ENST00000382213|ENST00000396887|ENST00000396890|ENST00000440815|ENST00000444393|ENST00000525643|ENST00000526464|ENST00000528163|ENST00000530890|ENST00000533097|ENST00000534507|ENST00000548476|ENST00000548652|ENST00000549213|ENST00000551122|ENST00000613483	0.864651	0.847787	0.0296916	0.00457896	Somatic
chr16:3069437-3069437(+)_T_C	IL32	ENST00000552664	0.937197	0.895357	0.928007	0.362701	Somatic
chr16:3082025-3082025(+)_A_C	IL32	ENST00000525377	0.961334	1.01115	1	1	Somatic
chr16:3964117-3964117(-)_C_T	ADCY9	ENST00000294016	0.857354	0.921815	0.783427	1	Germline
chr16:3964977-3964977(-)_T_C	ADCY9	ENST00000294016	1.15253	1.12752	0.737628	0.58582	Germline
chr16:10926380-10926380(+)_C_G	CIITA	ENST00000324288	0.8095	0.837137	0.0266762	0.0194445	Germline
chr16:10929968-10929968(+)_T_C	CIITA	ENST00000324288	0.831738	0.801557	0.0123853	0.00562002	Germline
chr16:10931595-10931595(+)_A_G	CIITA	ENST00000324288	0.773815	0.9172	0.409965	0.949516	Somatic
chr16:10931634-10931634(+)_A_G	CIITA	ENST00000324288	1.0548	1.06892	1	1	Somatic
chr16:10931780-10931780(+)_A_G	CIITA	ENST00000324288	0.976604	0.946027	1	0.46337	Somatic
chr16:11834616-11834616(-)_C_T	RSL1D1	ENST00000571133	1.09479	1.18292	0.450006	0.540985	Germline
chr16:11837623-11837623(-)_T_C	RSL1D1	ENST00000571133	0.957377	1.0556	1	1	Somatic
chr16:13948676-13948676(+)_A_G	ERCC4	ENST00000311895	1.0427	1.04887	1	0.975458	Somatic
chr16:29665112-29665112(+)_A_G	SPN	ENST00000360121|ENST00000395389	0.77933	0.737744	0.0553607	0.00024083	Somatic
chr16:29665124-29665124(+)_A_G	SPN	ENST00000360121|ENST00000395389	1.04692	1.0656	0.857542	0.746606	Somatic
chr16:29665154-29665154(+)_A_G	SPN	ENST00000360121|ENST00000395389	1.05261	1.04242	1	0.911383	Somatic
chr16:29665185-29665185(+)_A_G	SPN	ENST00000360121|ENST00000395389	0.870186	0.837794	0.579093	0.0176124	Somatic
chr16:29665308-29665308(+)_A_G	SPN	ENST00000360121|ENST00000395389	1.05542	1.04823	1	1	Somatic
chr16:29665318-29665318(+)_A_G	SPN	ENST00000360121|ENST00000395389	1.11107	1.01558	0.938336	1	Somatic
chr16:29665330-29665330(+)_A_G	SPN	ENST00000360121|ENST00000395389	0.927594	0.902389	1	0.32391	Somatic
chr16:29666522-29666522(+)_T_A	SPN	ENST00000360121	1.13123	1.04404	0.316265	1	Germline
chr16:29669001-29669001(+)_A_G	SPN	ENST00000360121	0.955552	0.851591	0.956038	0.713868	Somatic
chr16:29669982-29669982(+)_A_G	SPN	ENST00000360121	0.827868	0.785858	0.876763	0.123203	Somatic
chr16:30903243-30903243(+)_T_C	CTF1	ENST00000279804|ENST00000395019	0.845045	0.940973	0.349099	1	Germline
chr16:56609408-56609408(+)_A_AT	MT2A	ENST00000245185|ENST00000561491	0.894467	0.90321	0.526986	0.395362	Somatic
chr16:56666811-56666811(-)_C_CA	MT1G	ENST00000379811|ENST00000444837|ENST00000569500	0.967661	0.965597	1	0.854055	Somatic
chr16:56666811-56666811(-)_C_CA	MT1G	ENST00000568675	0.987316	0.882625	0.926996	0.395362	Somatic
chr16:56666828-56666828(-)_T_A	MT1G	ENST00000379811|ENST00000444837|ENST00000569500	1.19311	1.02507	0.574101	1	Somatic
chr16:56666828-56666828(-)_T_A	MT1G	ENST00000568675	1.0626	1.13022	1	0.976452	Somatic
chr16:57364905-57364905(+)_C_T	CCL22	ENST00000219235	0.96663	0.969866	0.938336	0.820738	Germline
chr16:64944782-64944782(-)_T_C	CDH11	ENST00000268603|ENST00000394156	0.819916	0.820343	0.928007	0.935685	Germline
chr16:69710103-69710103(-)_T_C	NQO1	ENST00000320623|ENST00000379047	1.03266	1.02857	1	1	Somatic
chr17:3499227-3499227(+)_C_A	ASPA	ENST00000263080	1.03847	1.34884	0.928695	0.46337	Germline
chr17:4945833-4945833(-)_G_T	PFN1	ENST00000225655|ENST00000574872	1.12338	1.05375	0.781024	1	Somatic
chr17:6774068-6774068(+)_C_CA	XAF1	ENST00000361842	0.817226	1.0017	0.710884	0.703351	Somatic
chr17:6774068-6774068(+)_C_CA	XAF1	ENST00000571217	1.00609	0.894822	1	0.814965	Somatic
chr17:7312217-7312217(+)_T_C	EIF5A	ENST00000336452|ENST00000336458|ENST00000416016|ENST00000419711|ENST00000571955|ENST00000576930	1.05231	0.815458	1	0.374817	Somatic
chr17:7312217-7312217(+)_T_C	EIF5A	ENST00000573542	1.03057	0.964271	1	0.972711	Somatic
chr17:7443420-7443420(+)_G_C	FGF11	ENST00000293829|ENST00000575082|ENST00000575398	0.851533	0.957169	0.783427	0.854055	Germline
chr17:7443420-7443420(+)_G_C	FGF11	ENST00000572907	1.03668	1.0041	0.962443	1	Germline
chr17:16442024-16442024(-)_G_A	LRRC75A	ENST00000409083	0.924817	0.905921	0.950155	0.433481	Somatic
chr17:18328483-18328483(-)_T_C	SHMT1	ENST00000316694|ENST00000352886	0.843778	0.77732	0.254919	0.0196987	Germline
chr17:18328483-18328483(-)_T_C	SHMT1	ENST00000580002	1.06643	1.117	1	1	Germline
chr17:18328703-18328703(-)_G_C	SHMT1	ENST00000316694|ENST00000352886|ENST00000354098|ENST00000580002	0.923631	0.927281	0.28008	0.802511	Germline
chr17:27756860-27756860(-)_G_GT	NOS2	ENST00000313735	0.964737	1.12257	0.626972	0.765679	Somatic
chr17:32480829-32480829(+)_C_CT	PSMD11	ENST00000261712|ENST00000457654	0.959435	0.936784	0.938336	0.616799	Somatic
chr17:36212342-36212343(+)_CG_GA	CCL4L2	ENST00000613173	0.99703	1.00598	1	0.935685	Somatic
chr17:36212342-36212343(+)_CG_GA	CCL4L2	ENST00000615418	1.02412	1.15826	1	0.972711	Somatic
chr17:36212342-36212343(+)_CG_GA	CCL4L2	ENST00000617405	1.03148	1.09367	0.928007	0.395658	Somatic
chr17:36212342-36212343(+)_CG_GA	CCL4L2	ENST00000617416	1.0265	0.984108	0.962443	1	Somatic
chr17:36212342-36212343(+)_CG_GA	CCL4L2	ENST00000620098	1.06152	1.04692	0.593193	0.219473	Somatic
chr17:36212342-36212343(+)_CG_GA	CCL4L2	ENST00000620732	0.916734	0.962912	1	1	Somatic
chr17:37125762-37125762(-)_C_CA	ACACA	ENST00000612895|ENST00000614428|ENST00000614482|ENST00000616317|ENST00000617649|ENST00000619546	1.14293	1.21138	0.432807	0.0304549	Somatic
chr17:44008812-44008812(+)_C_T	NAGS	ENST00000293404|ENST00000589767	0.962688	0.804067	0.654511	0.00457896	Germline
chr17:46025316-46025316(+)_C_CT	MAPT	ENST00000262410|ENST00000344290|ENST00000351559|ENST00000446361|ENST00000535772	1.09479	0.98942	0.654511	1	Germline
chr17:50381250-50381250(+)_C_G	EME1	ENST00000338165|ENST00000393271|ENST00000511648	1.66858	1.35321	0.000309598	0.00457896	Somatic
chr17:50381256-50381256(+)_T_A	EME1	ENST00000338165|ENST00000393271|ENST00000511648	1.07526	1.07009	0.638414	0.647206	Somatic
chr17:50381262-50381262(+)_C_G	EME1	ENST00000338165|ENST00000393271|ENST00000511648	1.31544	1.20253	0.0212295	0.0194445	Somatic
chr17:51162028-51162028(+)_T_C	NME1	ENST00000336097	1.02538	1.00822	1	0.984061	Somatic
chr17:51162028-51162028(+)_T_C	NME1	ENST00000393196|ENST00000511355	0.959872	0.96302	0.471807	0.344122	Somatic
chr17:51162028-51162028(+)_T_C	NME1	ENST00000475573	1.15099	1.2204	0.0339677	0.034612	Somatic
chr17:74209857-74209857(+)_A_T	RPL38	ENST00000311111	1.1439	0.942394	0.632751	1	Somatic
chr17:74209857-74209857(+)_A_T	RPL38	ENST00000439590	1.16164	1.07521	0.793136	0.980785	Somatic
chr17:74209857-74209857(+)_A_T	RPL38	ENST00000533498	1.44778	1.20707	0.0296916	0.54242	Somatic
chr17:74209857-74209857(+)_A_T	RPL38	ENST00000584577	1.04593	0.974787	0.938336	1	Somatic
chr17:74209860-74209860(+)_T_A	RPL38	ENST00000311111	0.647617	0.671731	0.04691	0.58582	Somatic
chr17:74209860-74209860(+)_T_A	RPL38	ENST00000439590	1.26319	1.19037	0.0734254	0.0038319	Somatic
chr17:74209860-74209860(+)_T_A	RPL38	ENST00000533498	0.771225	0.768266	0.147919	0.0290523	Somatic
chr17:74209860-74209860(+)_T_A	RPL38	ENST00000584577	0.936972	1.09227	1	0.055313	Somatic
chr17:74209863-74209863(+)_A_T	RPL38	ENST00000311111	1.2825	1.46095	0.585684	0.0135785	Somatic
chr17:74209863-74209863(+)_A_T	RPL38	ENST00000439590	1.2738	0.974677	0.0812335	0.972711	Somatic
chr17:74209863-74209863(+)_A_T	RPL38	ENST00000533498	1.39183	1.34767	0.0162196	0.00886015	Somatic
chr17:74209863-74209863(+)_A_T	RPL38	ENST00000584577	1.12195	0.979499	0.289408	0.527581	Somatic
chr17:78357139-78357139(-)_C_CA	SOCS3	ENST00000330871	1.04119	0.996279	1	1	Somatic
chr17:81868021-81868021(-)_A_G	ARHGDIA	ENST00000269321|ENST00000400721	0.931832	0.936441	1	1	Germline
chr18:14101338-14101338(-)_T_A	ZNF519	ENST00000589498	1.07556	1.0449	0.877496	0.956816	Germline
chr18:23648683-23648683(-)_G_T	ANKRD29	ENST00000585908	0.953086	0.918966	1	1	Germline
chr18:36174853-36174853(+)_T_TGC	ELP2	ENST00000358232|ENST00000540766	0.981324	1.18196	1	1	Somatic
chr18:36175610-36175610(+)_A_G	ELP2	ENST00000358232	0.97873	0.916735	1	0.935685	Germline
chr18:36177087-36177087(+)_G_A	ELP2	ENST00000358232	0.902796	0.879995	0.654511	0.980934	Germline
chr18:46836385-46836385(-)_C_CT	PIAS2	ENST00000324794|ENST00000398654|ENST00000545673|ENST00000585916|ENST00000592212	1.06213	0.912181	1	1	Somatic
chr18:47834645-47834645(-)_C_CTTAT	SMAD2	ENST00000262160|ENST00000356825|ENST00000402690	0.97191	0.943353	1	0.980934	Germline
chr18:47841113-47841113(-)_A_G	SMAD2	ENST00000262160|ENST00000356825|ENST00000402690	0.769986	0.6559	1	1	Germline
chr19:1440411-1440412(+)_CC_GT	RPS15	ENST00000233609|ENST00000585665|ENST00000586096|ENST00000586686|ENST00000589656|ENST00000591032|ENST00000591804|ENST00000592588|ENST00000592623|ENST00000593052	1.13623	1.2872	0.613051	0.180816	Somatic
chr19:1440419-1440420(+)_GC_G	RPS15	ENST00000233609|ENST00000585665|ENST00000586096|ENST00000586686|ENST00000589656|ENST00000591032|ENST00000591804|ENST00000592588|ENST00000592623|ENST00000593052	1.00347	1.02157	1	1	Somatic
chr19:1440422-1440422(+)_T_TG	RPS15	ENST00000233609|ENST00000585665|ENST00000586096|ENST00000586686|ENST00000589656|ENST00000591032|ENST00000591804|ENST00000592588|ENST00000592623|ENST00000593052	0.99521	1.05494	0.962443	1	Somatic
chr19:1440439-1440439(+)_T_C	RPS15	ENST00000233609|ENST00000585665|ENST00000586096|ENST00000586686|ENST00000591032|ENST00000591804|ENST00000592588|ENST00000592623|ENST00000593052	0.842386	0.880065	0.799416	0.32834	Somatic
chr19:1440439-1440439(+)_T_C	RPS15	ENST00000589656	0.793534	0.802784	0.00130964	0.000358437	Somatic
chr19:7741837-7741837(-)_G_A	CD209	ENST00000315599	1.01506	1.07231	1	0.41575	Germline
chr19:7742285-7742285(-)_A_G	CD209	ENST00000315599	1.19708	1.06494	0.313469	1	Germline
chr19:10154636-10154636(-)_T_C	DNMT1	ENST00000340748|ENST00000359526|ENST00000586799|ENST00000592705	1.06125	1.02018	0.311217	0.960782	Germline
chr19:14092578-14092578(-)_T_TA	PRKACA	ENST00000308677|ENST00000590853	0.964286	0.944136	1	1	Somatic
chr19:16355348-16355348(-)_T_C	EPS15L1	ENST00000455140|ENST00000594851|ENST00000602022	1.08649	1.02938	0.171509	0.935685	Somatic
chr19:18434976-18434976(-)_G_T	ISYNA1	ENST00000338128|ENST00000457269|ENST00000577820|ENST00000578963|ENST00000581672|ENST00000582770|ENST00000582811	1.0177	0.981684	1	0.795535	Germline
chr19:18435868-18435868(-)_T_C	ISYNA1	ENST00000338128|ENST00000457269|ENST00000577820|ENST00000578963|ENST00000582770|ENST00000582811	1.0643	1.12843	0.46807	0.081951	Germline
chr19:18435868-18435868(-)_T_C	ISYNA1	ENST00000581672	0.886181	0.911703	0.928007	1	Germline
chr19:19201832-19201832(+)_T_C	RFXANK	ENST00000303088	0.927038	1.07134	0.638414	1	Somatic
chr19:19201832-19201832(+)_T_C	RFXANK	ENST00000392324|ENST00000456252|ENST00000536253	0.911324	0.950134	1	1	Somatic
chr19:19201832-19201832(+)_T_C	RFXANK	ENST00000544923	0.944641	0.96574	0.772429	0.988051	Somatic
chr19:36743619-36743625(-)_CATAGTA_C	ZNF850	ENST00000591344|ENST00000614887	0.798426	0.897597	0.929323	0.731641	Germline
chr19:36745530-36745530(-)_T_C	ZNF850	ENST00000591344|ENST00000614887	1.06569	1.06504	0.938336	0.713868	Somatic
chr19:36745556-36745556(-)_T_C	ZNF850	ENST00000591344|ENST00000614887	1.01392	1.08348	1	0.93199	Somatic
chr19:36746511-36746511(-)_T_C	ZNF850	ENST00000591344|ENST00000614887	1.09066	1.15083	1	0.0350107	Somatic
chr19:36746985-36746985(-)_T_C	ZNF850	ENST00000591344|ENST00000614887	1.04347	0.928789	0.962443	0.318888	Somatic
chr19:36747003-36747003(-)_T_C	ZNF850	ENST00000591344|ENST00000614887	1.06229	1.07058	1	0.745144	Somatic
chr19:38382217-38382217(+)_T_C	PSMD8	ENST00000215071|ENST00000590331|ENST00000602911|ENST00000620216	0.990738	0.92347	1	0.914593	Somatic
chr19:38382217-38382217(+)_T_C	PSMD8	ENST00000592035	0.948023	0.910923	0.926996	0.340409	Somatic
chr19:38382217-38382217(+)_T_C	PSMD8	ENST00000592561	0.917701	0.916488	0.233132	0.114832	Somatic
chr19:40777460-40777460(+)_C_G	MIA	ENST00000263369|ENST00000594436|ENST00000597140|ENST00000601159	0.941363	1.00161	0.600289	1	Germline
chr19:41871472-41871472(+)_A_G	RPS19	ENST00000598742	1.09044	1.03933	1	0.854055	Somatic
chr19:41871486-41871486(+)_A_G	RPS19	ENST00000598742	0.999879	1.04546	1	1	Somatic
chr19:41871544-41871544(+)_A_G	RPS19	ENST00000598742	0.898989	0.82477	0.0375807	0.0046102	Somatic
chr19:41871556-41871556(+)_A_G	RPS19	ENST00000598742	0.926718	0.959698	0.704538	1	Somatic
chr19:41871559-41871559(+)_A_G	RPS19	ENST00000598742	0.86465	0.915515	0.19347	0.476124	Somatic
chr19:41872626-41872626(+)_A_G	RPS19	ENST00000598742	0.865744	0.879433	0.432807	0.362419	Somatic
chr19:41872634-41872634(+)_A_G	RPS19	ENST00000598742	1.12352	1.15032	0.780578	0.365501	Somatic
chr19:41872775-41872775(+)_A_G	RPS19	ENST00000598742	0.980862	1.02522	0.962443	1	Somatic
chr19:44949351-44949351(+)_T_C	APOC2	ENST00000252490|ENST00000590360	0.823197	0.797539	0.00809199	0.00457896	Somatic
chr19:44949351-44949351(+)_T_C	APOC4-APOC2	ENST00000585685	0.823197	0.797539	0.00809199	0.00457896	Somatic
chr19:44949351-44949351(+)_T_C	APOC4-APOC2	ENST00000589057	0.920274	0.900776	0.635913	0.830558	Somatic
chr19:44949351-44949351(+)_T_C	APOC2	ENST00000591597	0.857475	0.844942	0.0143868	0.0112758	Somatic
chr19:44949351-44949351(+)_T_C	APOC2	ENST00000592257	0.786505	0.879613	0.0522226	0.3186	Somatic
chr19:54360069-54360069(-)_C_G	LAIR1	ENST00000391741|ENST00000420483	1.20208	1.20644	0.255943	0.0176124	Somatic
chr19:54360069-54360069(-)_C_G	LAIR1	ENST00000391742|ENST00000391743|ENST00000418556|ENST00000434277|ENST00000436513	1.22357	1.24309	0.000666603	7.4861e-05	Somatic
chr19:54360069-54360069(-)_C_G	LAIR1	ENST00000622064	1.11067	1.00254	0.04691	0.975458	Somatic
chr19:55365299-55365299(-)_C_T	IL11	ENST00000264563	0.912494	0.965856	0.170958	0.209257	Germline
chr20:3805931-3805932(+)_GG_CC	CDC25B	ENST00000245960|ENST00000344256|ENST00000379598|ENST00000439880	1.09039	0.85138	1	0.557045	Somatic
chr20:5099844-5099844(-)_C_T	TMEM230	ENST00000202834|ENST00000342308|ENST00000379277|ENST00000379279|ENST00000379283|ENST00000379286|ENST00000379299	0.845789	1.01298	0.956038	0.914593	Somatic
chr20:10638524-10638524(-)_C_CA	JAG1	ENST00000254958	0.698309	0.812032	0.0168073	0.0175166	Somatic
chr20:23626742-23626742(-)_G_A	CST3	ENST00000398411	0.948565	0.940134	1	1	Germline
chr20:37517746-37517746(-)_T_C	BLCAP	ENST00000373537|ENST00000397137|ENST00000414542	1.08305	1.03434	0.0811413	0.343909	Germline
chr20:45898788-45898789(+)_TG_CA	CTSA	ENST00000191018|ENST00000354880|ENST00000372484|ENST00000606788	0.822281	0.873458	0.200878	0.172598	Somatic
chr20:46129517-46129517(+)_C_A	CD40	ENST00000372276|ENST00000372285|ENST00000620709	0.955845	0.976495	0.998116	0.977842	Somatic
chr21:33263955-33263955(+)_A_G	IFNAR2	ENST00000342101|ENST00000342136|ENST00000404220	0.843942	0.929314	0.414092	1	Somatic
chr21:33264056-33264056(+)_A_G	IFNAR2	ENST00000342101|ENST00000342136|ENST00000404220	1.30983	1.3012	0.00563517	0.0304549	Somatic
chr21:34097427-34097427(+)_G_GT	SLC5A3	ENST00000381151	1.06368	1.06291	1	0.892598	Somatic
chr21:34097553-34097553(+)_C_A	SLC5A3	ENST00000381151	1.02419	1.17007	1	1	Somatic
chr21:34097911-34097911(+)_T_G	SLC5A3	ENST00000381151	0.741886	0.760674	0.436718	0.0629708	Somatic
chr21:44226248-44226248(-)_C_T	ICOSLG	ENST00000407780	1.05821	1.0963	0.938336	0.830558	Somatic
chr22:17112795-17112795(+)_G_A	IL17RA	ENST00000319363|ENST00000612619	1.07603	1.06976	0.821686	0.395362	Germline
chr22:17113247-17113247(+)_A_G	IL17RA	ENST00000319363|ENST00000612619	1.03446	1.02971	1	0.729904	Somatic
chr22:23784066-23784066(+)_A_G	MMP11	ENST00000215743|ENST00000437086	1.12874	1.04964	0.135562	0.434519	Somatic
chr22:23784134-23784134(+)_G_T	MMP11	ENST00000215743|ENST00000437086	1.06232	1.01949	0.613051	0.649411	Somatic
chr22:26525759-26525759(-)_A_G	TPST2	ENST00000338754	0.975251	1.13848	1	1	Somatic
chr22:26525759-26525759(-)_A_G	TPST2	ENST00000398110|ENST00000403880	0.908981	0.965672	0.962443	0.973418	Somatic
chr22:36281732-36281732(-)_A_G	MYH9	ENST00000216181	1.06351	1.0642	1	1	Somatic
chr22:37851387-37851387(+)_T_TGAGA	EIF3L	ENST00000381683|ENST00000406934|ENST00000412331|ENST00000414316|ENST00000436452|ENST00000439997|ENST00000451427|ENST00000624234	1.01646	0.899961	1	0.830558	Somatic
chr22:37851391-37851391(+)_A_T	EIF3L	ENST00000381683|ENST00000406934|ENST00000412331|ENST00000414316|ENST00000436452|ENST00000439997|ENST00000451427|ENST00000624234	0.826613	0.904129	0.170958	0.290238	Somatic
chr22:37888559-37888559(+)_C_T	EIF3L	ENST00000406934|ENST00000412331|ENST00000450376|ENST00000624234	0.996708	0.912109	0.938336	0.58673	Somatic
chr22:37888563-37888563(+)_C_T	EIF3L	ENST00000406934|ENST00000412331|ENST00000450376|ENST00000624234	0.969805	0.800304	0.647128	0.24151	Somatic
chr22:37888568-37888568(+)_C_G	EIF3L	ENST00000406934|ENST00000412331|ENST00000450376|ENST00000624234	1.11577	1.02585	0.928007	0.597136	Somatic
chr22:37888573-37888573(+)_A_G	EIF3L	ENST00000406934|ENST00000412331|ENST00000450376|ENST00000624234	0.986215	0.906438	1	0.616799	Somatic
chr22:39312895-39312895(-)_T_A	RPL3	ENST00000216146	0.963582	0.952238	1	1	Somatic
chr22:39312895-39312895(-)_T_A	RPL3	ENST00000401609	0.783686	0.896987	0.0339677	0.280842	Somatic
chr22:43947287-43947287(+)_A_G	PNPLA3	ENST00000216180	0.765282	0.791429	5.52054e-07	0.000385954	Somatic
chr22:50267037-50267037(-)_A_G	MAPK11	ENST00000330651|ENST00000395764|ENST00000417877	1.17556	1.14533	0.384327	0.465343	Germline
chrX:3606452-3606452(-)_T_C	PRKX	ENST00000262848	1.03298	1.0737	0.894969	0.189874	Somatic
chrX:43767140-43767140(-)_G_GA	MAOB	ENST00000378069	1.15959	1.08174	0.384327	0.820738	Somatic
chrX:133535834-133535834(-)_A_T	GPC3	ENST00000370818|ENST00000394299	0.866204	0.788029	0.0811413	0.0017895	Somatic
chrX:153509287-153509287(+)_A_G	BGN	ENST00000331595	0.900889	0.899855	0.0740735	0.158213	Somatic
chrX:153650781-153650781(+)_A_AG	DUSP9	ENST00000342782|ENST00000370167	1.10904	1.12676	0.799416	1	Somatic
chrX:154401914-154401914(+)_C_G	RPL10	ENST00000344746	1.00191	0.921514	1	1	Somatic
chrX:154401952-154401952(+)_T_C	RPL10	ENST00000344746	0.814507	0.820597	0.04691	0.0900088	Somatic

## Sheet: Figure 5
Figure 5
Locus	Immune phenotype	Percent
3'UTR	BCR Shannon	35.7
3'UTR	CD8+ T cells	77.6
3'UTR	Leukocyte ratio	50
3'UTR	Macrophages M1	92.6
3'UTR	Neutrophils	76.8
3'UTR	NK cells (activated)	90.9
3'UTR	NK cells (resting)	81.4
3'UTR	TCR Shannon	59.9
3'UTR	Treg (regulatory T cells)	70.1
5'UTR	BCR Shannon	14.3
5'UTR	CD8+ T cells	0.2
5'UTR	Leukocyte ratio	0
5'UTR	Macrophages M1	0
5'UTR	Neutrophils	1
5'UTR	NK cells (activated)	0.9
5'UTR	NK cells (resting)	3.3
5'UTR	TCR Shannon	5.9
5'UTR	Treg (regulatory T cells)	1.6
CDS	BCR Shannon	50.1
CDS	CD8+ T cells	22.1
CDS	Leukocyte ratio	50
CDS	Macrophages M1	7.4
CDS	Neutrophils	22.2
CDS	NK cells (activated)	8.1
CDS	NK cells (resting)	15.3
CDS	TCR Shannon	34.2
CDS	Treg (regulatory T cells)	28.3
Predicted mRE	BCR Shannon	18.8
Predicted mRE	CD8+ T cells	46.3
Predicted mRE	Leukocyte ratio	7.7
Predicted mRE	Macrophages M1	58.6
Predicted mRE	Neutrophils	41
Predicted mRE	NK cells (activated)	42.4
Predicted mRE	NK cells (resting)	43.9
Predicted mRE	TCR Shannon	28
Predicted mRE	Treg (regulatory T cells)	35
RBP	BCR Shannon	25
RBP	CD8+ T cells	14.2
RBP	Leukocyte ratio	0
RBP	Macrophages M1	10.3
RBP	Neutrophils	11.5
RBP	NK cells (activated)	10.5
RBP	NK cells (resting)	23.2
RBP	TCR Shannon	7
RBP	Treg (regulatory T cells)	10.7
Validated mRE	BCR Shannon	25
Validated mRE	CD8+ T cells	52
Validated mRE	Leukocyte ratio	7.7
Validated mRE	Macrophages M1	51.7
Validated mRE	Neutrophils	43.9
Validated mRE	NK cells (activated)	39.5
Validated mRE	NK cells (resting)	53.7
Validated mRE	TCR Shannon	26.8
Validated mRE	Treg (regulatory T cells)	38.9

[truncated: 14 more sheets: Figure 6A, Figure 6B, Figure 7A, Figure 7b & SupFigure 8, Supplementary Figure 1A, Supplementary Figure 1B, Supplementary Figure 2A, Supplementary Figure 2B, Supplementary Figure 2C, Supplementary Figure 3B, Supplementary Figure 4, Supplementary Figure 5, Supplementary Figure 7, Supplementary Figure 9]
